# Supplementary material for: Two Strains of Lentinula edodes Differ in Their Transcriptional and Metabolic Patterns and Respond Differently to Thermostress
Source: J Fungi (Basel). 2023 Jan 29;9(2):179. doi: 10.3390/jof9020179 (PMC9961724; doi:10.3390/jof9020179)
Supplement: Supplementary file 1 [file jof-09-00179-s001.zip › Table S1 expression level and annotation of all expressed genes (RPKM ú╛10).csv]

Gene_id	Gene_name	Gene_description	CKH80_3	CKH80_2	CKH80_1	CKH09_3	CKH09_2	CKH09_1	CKN80_3	CKN80_2	CKN80_1	CKN09_3	CKN09_2	CKN09_1	CKH80	CKH09	CKN80	CKN09	GO_id	GO_term	KO_id	KO_name	Pathway_id	Pathway_definition	COG_id	COG_Functional Categories	NR_hit-name	NR_description	Swiss-Prot_hit-name	Swiss-Prot_description	Pfam_id	Domain	Domain description
gene-HHX47_DHR1001663	HHX47_DHR1001663	hypothetical protein	116.72	0	0	0	0	0	0	0	0	0	0	0	38.906667	0	0	0	------	------	------	------	------	------	------	------	------	------	------	------	------	------	------
gene-HHX47_DHR5000806	HHX47_DHR5000806	hypothetical protein	7.66	9.22	16.41	18.14	10.23	0	0	0	0	0	0	0	11.096667	9.456667	0	0	------	------	------	------	------	------	------	------	GAW07027.1	hypothetical protein LENED_008989 [Lentinula edodes]	------	------	------	------	------
gene-HHX47_DHR10000232	HHX47_DHR10000232	hypothetical protein	1.27	4.44	8.58	17.54	6.41	11.13	0	0	0	0	0	0	4.763333	11.693333	0	0	------	------	------	------	------	------	------	------	------	------	------	------	------	------	------
gene-HHX47_DHR5001126	HHX47_DHR5001126	hypothetical protein	0	0	0	18.17	21.77	0	0	0	0	0	0	0	0	13.313333	0	0	------	------	------	------	------	------	------	------	------	------	------	------	------	------	------
gene-HHX47_DHR10000226	HHX47_DHR10000226	hypothetical protein	17.97	0	0	10.49	25.12	16.01	0	15.4	0	0	0	0	5.99	17.206667	5.133333	0	------	------	------	------	------	------	------	------	------	------	------	------	------	------	------
gene-HHX47_DHR10000288	HHX47_DHR10000288	hypothetical protein	0	0	0	0	0	0	14.9	11.15	11.01	0	0	0	0	0	12.353333	0	------	------	------	------	------	------	------	------	GAW00986.1	hypothetical protein LENED_002551 [Lentinula edodes]	------	------	------	------	------
gene-HHX47_DHR1002063	HHX47_DHR1002063	hypothetical protein	0	0	0	0	0.07	0	12.27	13.19	11.87	0	0	0	0	0.023333	12.443333	0	GO:0015074;GO:0008270;GO:000367	BP:DNA integration;MF:zinc ion binding;MF:nucleic acid binding;	------	------	------	------	ENOG410XS4D;COG2801;ENOG410YB0F	S:Function unknown;L:Replication, recombination and repair;S:Function unknown	GAW04347.1	retrotransposon Ty1-copia subclass [Lentinula edodes]	sp|P10978|POLX_TOBAC;	Retrovirus-related Pol polyprotein from transposon TNT 1-94 OS=Nicotiana tabacum OX=4097 PE=2 SV=1;	PF13976.7;PF00665.27	gag_pre-integrs;rve	GAG-pre-integrase domain;Integrase core domain
gene-HHX47_DHR2000131	HHX47_DHR2000131	hypothetical protein	0	0	0	0	0	0	9.34	12.52	16.72	0	0	0	0	0	12.86	0	GO:0016021;GO:000493	CC:integral component of membrane;MF:mating-type alpha-factor pheromone receptor activity;	K04627	STE3	map04011	MAPK signaling pathway - yeast	------	------	GAW04838.1	pheromone receptor [Lentinula edodes]	sp|Q05659|BAR2_SCHCO;	Pheromone B alpha 2 receptor OS=Schizophyllum commune OX=5334 GN=BAR2 PE=2 SV=4;	PF02076.16	STE3	Pheromone A receptor
gene-HHX47_DHR1002055	HHX47_DHR1002055	hypothetical protein	0	0	0	0	0	0	13.43	12.21	13.16	0	0	0	0	0	12.933333	0	GO:000823	MF:peptidase activity;	------	------	------	------	------	------	KIK60643.1	hypothetical protein GYMLUDRAFT_244216 [Gymnopus luxurians FD-317 M1]	------	------	------	------	------
gene-HHX47_DHR2000175	HHX47_DHR2000175	hypothetical protein	0	0	0	0	0	0	13.11	19.66	11.7	0	0	0	0	0	14.823333	0	GO:0006281;GO:0004518;GO:0008821;GO:000451	BP:DNA repair;MF:nuclease activity;MF:crossover junction endodeoxyribonuclease activity;MF:endonuclease activity;	K15339	YEN1	------	------	------	------	GAW08953.1	PIN domain-like partial [Lentinula edodes]	sp|Q8W5R1|GENL2_ORYSJ;	Flap endonuclease GEN-like 2 OS=Oryza sativa subsp. japonica OX=39947 GN=SEND1 PE=2 SV=1;	PF00867.19;PF12813.8	XPG_I;XPG_I_2	XPG I-region;XPG domain containing
gene-HHX47_DHR3000255	HHX47_DHR3000255	hypothetical protein	0	0	0	0	0	0	17.1	7.94	21.25	0	0	0	0	0	15.43	0	GO:0043386;GO:001602	BP:mycotoxin biosynthetic process;CC:integral component of membrane;	------	------	------	------	------	------	PBK70045.1	hypothetical protein ARMSODRAFT_956092 [Armillaria solidipes]	------	------	PF11807.9	UstYa	Mycotoxin biosynthesis protein UstYa
gene-HHX47_DHR3000363	HHX47_DHR3000363	hypothetical protein	0	0	0	0.34	0	0	16.18	15.17	19.07	0	0	0	0	0.113333	16.806667	0	------	------	------	------	------	------	------	------	------	------	------	------	------	------	------
gene-HHX47_DHR2000815	HHX47_DHR2000815	hypothetical protein	0	0	0	0	0	0	17.65	18.21	14.63	0	0	0	0	0	16.83	0	------	------	------	------	------	------	------	------	KIK69151.1	hypothetical protein GYMLUDRAFT_152168 [Gymnopus luxurians FD-317 M1]	------	------	PF18759.2	Plavaka	Plavaka transposase
gene-HHX47_DHR2000988	HHX47_DHR2000988	hypothetical protein	0	0	0	0	0	0	16.65	15.77	18.17	0	0	0	0	0	16.863333	0	GO:001602	CC:integral component of membrane;	------	------	------	------	------	------	KIK54926.1	hypothetical protein GYMLUDRAFT_264385 [Gymnopus luxurians FD-317 M1]	sp|F1DBA8|MPAB_PENBR;	Mycophenolic acid synthesis protein B OS=Penicillium brevicompactum OX=5074 GN=mpaB PE=3 SV=1;	PF09995.10	DUF2236	Uncharacterized protein conserved in bacteria
gene-HHX47_DHR3000362	HHX47_DHR3000362	hypothetical protein	0	0	0	0	0	0	7.51	11.52	33.19	0	0	0	0	0	17.406667	0	GO:001602	CC:integral component of membrane;	------	------	------	------	------	------	PBK70021.1	hypothetical protein ARMSODRAFT_1084152 [Armillaria solidipes]	------	------	PF06664.13	MIG-14_Wnt-bd	Wnt-binding factor required for Wnt secretion
gene-HHX47_DHR10000008	HHX47_DHR10000008	hypothetical protein	0.35	0	0	0.15	0	0	19.24	18.49	15.09	0	0	0	0.116667	0.05	17.606667	0	------	------	------	------	------	------	------	------	THU85921.1	hypothetical protein K435DRAFT_970500 [Dendrothele bispora CBS 962.96]	------	------	PF14723.7	SSFA2_C	Sperm-specific antigen 2 C-terminus
gene-HHX47_DHR9000296	HHX47_DHR9000296	hypothetical protein	0	0	0	0	0	0	18.61	19.71	14.86	0	0	0	0	0	17.726667	0	GO:0005634;GO:0008270;GO:000098	CC:nucleus;MF:zinc ion binding;MF:RNA polymerase II transcription factor activity, sequence-specific DNA binding;	------	------	------	------	------	------	GAW07316.1	hypothetical protein LENED_009297 [Lentinula edodes]	------	------	------	------	------
gene-HHX47_DHR8000209	HHX47_DHR8000209	hypothetical protein	0	0	0	0	0	0	17.54	24.46	17.49	0	0	0	0	0	19.83	0	------	------	------	------	------	------	------	------	KAE9401229.1	hypothetical protein BT96DRAFT_613106 [Gymnopus androsaceus JB14]	------	------	------	------	------
gene-HHX47_DHR7000421	HHX47_DHR7000421	hypothetical protein	0	0	0	0	0.06	0.07	18.58	24.74	21.86	0	0	0	0	0.043333	21.726667	0	------	------	------	------	------	------	------	------	GAV99343.1	hypothetical protein LENED_000794 [Lentinula edodes]	------	------	------	------	------
gene-HHX47_DHR3000115	HHX47_DHR3000115	hypothetical protein	0	0	0	0	0	0	29.46	16.47	22.04	0	0	0	0	0	22.656667	0	GO:001602	CC:integral component of membrane;	------	------	------	------	------	------	SJL04988.1	uncharacterized protein ARMOST_08359 [Armillaria ostoyae]	------	------	------	------	------
gene-HHX47_DHR10000074	HHX47_DHR10000074	hypothetical protein	0	0.13	0	0	0	0.25	16.94	31.13	21.05	0	0	0	0.043333	0.083333	23.04	0	------	------	------	------	------	------	------	------	KAE9385091.1	hypothetical protein BT96DRAFT_950089 [Gymnopus androsaceus JB14]	------	------	------	------	------
gene-HHX47_DHR9000268	HHX47_DHR9000268	hypothetical protein	0.11	0.05	0	0.17	0.04	0	27.65	22.21	24.59	0	0	0	0.053333	0.07	24.816667	0	GO:0015074;GO:0005634;GO:0003964;GO:0008270;GO:000367	BP:DNA integration;CC:nucleus;MF:RNA-directed DNA polymerase activity;MF:zinc ion binding;MF:nucleic acid binding;	------	------	------	------	------	------	BAF74362.1	pro-pol protein, partial [Lentinula edodes]	sp|P0CT41|TF212_SCHPO;	Transposon Tf2-12 polyprotein OS=Schizosaccharomyces pombe;	PF17919.2;PF17917.2;PF00078.28;PF08284.12;PF13975.7;PF13650.7	RT_RNaseH_2;RT_RNaseH;RVT_1;RVP_2;gag-asp_proteas;Asp_protease_2	RNase H-like domain found in reverse transcriptase;RNase H-like domain found in reverse transcriptase;Reverse transcriptase;Retroviral aspartyl protease;gag-polyprotein putative aspartyl protease;Aspartyl protease
gene-HHX47_DHR2000012	HHX47_DHR2000012	hypothetical protein	0	0	0	0	0	0	19.1	34.92	25.84	0	0	0	0	0	26.62	0	------	------	------	------	------	------	------	------	------	------	------	------	------	------	------
gene-HHX47_DHR4000568	HHX47_DHR4000568	hypothetical protein	0	0	0	0	0	0	28.39	30.55	30.75	0	0	0	0	0	29.896667	0	GO:0016021;GO:001678	CC:integral component of membrane;MF:hydrolase activity;	------	------	------	------	------	------	GAW07617.1	protein [Lentinula edodes]	------	------	------	------	------
gene-HHX47_DHR3000298	HHX47_DHR3000298	hypothetical protein	0	0	0	0	0	0	34.18	34.94	34.13	0	0	0	0	0	34.416667	0	------	------	------	------	------	------	------	------	GAW00884.1	hypothetical protein LENED_002440 [Lentinula edodes]	------	------	------	------	------
gene-HHX47_DHR4000827	HHX47_DHR4000827	hypothetical protein	0	0	0	0	0	0	32.08	37.99	33.45	0	0	0	0	0	34.506667	0	------	------	------	------	------	------	------	------	KAE9407449.1	hypothetical protein BT96DRAFT_954511 [Gymnopus androsaceus JB14]	------	------	PF18758.2	KDZ	Kyakuja-Dileera-Zisupton transposase
gene-HHX47_DHR2001194	HHX47_DHR2001194	hypothetical protein	0	0	0	0	0	0	55.07	24.37	33.91	0	0	0	0	0	37.783333	0	------	------	------	------	------	------	------	------	------	------	------	------	------	------	------
gene-HHX47_DHR10000188	HHX47_DHR10000188	hypothetical protein	0	0	0	0	0	0	40.61	38.1	39.15	0	0	0	0	0	39.286667	0	GO:001630	MF:kinase activity;	------	------	------	------	ENOG410YM0T;ENOG410YEBI	S:Function unknown;	GAW08756.1	kinase-like protein [Lentinula edodes]	------	------	PF01636.24;PF01633.21	APH;Choline_kinase	Phosphotransferase enzyme family;Choline/ethanolamine kinase
gene-HHX47_DHR4000774	HHX47_DHR4000774	hypothetical protein	64.95	47.13	0	60.13	96.04	0	98.05	29.9	0	0	0	0	37.36	52.056667	42.65	0	------	------	------	------	------	------	------	------	------	------	------	------	------	------	------
gene-HHX47_DHR3000206	HHX47_DHR3000206	hypothetical protein	0	0	0	0	0	0	196.1	0	0	0	0	0	0	0	65.366667	0	------	------	------	------	------	------	------	------	------	------	------	------	------	------	------
gene-HHX47_DHR4000121	HHX47_DHR4000121	hypothetical protein	0	0	0	0	0	0	72.86	59.68	67.45	0	0	0	0	0	66.663333	0	------	------	------	------	------	------	------	------	------	------	------	------	------	------	------
gene-HHX47_DHR2000352	HHX47_DHR2000352	hypothetical protein	0	0	0.08	0	0	0	73.37	83.27	77.08	0	0	0	0.026667	0	77.906667	0	------	------	------	------	------	------	------	------	GAV99315.1	hypothetical protein LENED_000760 [Lentinula edodes]	------	------	------	------	------
gene-HHX47_DHR10000121	HHX47_DHR10000121	hypothetical protein	0	0.27	0	0	0	0	79.55	91.74	79.63	0	0	0	0.09	0	83.64	0	------	------	------	------	------	------	------	------	GAW08757.1	hypothetical protein LENED_010841 [Lentinula edodes]	------	------	------	------	------
gene-HHX47_DHR4001053	HHX47_DHR4001053	hypothetical protein	0	0	0	0	0	0	460.61	221.08	349.39	0	0	0	0	0	343.693333	0	------	------	------	------	------	------	------	------	------	------	------	------	------	------	------
gene-HHX47_DHR2000339	HHX47_DHR2000339	hypothetical protein	0.09	0	0	0.08	0	0	13.55	17.72	18.12	0	0.08	0	0.03	0.026667	16.463333	0.026667	------	------	------	------	------	------	------	------	GAW08208.1	hypothetical protein LENED_010255 [Lentinula edodes]	------	------	------	------	------
gene-HHX47_DHR4000531	HHX47_DHR4000531	hypothetical protein	0	0.05	0	0	0.09	0	47.88	38.22	48.16	0	0.09	0	0.016667	0.03	44.753333	0.03	GO:0050660;GO:001661	MF:flavin adenine dinucleotide binding;MF:oxidoreductase activity, acting on CH-OH group of donors;	K00108	betA, CHDH	map00260	Glycine, serine and threonine metabolism	------	------	KXN86109.1	Oxygen-dependent choline dehydrogenase [Leucoagaricus sp. SymC.cos]	sp|Q48CM7|BETA_PSE14;	Oxygen-dependent choline dehydrogenase OS=Pseudomonas savastanoi pv. phaseolicola;	PF00732.20;PF05199.14	GMC_oxred_N;GMC_oxred_C	GMC oxidoreductase;GMC oxidoreductase
gene-HHX47_DHR9000120	HHX47_DHR9000120	hypothetical protein	0.33	0.37	0	0.07	0.23	0.37	28.67	32.45	28.15	0.19	0.07	0.2	0.233333	0.223333	29.756667	0.153333	------	------	------	------	------	------	------	------	THV03158.1	hypothetical protein K435DRAFT_651773 [Dendrothele bispora CBS 962.96]	------	------	------	------	------
gene-HHX47_DHR6000338	HHX47_DHR6000338	hypothetical protein	6.58	13.94	6.13	14.05	8.12	11.18	1.07	0.82	1.25	0.43	0.32	0	8.883333	11.116667	1.046667	0.25	GO:0005634;GO:0000786;GO:0046982;GO:000367	CC:nucleus;CC:nucleosome;MF:protein heterodimerization activity;MF:DNA binding;	K11251	H2A	------	------	COG5262	B:Chromatin structure and dynamics	GAW04801.1	histone H2A [Lentinula edodes]	sp|Q96QV6|H2A1A_HUMAN;	Histone H2A type 1-A OS=Homo sapiens OX=9606 GN=HIST1H2AA PE=1 SV=3;	PF00125.25;PF16211.6;PF00808.24	Histone;Histone_H2A_C;CBFD_NFYB_HMF	Core histone H2A/H2B/H3/H4;C-terminus of histone H2A;Histone-like transcription factor
gene-HHX47_DHR4001073	HHX47_DHR4001073	hypothetical protein	0	0	0	0	0	0	13.58	20.19	36.66	0	0.78	0	0	0	23.476667	0.26	------	------	------	------	------	------	------	------	------	------	------	------	------	------	------
gene-HHX47_DHR2000893	HHX47_DHR2000893	hypothetical protein	0	0	0	0	0	0	12.01	12.89	11.79	0	0.91	0	0	0	12.23	0.303333	GO:0016021;GO:0003964;GO:0004523;GO:000367	CC:integral component of membrane;MF:RNA-directed DNA polymerase activity;MF:RNA-DNA hybrid ribonuclease activity;MF:nucleic acid binding;	------	------	------	------	------	------	GAW02537.1	reverse transcriptase from mobile element jockey partial [Lentinula edodes]	------	------	PF00075.25	RNase_H	RNase H
gene-HHX47_DHR5000817	HHX47_DHR5000817	hypothetical protein	0.12	0.4	0.41	2.34	0.64	1.17	6.9	12.29	11.52	0.4	0.31	0.43	0.31	1.383333	10.236667	0.38	GO:001602	CC:integral component of membrane;	------	------	------	------	------	------	KAE9382966.1	hypothetical protein BT96DRAFT_844817, partial [Gymnopus androsaceus JB14]	------	------	PF13966.7	zf-RVT	zinc-binding in reverse transcriptase
gene-HHX47_DHR4001072	HHX47_DHR4001072	hypothetical protein	0	0	0	0.59	0.59	0	360.23	149.2	251.27	0.75	0	0.42	0	0.393333	253.566667	0.39	------	------	------	------	------	------	------	------	GAW02872.1	hypothetical protein LENED_004549 [Lentinula edodes]	------	------	------	------	------
gene-HHX47_DHR4000831	HHX47_DHR4000831	hypothetical protein	0.11	0.25	0	0.21	0.59	0	17.95	25.17	24.29	0	0.56	0.8	0.12	0.266667	22.47	0.453333	GO:000374	MF:translation initiation factor activity;	K03259	EIF4E	------	------	------	------	GAW08075.1	eukaryotic translation initiation factor 4E class II [Lentinula edodes]	sp|O60573|IF4E2_HUMAN;	Eukaryotic translation initiation factor 4E type 2 OS=Homo sapiens OX=9606 GN=EIF4E2 PE=1 SV=1;	PF01652.19	IF4E	Eukaryotic initiation factor 4E
gene-HHX47_DHR7000710	HHX47_DHR7000710	hypothetical protein	0.47	0.42	0.5	0.4	2.08	0.56	2163.23	1041	1163.83	0.57	0.4	0.55	0.463333	1.013333	1456.02	0.506667	GO:0016021;GO:0003964;GO:0004523;GO:000367	CC:integral component of membrane;MF:RNA-directed DNA polymerase activity;MF:RNA-DNA hybrid ribonuclease activity;MF:nucleic acid binding;	------	------	------	------	------	------	GAW03430.1	transposon factor [Lentinula edodes]	------	------	PF00075.25	RNase_H	RNase H
gene-HHX47_DHR10000242	HHX47_DHR10000242	hypothetical protein	10.71	7.58	8.15	19.83	9.68	9.16	0	0.21	0.16	0.44	0.42	0.7	8.813333	12.89	0.123333	0.52	GO:000367	MF:DNA binding;	------	------	------	------	------	------	KAE9392149.1	hypothetical protein BT96DRAFT_1023734 [Gymnopus androsaceus JB14]	------	------	------	------	------
gene-HHX47_DHR10000216	HHX47_DHR10000216	hypothetical protein	2.39	0	2.31	3.96	0	0	30.24	24.08	15.71	0	1.56	0	1.566667	1.32	23.343333	0.52	------	------	------	------	------	------	------	------	GAW07514.1	hypothetical protein LENED_009512 [Lentinula edodes]	------	------	------	------	------
gene-HHX47_DHR2000867	HHX47_DHR2000867	hypothetical protein	0	0	0	0.36	0.08	0.37	23.66	20.34	24.58	0.89	0.47	0.29	0	0.27	22.86	0.55	------	------	------	------	------	------	------	------	GAW06638.1	hypothetical protein LENED_008576 [Lentinula edodes]	------	------	------	------	------
gene-HHX47_DHR3000142	HHX47_DHR3000142	hypothetical protein	8.88	7.65	5.1	11.56	11.87	10.29	3.21	5.82	3.44	1.15	0.26	0.49	7.21	11.24	4.156667	0.633333	------	------	------	------	------	------	------	------	GAW10635.1	hypothetical protein LENED_012923 [Lentinula edodes]	------	------	------	------	------
gene-HHX47_DHR3000023	HHX47_DHR3000023	hypothetical protein	23.33	14.07	39.13	54.95	80.93	25.28	0.73	1.64	0.51	0.7	0.66	0.58	25.51	53.72	0.96	0.646667	GO:0071949;GO:001649	MF:FAD binding;MF:oxidoreductase activity;	------	------	------	------	------	------	GAW07757.1	glucooligosaccharide oxidase [Lentinula edodes]	sp|I1S2K2|CHITO_GIBZE;	Chitooligosaccharide oxidase OS=Gibberella zeae;	PF01565.24;PF08031.13	FAD_binding_4;BBE	FAD binding domain;Berberine and berberine like
gene-HHX47_DHR4001074	HHX47_DHR4001074	hypothetical protein	0	0	0	0	0	0	27.04	21.02	27.08	0.29	0	1.7	0	0	25.046667	0.663333	GO:001602	CC:integral component of membrane;	------	------	------	------	------	------	GAW01996.1	hypothetical protein LENED_003621 [Lentinula edodes]	------	------	------	------	------
gene-HHX47_DHR1001642	HHX47_DHR1001642	hypothetical protein	12.32	11.51	11.58	14.58	10.43	10.73	0.73	0.89	0.63	0.68	0.86	0.46	11.803333	11.913333	0.75	0.666667	GO:001602	CC:integral component of membrane;	------	------	------	------	------	------	GAW04667.1	hypothetical protein LENED_006472 [Lentinula edodes]	------	------	------	------	------
gene-HHX47_DHR4000805	HHX47_DHR4000805	hypothetical protein	0.22	0	0.38	0	0.1	0.12	17.45	10.82	21.68	1.12	0.95	0	0.2	0.073333	16.65	0.69	GO:001678	MF:hydrolase activity;	------	------	------	------	------	------	KIK55870.1	hypothetical protein GYMLUDRAFT_1017204 [Gymnopus luxurians FD-317 M1]	------	------	PF12697.8	Abhydrolase_6	Alpha/beta hydrolase family
gene-HHX47_DHR10000191	HHX47_DHR10000191	hypothetical protein	11.31	7.79	10.48	12.88	13.23	11.58	0.07	0.04	0.06	0.77	0.95	0.43	9.86	12.563333	0.056667	0.716667	GO:0004523;GO:000367	MF:RNA-DNA hybrid ribonuclease activity;MF:nucleic acid binding;	------	------	------	------	------	------	GAW07449.1	hypothetical protein LENED_009438 [Lentinula edodes]	sp|O00370|LORF2_HUMAN;	LINE-1 retrotransposable element ORF2 protein OS=Homo sapiens OX=9606 PE=1 SV=1;	PF00078.28	RVT_1	Reverse transcriptase
gene-HHX47_DHR4000428	HHX47_DHR4000428	hypothetical protein	0	2.37	2.82	6.01	5.91	5.9	15.25	17.74	21.82	0	0	2.21	1.73	5.94	18.27	0.736667	GO:0031929;GO:0031932;GO:001649	BP:TOR signaling;CC:TORC2 complex;MF:oxidoreductase activity;	K15303	AKR7	------	------	COG0667	C:Energy production and conversion	GAW05694.1	cytosolic regulator pianissimo [Lentinula edodes]	------	------	PF00248.22	Aldo_ket_red	Aldo/keto reductase family
gene-HHX47_DHR10000432	HHX47_DHR10000432	hypothetical protein	0.9	0	0	1.51	0	0	23.23	16.22	19.76	1.51	0.77	0	0.3	0.503333	19.736667	0.76	------	------	------	------	------	------	------	------	GAW10293.1	proteophosphoglycan ppg4 [Lentinula edodes]	------	------	------	------	------
gene-HHX47_DHR7000676	HHX47_DHR7000676	hypothetical protein	9.61	7.34	8.4	14.57	9.77	10.44	3.21	4.51	2.12	0.67	0.68	0.95	8.45	11.593333	3.28	0.766667	------	------	K00306	PIPOX	map04146;map00310;map00260	Peroxisome;Lysine degradation;Glycine, serine and threonine metabolism	------	------	GAW08882.1	FAD dependent oxidoreductase [Lentinula edodes]	------	------	------	------	------
gene-HHX47_DHR6000307	HHX47_DHR6000307	hypothetical protein	7.43	6.06	14.95	20.59	18.47	5.68	3.01	1.04	1.23	0.69	0.68	1.05	9.48	14.913333	1.76	0.806667	------	------	------	------	------	------	------	------	------	------	------	------	------	------	------
gene-HHX47_DHR4000447	HHX47_DHR4000447	hypothetical protein	4.45	16.69	20.25	5.01	5.79	17.53	0	0	0	0	2.45	0	13.796667	9.443333	0	0.816667	------	------	------	------	------	------	------	------	------	------	------	------	------	------	------
gene-HHX47_DHR8000097	HHX47_DHR8000097	hypothetical protein	18.13	14.23	16.68	10.81	21.56	22.93	1.2	2.74	1.57	0.96	0.54	1.02	16.346667	18.433333	1.836667	0.84	------	------	------	------	------	------	------	------	------	------	------	------	------	------	------
gene-HHX47_DHR3000062	HHX47_DHR3000062	hypothetical protein	0	0	0	0	0	0	181.27	122.31	159.96	0.74	1.85	0	0	0	154.513333	0.863333	GO:000823	MF:peptidase activity;	------	------	------	------	COG0596	S:Function unknown	GAW02621.1	proline-specific peptidase [Lentinula edodes]	sp|C3K630|LAAA_PSEFS;	L-amino acid amidase OS=Pseudomonas fluorescens;	PF00561.21;PF12697.8;PF12146.9	Abhydrolase_1;Abhydrolase_6;Hydrolase_4	alpha/beta hydrolase fold;Alpha/beta hydrolase family;Serine aminopeptidase, S33
gene-HHX47_DHR1000459	HHX47_DHR1000459	hypothetical protein	5.28	7.08	7.51	14.26	10.46	8.78	0.47	0.53	0.74	0.82	0.92	0.88	6.623333	11.166667	0.58	0.873333	GO:0045292;GO:0016021;GO:0005846;GO:000033	BP:mRNA cis splicing, via spliceosome;CC:integral component of membrane;CC:nuclear cap binding complex;MF:RNA cap binding;	------	------	------	------	------	------	GAW08435.1	Nuclear cap-binding protein subunit 2 OS=Homo sapiens GN=NCBP2 PE=1 SV=1 [Lentinula edodes]	------	------	------	------	------
gene-HHX47_DHR4000414	HHX47_DHR4000414	hypothetical protein	0.95	1.06	0.26	0.78	0.41	0.5	12.52	11.32	12.18	1.03	0.77	0.82	0.756667	0.563333	12.006667	0.873333	GO:001602	CC:integral component of membrane;	------	------	------	------	------	------	KAE9394429.1	hypothetical protein BT96DRAFT_998545 [Gymnopus androsaceus JB14]	------	------	------	------	------
gene-HHX47_DHR3000621	HHX47_DHR3000621	hypothetical protein	10.5	12.65	10.35	14.58	9.73	16.76	0.43	0.49	0.56	1.11	0.79	0.81	11.166667	13.69	0.493333	0.903333	------	------	------	------	------	------	------	------	GAV99286.1	hypothetical protein LENED_000730 [Lentinula edodes]	------	------	------	------	------
gene-HHX47_DHR9000574	HHX47_DHR9000574	hypothetical protein	19.7	11.01	26.57	25.65	22.85	12.51	3.31	1.14	2.46	0.76	1.25	0.92	19.093333	20.336667	2.303333	0.976667	GO:001602	CC:integral component of membrane;	------	------	------	------	------	------	GAW03944.1	hypothetical protein LENED_005700 [Lentinula edodes]	------	------	------	------	------
gene-HHX47_DHR6000337	HHX47_DHR6000337	hypothetical protein	4.06	2.47	4.54	3.66	4.71	6.88	16.61	17.96	18.55	1.03	1.19	0.86	3.69	5.083333	17.706667	1.026667	GO:0006412;GO:0005840;GO:0003735;GO:0003723;GO:0046872;GO:001687	BP:translation;CC:ribosome;MF:structural constituent of ribosome;MF:RNA binding;MF:metal ion binding;MF:ligase activity;	K14296	NUP153	map03013	Nucleocytoplasmic transport	ENOG41107SV	U:Intracellular trafficking, secretion, and vesicular transport	GAW02043.1	e3 sumo-protein ligase 2-like protein [Lentinula edodes]	sp|P49791|NU153_RAT;	Nuclear pore complex protein Nup153 OS=Rattus norvegicus OX=10116 GN=Nup153 PE=1 SV=1;	PF00641.19	zf-RanBP	Zn-finger in Ran binding protein and others
gene-HHX47_DHR4000205	HHX47_DHR4000205	hypothetical protein	1.34	0.39	0.9	0.34	0.79	0.63	27.44	20.5	23.7	1.29	0.96	0.84	0.876667	0.586667	23.88	1.03	GO:0000178;GO:0008483;GO:000372	CC:exosom;MF:transaminase activity;MF:RNA binding;	K13118	DGCR14	------	------	------	------	GAW09423.1	aspartate aminotransferase [Lentinula edodes]	sp|P0CP69|HOG1_CRYNB;	Mitogen-activated protein kinase HOG1 OS=Cryptococcus neoformans var. neoformans serotype D;	PF09751.10;PF00069.26	Es2;Pkinase	Nuclear protein Es2;Protein kinase domain
gene-HHX47_DHR2001062	HHX47_DHR2001062	hypothetical protein	7.68	6.99	11.12	18.98	11.27	13.63	0.45	0.17	0.91	1.06	1.21	0.94	8.596667	14.626667	0.51	1.07	------	------	------	------	------	------	------	------	GAW05171.1	hypothetical protein LENED_007011 [Lentinula edodes]	------	------	------	------	------
gene-HHX47_DHR2001001	HHX47_DHR2001001	hypothetical protein	9.87	10.72	8.92	27.55	13.57	13.68	2.2	1.69	1.29	1.14	0.64	1.43	9.836667	18.266667	1.726667	1.07	------	------	------	------	------	------	------	------	GAW03561.1	hypothetical protein LENED_005294 [Lentinula edodes]	------	------	------	------	------
gene-HHX47_DHR1000271	HHX47_DHR1000271	hypothetical protein	8.59	9.93	11.59	27.9	13.19	12.03	0.41	0.73	0.4	0.97	1.23	1.03	10.036667	17.706667	0.513333	1.076667	GO:001602	CC:integral component of membrane;	------	------	------	------	------	------	GAW06876.1	Copper radical oxidase [Lentinula edodes]	sp|Q01772|GLOX_PHACH;	Aldehyde oxidase GLOX OS=Phanerochaete chrysosporium OX=5306 GN=GLX PE=1 SV=1;	PF07250.12;PF09118.12	Glyoxal_oxid_N;DUF1929	Glyoxal oxidase N-terminus;Domain of unknown function
gene-HHX47_DHR9000532	HHX47_DHR9000532	hypothetical protein	8.88	8.17	9.39	11.1	8.99	8.65	0.47	0.18	0.14	1.67	0.84	0.79	8.813333	9.58	0.263333	1.1	GO:0016021;GO:001682	CC:integral component of membrane;MF:lyase activity;	------	------	------	------	------	------	KII89406.1	polysaccharide lyase family 14 protein [Plicaturopsis crispa FD-325 SS-3]	------	------	------	------	------
gene-HHX47_DHR8000476	HHX47_DHR8000476	hypothetical protein	32.9	44.37	46.7	62.94	51	55	1.84	1.84	1.6	0.82	2.47	0.29	41.323333	56.313333	1.76	1.193333	GO:0000742;GO:0048288;GO:0016021;GO:0005344;GO:0020037;GO:004687	BP:karyogamy involved in conjugation with cellular fusion;BP:nuclear membrane fusion involved in karyogamy;CC:integral component of membrane;MF:oxygen transporter activity;MF:heme binding;MF:metal ion binding;	------	------	------	------	------	------	GAW04954.1	Nuclear fusion protein KAR5 [Lentinula edodes]	------	------	------	------	------
gene-HHX47_DHR1001982	HHX47_DHR1001982	hypothetical protein	1.56	2.27	4.37	3.28	2.2	3.7	21.28	14.88	22.06	1.73	0.79	1.1	2.733333	3.06	19.406667	1.206667	GO:0016021;GO:0003824;GO:001685	CC:integral component of membrane;MF:catalytic activity;MF:isomerase activity;	K05607	AUH	map00280	Valine, leucine and isoleucine degradation	------	------	GAW01409.1	enoyl- hydratase isomerase [Lentinula edodes]	sp|Q4PEN0|FER4_USTMA;	Enoyl-CoA isomerase/hydratase fer4 OS=Ustilago maydis;	PF00378.21;PF16113.6	ECH_1;ECH_2	Enoyl-CoA hydratase/isomerase;Enoyl-CoA hydratase/isomerase
gene-HHX47_DHR2000658	HHX47_DHR2000658	hypothetical protein	6.4	6.32	7.02	13	8.77	11.63	0	0	0	1.61	1.42	0.61	6.58	11.133333	0	1.213333	GO:0015074;GO:000367	BP:DNA integration;MF:nucleic acid binding;	------	------	------	------	------	------	KAE9403053.1	hypothetical protein BT96DRAFT_1083336 [Gymnopus androsaceus JB14]	------	------	------	------	------
gene-HHX47_DHR2001158	HHX47_DHR2001158	hypothetical protein	8.86	7.39	7.76	8.16	12.99	22.36	0.87	0.99	0.76	1.45	0.94	1.32	8.003333	14.503333	0.873333	1.236667	GO:000460	MF:peroxidase activity;	------	------	------	------	------	------	GAW03464.1	hypothetical protein LENED_005192 [Lentinula edodes]	sp|Q00668|STCC_EMENI;	Putative sterigmatocystin biosynthesis peroxidase stcC OS=Emericella nidulans;	PF01328.18	Peroxidase_2	Peroxidase, family 2
gene-HHX47_DHR1000554	HHX47_DHR1000554	hypothetical protein	13.36	18.05	15.52	42.69	17.82	18.49	0.86	1.26	1.14	0.77	1.43	1.56	15.643333	26.333333	1.086667	1.253333	GO:0005975;GO:0017176;GO:000455	BP:carbohydrate metabolic process;MF:phosphatidylinositol N-acetylglucosaminyltransferase activity;MF:hydrolase activity, hydrolyzing O-glycosyl compounds;	K01210	E3.2.1.58	map00500	Starch and sucrose metabolism	------	------	GAW02313.1	glycoside hydrolase family 5 protein [Lentinula edodes]	sp|O74799|EXG3_SCHPO;	Glucan 1,3-beta-glucosidase 3 OS=Schizosaccharomyces pombe;	PF00150.19	Cellulase	Cellulase
gene-HHX47_DHR5001083	HHX47_DHR5001083	hypothetical protein	21.08	21.55	23.88	33.37	26.48	29.25	1.65	1.12	1.02	2.1	0.96	1.15	22.17	29.7	1.263333	1.403333	GO:0004674;GO:000552	MF:protein serine/threonine kinase activity;MF:ATP binding;	------	------	------	------	------	------	GAV98917.1	protein serine threonine kinase [Lentinula edodes]	sp|P08092|RAN1_SCHPO;	Negative regulator of sexual conjugation and meiosis OS=Schizosaccharomyces pombe;	PF00069.26;PF07714.18;PF01636.24	Pkinase;PK_Tyr_Ser-Thr;APH	Protein kinase domain;Protein tyrosine and serine/threonine kinase;Phosphotransferase enzyme family
gene-HHX47_DHR1000452	HHX47_DHR1000452	hypothetical protein	6.12	5.52	8.5	14.14	12.36	8.68	14.7	10.23	13.83	1.13	2.01	1.13	6.713333	11.726667	12.92	1.423333	GO:0016021;GO:0022857;GO:0046872;GO:0004503;GO:001649	CC:integral component of membrane;MF:transmembrane transporter activity;MF:metal ion binding;MF:monophenol monooxygenase activity;MF:oxidoreductase activity;	K00505	TYR	map00350	Tyrosine metabolism	------	------	BAB71735.1	tyrosinase [Lentinula edodes]	sp|A7BHQ9|TYRO_PHONA;	Tyrosinase OS=Pholiota nameko OX=61267 GN=tyr1 PE=1 SV=1;	PF00264.21;PF18132.2	Tyrosinase;Tyosinase_C	Common central domain of tyrosinase;Tyosinase C-terminal domain
gene-HHX47_DHR10000018	HHX47_DHR10000018	hypothetical protein	4.27	6.58	5.95	2.1	4.28	3.82	14.11	17.76	15.44	0.8	1.85	1.73	5.6	3.4	15.77	1.46	------	------	------	------	------	------	------	------	GAW10293.1	proteophosphoglycan ppg4 [Lentinula edodes]	------	------	------	------	------
gene-HHX47_DHR7000055	HHX47_DHR7000055	hypothetical protein	11.3	8.48	10.04	12.25	10.92	12.66	1.5	2.68	1.29	1.47	1.13	1.95	9.94	11.943333	1.823333	1.516667	------	------	------	------	------	------	------	------	GAW09752.1	hypothetical protein LENED_011937 [Lentinula edodes]	------	------	------	------	------
gene-HHX47_DHR3000336	HHX47_DHR3000336	hypothetical protein	1.18	0.56	0.76	2.98	4.22	1.18	12.09	14.49	11.95	0.93	2.57	1.09	0.833333	2.793333	12.843333	1.53	------	------	------	------	------	------	------	------	GAW00849.1	hypothetical protein LENED_002403 [Lentinula edodes]	------	------	------	------	------
gene-HHX47_DHR1000026	HHX47_DHR1000026	hypothetical protein	7.66	18.45	14.07	19.65	6.82	4.13	0	4.19	0	2.24	0	2.43	13.393333	10.2	1.396667	1.556667	------	------	------	------	------	------	------	------	GAW01362.1	DUF2945 family partial [Lentinula edodes]	------	------	PF11160.9	Hva1_TUDOR	Hypervirulence associated proteins TUDOR domain
gene-HHX47_DHR6000428	HHX47_DHR6000428	hypothetical protein	33.08	23.35	27.37	34.79	30.63	35.28	0	0	0	2.2	1.58	0.9	27.933333	33.566667	0	1.56	GO:0004523;GO:000367	MF:RNA-DNA hybrid ribonuclease activity;MF:nucleic acid binding;	------	------	------	------	------	------	GAW07601.1	hypothetical protein LENED_009606 [Lentinula edodes]	------	------	PF00078.28	RVT_1	Reverse transcriptase
gene-HHX47_DHR9000575	HHX47_DHR9000575	hypothetical protein	13.36	4.74	11.11	21.67	27.36	23.14	2.39	0	2.1	1.97	0.69	2.11	9.736667	24.056667	1.496667	1.59	------	------	------	------	------	------	------	------	------	------	------	------	------	------	------
gene-HHX47_DHR1000329	HHX47_DHR1000329	hypothetical protein	8.54	13.38	14.02	42.08	14.89	15.57	1.19	1.03	1.03	2.72	1.27	0.88	11.98	24.18	1.083333	1.623333	GO:0004674;GO:000552	MF:protein serine/threonine kinase activity;MF:ATP binding;	------	------	------	------	------	------	KIK59487.1	hypothetical protein GYMLUDRAFT_245173 [Gymnopus luxurians FD-317 M1]	sp|P08092|RAN1_SCHPO;	Negative regulator of sexual conjugation and meiosis OS=Schizosaccharomyces pombe;	PF00069.26;PF07714.18	Pkinase;PK_Tyr_Ser-Thr	Protein kinase domain;Protein tyrosine and serine/threonine kinase
gene-HHX47_DHR6000567	HHX47_DHR6000567	hypothetical protein	7.14	7.09	8.64	15.78	11.21	11.26	0.68	0.67	0.65	1.87	1.88	1.14	7.623333	12.75	0.666667	1.63	GO:0016021;GO:001674	CC:integral component of membrane;MF:transferase activity;	------	------	------	------	------	------	KIK60310.1	hypothetical protein GYMLUDRAFT_225825 [Gymnopus luxurians FD-317 M1]	------	------	------	------	------
gene-HHX47_DHR9000022	HHX47_DHR9000022	hypothetical protein	5.77	3.83	1.83	2.69	4.27	2.78	78.51	87.63	71.31	1.45	0.8	2.69	3.81	3.246667	79.15	1.646667	------	------	------	------	------	------	------	------	GAW02759.1	hypothetical protein LENED_004427 [Lentinula edodes]	------	------	------	------	------
gene-HHX47_DHR2001006	HHX47_DHR2001006	hypothetical protein	0.77	0.51	0.86	0.52	2.03	0.5	97.89	83.51	79.2	2.38	1.94	0.72	0.713333	1.016667	86.866667	1.68	GO:000823	MF:metallopeptidase activity;	------	------	------	------	------	------	GAW08722.1	hypothetical protein LENED_010802 [Lentinula edodes]	------	------	------	------	------
gene-HHX47_DHR1000680	HHX47_DHR1000680	hypothetical protein	5.29	14.66	8.3	29.35	14.81	13.29	0	0.96	5.03	3.04	2.11	0	9.416667	19.15	1.996667	1.716667	GO:0016021;GO:002285	CC:integral component of membrane;MF:transmembrane transporter activity;	------	------	------	------	------	------	GAW02375.1	MFS general substrate transporter [Lentinula edodes]	------	------	PF07690.17	MFS_1	Major Facilitator Superfamily
gene-HHX47_DHR9000092	HHX47_DHR9000092	hypothetical protein	18.44	19.83	29.84	16.05	39.94	79.35	3.38	5.52	3.57	1.44	1.08	2.77	22.703333	45.113333	4.156667	1.763333	------	------	------	------	------	------	------	------	GAW00228.1	sc15 protein [Lentinula edodes]	------	------	PF04513.13	Baculo_PEP_C	Baculovirus polyhedron envelope protein, PEP, C terminus
gene-HHX47_DHR4000571	HHX47_DHR4000571	hypothetical protein	17.96	19.25	16.44	17.28	17.32	20.26	1.47	1.9	0.73	2.56	1.27	1.49	17.883333	18.286667	1.366667	1.773333	GO:001602	CC:integral component of membrane;	------	------	------	------	------	------	KAE9390254.1	hypothetical protein BT96DRAFT_865753 [Gymnopus androsaceus JB14]	------	------	PF00335.21	Tetraspanin	Tetraspanin family
gene-HHX47_DHR4000752	HHX47_DHR4000752	hypothetical protein	4.65	0.48	1.8	2.95	1.39	2.55	17.6	17.73	10.89	1.33	1.3	2.83	2.31	2.296667	15.406667	1.82	------	------	------	------	------	------	------	------	------	------	------	------	------	------	------
gene-HHX47_DHR2000633	HHX47_DHR2000633	hypothetical protein	12.6	8.68	8.27	8.21	14.47	14.41	3.52	1.62	2.93	1.85	2.94	0.98	9.85	12.363333	2.69	1.923333	GO:0016787;GO:000382	MF:hydrolase activity;MF:catalytic activity;	------	------	------	------	------	------	GAW08915.1	alpha beta-hydrolase [Lentinula edodes]	sp|K0KSN3|EAT2_WICCF;	Probable alcohol acetyltransferase OS=Wickerhamomyces ciferrii;	PF00561.21;PF12146.9;PF12697.8	Abhydrolase_1;Hydrolase_4;Abhydrolase_6	alpha/beta hydrolase fold;Serine aminopeptidase, S33;Alpha/beta hydrolase family
gene-HHX47_DHR5000380	HHX47_DHR5000380	hypothetical protein	17.64	22.32	24.9	90.03	45.06	45.84	2.12	1.36	1.12	2.4	1.25	2.2	21.62	60.31	1.533333	1.95	------	------	------	------	------	------	------	------	KAE9404529.1	hypothetical protein BT96DRAFT_1016330 [Gymnopus androsaceus JB14]	------	------	------	------	------
gene-HHX47_DHR10000354	HHX47_DHR10000354	hypothetical protein	2.93	1.91	2.81	2.05	2.88	4.12	8.48	11.46	11.46	2.46	2.32	1.08	2.55	3.016667	10.466667	1.953333	GO:0005634;GO:0005694;GO:0018024;GO:000827	CC:nucleus;CC:chromosome;MF:histone-lysine N-methyltransferase activity;MF:zinc ion binding;	K11419	SUV39H, CLR4	map00310	Lysine degradation	------	------	GAW05668.1	SET domain-containing protein [Lentinula edodes]	sp|Q294B9|SUV39_DROPS;	Histone-lysine N-methyltransferase S;	PF00856.29;PF15991.6;PF10199.10	SET;G_path_suppress;Adaptin_binding	SET domain;G-protein pathway suppressor;Alpha and gamma adaptin binding protein p34
gene-HHX47_DHR1001733	HHX47_DHR1001733	hypothetical protein	6.21	7.74	7.33	15.32	10.29	11.86	2.09	1.64	1.67	2.48	1.59	1.82	7.093333	12.49	1.8	1.963333	------	------	------	------	------	------	------	------	GAW06527.1	hypothetical protein LENED_008459 [Lentinula edodes]	------	------	------	------	------
gene-HHX47_DHR8000068	HHX47_DHR8000068	hypothetical protein	1.16	0.45	2.23	0.61	1.01	0.58	296.79	195.7	202.33	2.32	2.14	1.49	1.28	0.733333	231.606667	1.983333	GO:0016021;GO:0003964;GO:0004523;GO:000367	CC:integral component of membrane;MF:RNA-directed DNA polymerase activity;MF:RNA-DNA hybrid ribonuclease activity;MF:nucleic acid binding;	------	------	------	------	------	------	GAW03430.1	transposon factor [Lentinula edodes]	------	------	PF00075.25	RNase_H	RNase H
gene-HHX47_DHR9000097	HHX47_DHR9000097	hypothetical protein	8.89	8.16	7.97	5.31	8.32	9.33	10.31	12.15	12.81	1.98	2.66	1.61	8.34	7.653333	11.756667	2.083333	GO:0019752;GO:0016740;GO:0016831;GO:003017	BP:carboxylic acid metabolic process;MF:transferase activity;MF:carboxy-lyase activity;MF:pyridoxal phosphate binding;	------	------	------	------	COG0076	E:Amino acid transport and metabolism	GAW04807.1	pyridoxal-dependent decarboxylase domain protein [Lentinula edodes]	sp|Q5E6F9|PANP_ALIF1;	Aspartate 1-decarboxylase OS=Aliivibrio fischeri;	PF00282.20	Pyridoxal_deC	Pyridoxal-dependent decarboxylase conserved domain
gene-HHX47_DHR2000066	HHX47_DHR2000066	hypothetical protein	38.38	2.81	40.89	80.49	106.5	38.66	1.04	1.9	0.9	1.49	1.68	3.16	27.36	75.216667	1.28	2.11	GO:001683	MF:carbon-oxygen lyase activity, acting on phosphates;	K22060	COP6	------	------	------	------	GAW00651.1	terpenoid synthase [Lentinula edodes]	sp|A8NCK5|COP6_COPC7;	Alpha-cuprenene synthase COP6 OS=Coprinopsis cinerea;	PF06330.12	TRI5	Trichodiene synthase
gene-HHX47_DHR4001043	HHX47_DHR4001043	hypothetical protein	7.49	4.26	8.98	13.29	8.34	11.99	3.1	3.59	1.36	1.26	1.81	3.36	6.91	11.206667	2.683333	2.143333	------	------	------	------	------	------	------	------	GAW02885.1	hypothetical protein LENED_004565 [Lentinula edodes]	------	------	------	------	------
gene-HHX47_DHR3000732	HHX47_DHR3000732	hypothetical protein	2.08	2.48	1.67	5.32	2.46	3.36	25.62	30.39	29.87	1.93	1.83	2.68	2.076667	3.713333	28.626667	2.146667	GO:0042254;GO:0015074;GO:0001522;GO:0016787;GO:0008270;GO:000367	BP:ribosome biogenesis;BP:DNA integration;BP:pseudouridine synthesis;MF:hydrolase activity;MF:zinc ion binding;MF:nucleic acid binding;	------	------	------	------	ENOG410XS4D;ENOG410XQR0	S:Function unknown;	THH26748.1	hypothetical protein EUX98_g7433, partial [Antrodiella citrinella]	sp|P10978|POLX_TOBAC;	Retrovirus-related Pol polyprotein from transposon TNT 1-94 OS=Nicotiana tabacum OX=4097 PE=2 SV=1;	PF07727.15;PF14223.7;PF03732.18;PF00665.27;PF00098.24;PF13976.7	RVT_2;Retrotran_gag_2;Retrotrans_gag;rve;zf-CCHC;gag_pre-integrs	Reverse transcriptase;gag-polypeptide of LTR copia-type;Retrotransposon gag protein;Integrase core domain;Zinc knuckle;GAG-pre-integrase domain
gene-HHX47_DHR3001207	HHX47_DHR3001207	hypothetical protein	0	30.38	10.92	3.31	15.46	0	0	4.72	3.44	0	6.5	0	13.766667	6.256667	2.72	2.166667	------	------	------	------	------	------	------	------	------	------	------	------	------	------	------
gene-HHX47_DHR4000073	HHX47_DHR4000073	hypothetical protein	20.16	16.12	21.69	20.92	14.73	15.42	0.81	1.33	1.02	2.56	1.65	2.3	19.323333	17.023333	1.053333	2.17	------	------	------	------	------	------	------	------	GAW07017.1	hypothetical protein LENED_008979 [Lentinula edodes]	------	------	------	------	------
gene-HHX47_DHR5000003	HHX47_DHR5000003	hypothetical protein	23.87	20.42	24.2	16.52	20.52	26.53	0	0	0	2.36	2.6	1.62	22.83	21.19	0	2.193333	GO:0003964;GO:0004523;GO:000367	MF:RNA-directed DNA polymerase activity;MF:RNA-DNA hybrid ribonuclease activity;MF:nucleic acid binding;	------	------	------	------	------	------	GAW07601.1	hypothetical protein LENED_009606 [Lentinula edodes]	sp|P16423|POLR_DROME;	Retrovirus-related Pol polyprotein from type-2 retrotransposable element R2DM OS=Drosophila melanogaster OX=7227 GN=pol PE=4 SV=1;	PF00078.28;PF00075.25;PF03372.24	RVT_1;RNase_H;Exo_endo_phos	Reverse transcriptase;RNase H;Endonuclease/Exonuclease/phosphatase family
gene-HHX47_DHR10000040	HHX47_DHR10000040	hypothetical protein	1.67	1.4	1.57	1.77	2.22	1.81	9.56	11.72	12.78	0.62	1.3	4.93	1.546667	1.933333	11.353333	2.283333	GO:0016021;GO:001676	CC:integral component of membrane;MF:transferase activity, transferring alkyl or ary;	------	------	------	------	------	------	GAW03381.1	hypothetical protein LENED_005107 [Lentinula edodes]	sp|M4VQY9|FMAA_ASPFU;	Fumagillin beta-trans-bergamotene synthase af520 OS=Neosartorya fumigata;	PF01040.19	UbiA	UbiA prenyltransferase family
gene-HHX47_DHR8000494	HHX47_DHR8000494	hypothetical protein	17.06	41.86	9.32	23.48	15.65	24.36	11.68	2.74	6.07	0	3.83	3.21	22.746667	21.163333	6.83	2.346667	------	------	------	------	------	------	------	------	------	------	------	------	------	------	------
gene-HHX47_DHR5000008	HHX47_DHR5000008	hypothetical protein	24.02	25.25	24.87	40.81	26.8	28.21	1.91	2.15	1.35	2.48	3.15	1.45	24.713333	31.94	1.803333	2.36	GO:000418	MF:serine-type carboxypeptidase activity;	K06656	PCL1	map04111	Cell cycle - yeast	------	------	GAW08733.1	hypothetical protein LENED_010814 [Lentinula edodes]	sp|P25693|PCL2_YEAST;	PHO85 cyclin-2 OS=Saccharomyces cerevisiae;	PF00134.24;PF08613.12	Cyclin_N;Cyclin	Cyclin, N-terminal domain;Cyclin
gene-HHX47_DHR8000274	HHX47_DHR8000274	hypothetical protein	16.41	16.42	14.2	8.04	5.14	13.21	4.35	5.29	5.21	3.59	0.73	2.77	15.676667	8.796667	4.95	2.363333	------	------	------	------	------	------	------	------	GAW00361.1	hypothetical protein LENED_001875 [Lentinula edodes]	------	------	------	------	------
gene-HHX47_DHR2000011	HHX47_DHR2000011	hypothetical protein	2.3	4.02	1.12	0.83	2.84	1.34	25.74	17.47	16.52	1.66	1.66	3.83	2.48	1.67	19.91	2.383333	GO:0016021;GO:001679	CC:integral component of membrane;MF:phosphatase activity;	------	------	------	------	------	------	GAW04581.1	magnesium-dependent phosphatase-1 [Lentinula edodes]	------	------	------	------	------
gene-HHX47_DHR5001119	HHX47_DHR5001119	hypothetical protein	13.57	10.76	17.62	14.01	16.27	18.11	2	2.27	1.48	3.04	2.57	1.62	13.983333	16.13	1.916667	2.41	GO:000467	MF:protein kinase activity;	------	------	------	------	------	------	GAW10493.1	hypothetical protein LENED_012767 [Lentinula edodes]	------	------	------	------	------
gene-HHX47_DHR8000328	HHX47_DHR8000328	hypothetical protein	3.55	2.47	4.22	2.1	2.55	6.09	28.59	29.76	34.24	2.5	3.34	1.45	3.413333	3.58	30.863333	2.43	------	------	------	------	------	------	------	------	------	------	------	------	------	------	------
gene-HHX47_DHR1000356	HHX47_DHR1000356	hypothetical protein	17.66	11.33	14.04	13	14.59	17.76	1.08	1.29	2.08	2.33	2.94	2.07	14.343333	15.116667	1.483333	2.446667	GO:0006310;GO:0015074;GO:0003964;GO:000367	BP:DNA recombination;BP:DNA integration;MF:RNA-directed DNA polymerase activity;MF:DNA binding;	------	------	------	------	------	------	KAE9405309.1	hypothetical protein BT96DRAFT_784426, partial [Gymnopus androsaceus JB14]	------	------	------	------	------
gene-HHX47_DHR4000093	HHX47_DHR4000093	hypothetical protein	38.41	31.26	43.24	38.79	31.49	34.55	2.26	2.02	2.25	2.52	2.77	2.18	37.636667	34.943333	2.176667	2.49	GO:0005524;GO:000467	MF:ATP binding;MF:protein kinase activity;	K08863	PLK4	------	------	ENOG410XQBP	T:Signal transduction mechanisms	GAW10419.1	serine threonine-protein kinase PLK4 [Lentinula edodes]	sp|Q2LYK3|PLK4_DROPS;	Serine/threonine-protein kinase PLK4 OS=Drosophila pseudoobscura pseudoobscura OX=46245 GN=SAK PE=3 SV=1;	PF00069.26;PF07714.18;PF18409.2;PF18190.2	Pkinase;PK_Tyr_Ser-Thr;Plk4_PB2;Plk4_PB1	Protein kinase domain;Protein tyrosine and serine/threonine kinase;Polo-like Kinase 4 Polo Box 2;Polo-like Kinase 4 Polo Box 1
gene-HHX47_DHR5000973	HHX47_DHR5000973	hypothetical protein	11.27	10.37	9.47	14.84	11.77	10.5	2.6	1.68	2.48	2.48	3.01	2.16	10.37	12.37	2.253333	2.55	GO:001602	CC:integral component of membrane;	------	------	------	------	------	------	GAW05353.1	DUF1212-domain-containing protein [Lentinula edodes]	sp|Q754J7|PRM10_ASHGO;	Pheromone-regulated membrane protein 10 OS=Ashbya gossypii;	PF06738.13;PF12821.8	ThrE;ThrE_2	Putative threonine/serine exporter;Threonine/Serine exporter, ThrE
gene-HHX47_DHR10000361	HHX47_DHR10000361	hypothetical protein	4	0	2.95	1.37	1.62	0.9	107.2	100.03	93.04	1.92	4.74	1.03	2.316667	1.296667	100.09	2.563333	GO:001649	MF:oxidoreductase activity;	------	------	------	------	COG1028	S:Function unknown	GAW04164.1	short-chain dehydrogenase reductase sdr [Lentinula edodes]	sp|P0CU82|CALM_PENDC;	Oxidoreductase calM OS=Penicillium decumbens OX=69771 GN=calM PE=1 SV=1;	PF00106.26;PF13561.7	adh_short;adh_short_C2	short chain dehydrogenase;Enoyl
gene-HHX47_DHR5000266	HHX47_DHR5000266	hypothetical protein	20.68	16.51	19.45	18.32	20.25	19.28	1.1	1.88	1.91	1.53	2.47	3.71	18.88	19.283333	1.63	2.57	------	------	------	------	------	------	------	------	GAW07670.1	expansin family protein [Lentinula edodes]	------	------	PF03330.19	DPBB_1	Lytic transglycolase
gene-HHX47_DHR1000129	HHX47_DHR1000129	hypothetical protein	2.49	4.19	5.06	7.38	6.84	1.76	19.11	16.09	11.43	1.59	2.74	3.38	3.913333	5.326667	15.543333	2.57	GO:0006355;GO:0016021;GO:000563	BP:regulation of transcription, DNA-templated;CC:integral component of membrane;CC:nucleus;	------	------	------	------	------	------	GAW01284.1	hypothetical protein LENED_002870 [Lentinula edodes]	------	------	PF18861.2	PTP_tm	Transmembrane domain of protein tyrosine phosphatase, receptor type J
gene-HHX47_DHR2000501	HHX47_DHR2000501	hypothetical protein	15.45	4.59	19.37	27.93	24	9.08	3.67	3	4.33	1.57	3.27	3	13.136667	20.336667	3.666667	2.613333	GO:0005634;GO:000367	CC:nucleus;MF:DNA binding;	------	------	------	------	COG5147	K:Transcription	KAE9405518.1	MYB DNA binding protein/ transcription factor-like protein [Gymnopus androsaceus JB14]	sp|Q8H1P9|MB3R3_ARATH;	Transcription factor MYB3R-3 OS=Arabidopsis thaliana OX=3702 GN=MYB3R3 PE=1 SV=1;	PF00249.32;PF13921.7	Myb_DNA-binding;Myb_DNA-bind_6	Myb-like DNA-binding domain;Myb-like DNA-binding domain
gene-HHX47_DHR7000035	HHX47_DHR7000035	hypothetical protein	29.82	24.57	26.01	36.87	26.73	35.79	2.33	2.72	2.15	2.52	3.29	2.23	26.8	33.13	2.4	2.68	------	------	------	------	------	------	------	------	GAW05397.1	protein [Lentinula edodes]	------	------	PF17667.2;PF00069.26	Pkinase_fungal;Pkinase	Fungal protein kinase;Protein kinase domain
gene-HHX47_DHR3000557	HHX47_DHR3000557	hypothetical protein	0	11.82	0	10.55	12.23	11.13	6.43	14.95	8.23	8.05	0	0	3.94	11.303333	9.87	2.683333	------	------	------	------	------	------	------	------	GAW03439.1	hypothetical protein LENED_005165 [Lentinula edodes]	------	------	------	------	------
gene-HHX47_DHR3000223	HHX47_DHR3000223	hypothetical protein	20.9	15.29	18.33	29.75	23.41	25.15	1.57	2.25	1.61	3.25	2.51	2.33	18.173333	26.103333	1.81	2.696667	GO:001602	CC:integral component of membrane;	K03363	CDC20	map04111;map04113;map04120	Cell cycle - yeast;Meiosis - yeast;Ubiquitin mediated proteolysis	------	------	GAW10608.1	hypothetical protein LENED_012896 [Lentinula edodes]	------	------	------	------	------
gene-HHX47_DHR2000586	HHX47_DHR2000586	hypothetical protein	13.09	10.31	10.64	14.25	12.32	10.51	2.02	2.72	2.14	2.61	2.13	3.5	11.346667	12.36	2.293333	2.746667	GO:001602	CC:integral component of membrane;	------	------	------	------	------	------	KAE9406876.1	hypothetical protein BT96DRAFT_987142 [Gymnopus androsaceus JB14]	------	------	------	------	------
gene-HHX47_DHR4000728	HHX47_DHR4000728	hypothetical protein	0.75	1.66	0.99	2.17	2.95	3.05	20.98	31.61	23.23	1.37	4.29	2.64	1.133333	2.723333	25.273333	2.766667	GO:0016491;GO:001018	MF:oxidoreductase activity;MF:FMN binding;	K00354	E1.6.99.1	------	------	------	------	GAW08507.1	NADH:flavin oxidoreductase NADH oxidase [Lentinula edodes]	sp|A2TBU0|EASA_EPIFI;	Probable inactive reductase easA OS=Epichloe festucae var. lolii OX=73839 GN=easA PE=2 SV=1;	PF00724.21	Oxidored_FMN	NAD
gene-HHX47_DHR1001640	HHX47_DHR1001640	hypothetical protein	7.78	3.36	7.68	12.67	20.27	12.35	11.38	4.44	4.67	5.63	1.97	1	6.273333	15.096667	6.83	2.866667	------	------	------	------	------	------	------	------	GAW04714.1	hypothetical protein LENED_006519 [Lentinula edodes]	------	------	------	------	------
gene-HHX47_DHR10000212	HHX47_DHR10000212	hypothetical protein	2.45	3.92	2.93	2.34	3.37	2.44	31.2	37.1	32.36	2.7	2.92	3.07	3.1	2.716667	33.553333	2.896667	------	------	------	------	------	------	------	------	------	------	------	------	------	------	------
gene-HHX47_DHR2000945	HHX47_DHR2000945	hypothetical protein	1.59	1.36	1.39	0.89	2.1	2.68	16.82	4.45	9.64	3.37	3.32	2.01	1.446667	1.89	10.303333	2.9	GO:0016491;GO:001018	MF:oxidoreductase activity;MF:FMN binding;	------	------	------	------	COG1902	C:Energy production and conversion	GAW06640.1	FMN-linked oxidoreductase [Lentinula edodes]	sp|B8NWW6|LNBE_ASPFN;	NADP-dependent oxidoreductase lnbE OS=Aspergillus flavus;	PF00724.21	Oxidored_FMN	NAD
gene-HHX47_DHR2000137	HHX47_DHR2000137	hypothetical protein	16.95	19	14.98	15.21	16.66	17.67	1.42	1.61	0.68	2.62	3.7	2.39	16.976667	16.513333	1.236667	2.903333	------	------	------	------	------	------	------	------	------	------	------	------	PF03910.14	Adeno_PV	Adenovirus minor core protein PV
gene-HHX47_DHR1000339	HHX47_DHR1000339	hypothetical protein	16.06	6.73	17.65	60.01	93.27	13.63	31.15	13.23	8.84	1.7	1.61	5.43	13.48	55.636667	17.74	2.913333	------	------	------	------	------	------	------	------	GAW08026.1	hypothetical protein LENED_010060 [Lentinula edodes]	------	------	------	------	------
gene-HHX47_DHR6000716	HHX47_DHR6000716	hypothetical protein	26.04	30.94	34.45	33.36	17.34	18.7	0.31	0.36	1.35	3.74	3.87	1.19	30.476667	23.133333	0.673333	2.933333	------	------	------	------	------	------	------	------	GAV99747.1	hypothetical protein LENED_001226 [Lentinula edodes]	------	------	------	------	------
gene-HHX47_DHR3000787	HHX47_DHR3000787	hypothetical protein	13.85	8.08	8.81	24.54	15.19	19.12	0	0	0	3.72	2.46	2.86	10.246667	19.616667	0	3.013333	GO:0015074;GO:000367	BP:DNA integration;MF:nucleic acid binding;	------	------	------	------	------	------	KAE9403053.1	hypothetical protein BT96DRAFT_1083336 [Gymnopus androsaceus JB14]	------	------	------	------	------
gene-HHX47_DHR1001300	HHX47_DHR1001300	hypothetical protein	1.55	0.62	1.38	1.23	1.48	1.33	15.97	9.87	11.43	2.73	1.61	4.74	1.183333	1.346667	12.423333	3.026667	GO:001649	MF:oxidoreductase activity;	------	------	------	------	ENOG410Z63W	Q:Secondary metabolites biosynthesis, transport and catabolism	GAW02500.1	hypothetical protein LENED_004159 [Lentinula edodes]	sp|A0A084AFG6|SAT17_STACB;	Taurine hydroxylase-like protein SAT17 OS=Stachybotrys chartarum;	PF02668.17	TauD	Taurine catabolism dioxygenase TauD, TfdA family
gene-HHX47_DHR10000163	HHX47_DHR10000163	hypothetical protein	3.1	1.87	3.41	2.34	3.49	2.26	24.59	20.59	21.53	3.11	2.14	3.86	2.793333	2.696667	22.236667	3.036667	------	------	------	------	------	------	------	------	------	------	------	------	------	------	------
gene-HHX47_DHR8000259	HHX47_DHR8000259	hypothetical protein	10.58	18.17	11.68	14.07	12.15	14.87	7.33	3.38	4.8	2.66	1.3	5.19	13.476667	13.696667	5.17	3.05	GO:001602	CC:integral component of membrane;	------	------	------	------	------	------	GAW00372.1	hypothetical protein LENED_001886 [Lentinula edodes]	------	------	------	------	------
gene-HHX47_DHR10000441	HHX47_DHR10000441	hypothetical protein	13.8	11.2	15.56	9.75	10.76	13.58	2.24	2.98	2.26	3.35	3.81	2.09	13.52	11.363333	2.493333	3.083333	GO:000467	MF:protein kinase activity;	------	------	------	------	ENOG41128IA	S:Function unknown	GAW08755.1	hypothetical protein LENED_010838 [Lentinula edodes]	------	------	PF01636.24	APH	Phosphotransferase enzyme family
gene-HHX47_DHR3000202	HHX47_DHR3000202	hypothetical protein	2.56	2.49	3.15	6.22	2.77	2.98	57.69	63.5	56.97	2.51	2.6	4.24	2.733333	3.99	59.386667	3.116667	GO:0008270;GO:000367	MF:zinc ion binding;MF:nucleic acid binding;	------	------	------	------	------	------	BAF74361.1	gag protein [Lentinula edodes]	------	------	PF03732.18	Retrotrans_gag	Retrotransposon gag protein
gene-HHX47_DHR4000903	HHX47_DHR4000903	hypothetical protein	7.68	10.88	6.98	16.43	11.18	8.87	1.85	1.65	1.43	4.37	3.79	1.22	8.513333	12.16	1.643333	3.126667	GO:0004252;GO:004687	MF:serine-type endopeptidase activity;MF:metal ion binding;	------	------	------	------	------	------	GAV99671.1	family S53 protease [Lentinula edodes]	------	------	------	------	------
gene-HHX47_DHR10000070	HHX47_DHR10000070	hypothetical protein	17.13	14.65	13.98	10.49	12.62	12.94	5.83	15.54	4.16	3.45	2.76	3.3	15.253333	12.016667	8.51	3.17	GO:000367	MF:nucleic acid binding;	------	------	------	------	------	------	KAE9396841.1	S-adenosyl-L-methionine-dependent methyltransferase [Gymnopus androsaceus JB14]	sp|Q5SBL1|FSDD_FUSHE;	Methyltransferase fsdD OS=Fusarium heterosporum OX=42747 GN=fsdD PE=3 SV=2;	PF13489.7;PF13649.7;PF08241.13	Methyltransf_23;Methyltransf_25;Methyltransf_11	Methyltransferase domain;Methyltransferase domain;Methyltransferase domain
gene-HHX47_DHR10000108	HHX47_DHR10000108	hypothetical protein	8.12	5.89	7.92	4.19	6.3	8.37	26.16	29.13	30.63	3.84	3.01	2.78	7.31	6.286667	28.64	3.21	------	------	------	------	------	------	------	------	KAE9392616.1	hypothetical protein BT96DRAFT_264993 [Gymnopus androsaceus JB14]	------	------	------	------	------
gene-HHX47_DHR3000350	HHX47_DHR3000350	hypothetical protein	19	16.85	16.51	15.59	14.63	7.68	8.88	6.21	8.32	3.51	1.73	4.47	17.453333	12.633333	7.803333	3.236667	------	------	------	------	------	------	------	------	KIK69312.1	hypothetical protein GYMLUDRAFT_35388 [Gymnopus luxurians FD-317 M1]	sp|Q9FSG7|TP1A_MALDO;	Thaumatin-like protein 1a OS=Malus domestica OX=3750 GN=TL1 PE=1 SV=1;	PF00314.18	Thaumatin	Thaumatin family
gene-HHX47_DHR5000429	HHX47_DHR5000429	hypothetical protein	6.14	15.72	14.14	6.71	13.92	5.22	6.58	5.11	6.74	4.07	2.81	3.03	12	8.616667	6.143333	3.303333	GO:0015074;GO:0006313;GO:000367	BP:DNA integration;BP:transposition, DNA-mediated;MF:DNA binding;	------	------	------	------	ENOG410XZJB	S:Function unknown	GAW01438.1	Homeodomain-like partial [Lentinula edodes]	------	------	PF13592.7;PF01498.19	HTH_33;HTH_Tnp_Tc3_2	Winged helix-turn helix;Transposase
gene-HHX47_DHR2000365	HHX47_DHR2000365	hypothetical protein	11.75	9.53	10.03	8.68	10.5	10.03	3.18	3.13	2.65	3.87	3.61	2.44	10.436667	9.736667	2.986667	3.306667	GO:001602	CC:integral component of membrane;	------	------	------	------	ENOG410YJU7	S:Function unknown	KIK65761.1	hypothetical protein GYMLUDRAFT_39286 [Gymnopus luxurians FD-317 M1]	------	------	------	------	------
gene-HHX47_DHR1000849	HHX47_DHR1000849	hypothetical protein	24.14	44.03	42.21	5.72	7.09	5.79	0.84	0.57	1.74	6.75	1.81	1.48	36.793333	6.2	1.05	3.346667	------	------	------	------	------	------	------	------	GAV98874.1	hypothetical protein LENED_000286 [Lentinula edodes]	------	------	------	------	------
gene-HHX47_DHR9000582	HHX47_DHR9000582	hypothetical protein	18.53	15.4	15.63	22.15	17.78	18.33	1.5	2.31	1.18	3.7	3.43	2.91	16.52	19.42	1.663333	3.346667	GO:001602	CC:integral component of membrane;	------	------	------	------	------	------	GAW00710.1	hypothetical protein LENED_002255 [Lentinula edodes]	------	------	------	------	------
gene-HHX47_DHR7000594	HHX47_DHR7000594	hypothetical protein	12.89	12.85	11.82	23.52	14.63	15.97	3.15	4.09	3.06	3.39	3.3	3.36	12.52	18.04	3.433333	3.35	GO:0006004;GO:0016021;GO:0046872;GO:001675	BP:fucose metabolic process;CC:integral component of membrane;MF:metal ion binding;MF:transferase activity, transferring glycosyl groups;	------	------	------	------	------	------	GAV99381.1	RCC2 like protein [Lentinula edodes]	sp|Q52KW8|RCC2_XENLA;	Protein RCC2 homolog OS=Xenopus laevis OX=8355 GN=rcc2 PE=2 SV=1;	PF00415.19;PF13540.7	RCC1;RCC1_2	Regulator of chromosome condensation;Regulator of chromosome condensation
gene-HHX47_DHR1000241	HHX47_DHR1000241	hypothetical protein	5.09	0.72	4.57	4.19	10.98	5.49	15.76	89.04	8.3	2.57	2.76	4.79	3.46	6.886667	37.7	3.373333	------	------	------	------	------	------	------	------	GAW10104.1	hypothetical protein LENED_012336 [Lentinula edodes]	------	------	PF10342.10	GPI-anchored	Ser-Thr-rich glycosyl-phosphatidyl-inositol-anchored membrane family
gene-HHX47_DHR4001067	HHX47_DHR4001067	hypothetical protein	21.9	12.25	12.53	15.04	12.59	11.24	9.65	14.25	7.44	2.84	2.94	4.41	15.56	12.956667	10.446667	3.396667	GO:0003824;GO:001687	MF:catalytic activity;MF:ligase activity;	------	------	------	------	------	------	KIK70178.1	hypothetical protein GYMLUDRAFT_236596 [Gymnopus luxurians FD-317 M1]	------	------	------	------	------
gene-HHX47_DHR3000203	HHX47_DHR3000203	hypothetical protein	31.82	25.69	20.71	16.12	27.62	40.7	1.66	1.87	1.62	3.78	3.59	2.91	26.073333	28.146667	1.716667	3.426667	------	------	------	------	------	------	------	------	KIK69164.1	hypothetical protein GYMLUDRAFT_637933 [Gymnopus luxurians FD-317 M1]	------	------	------	------	------
gene-HHX47_DHR6000324	HHX47_DHR6000324	hypothetical protein	2.28	2.89	2.53	6.6	4.98	4.55	17.6	19.71	18.99	3.15	5.03	2.2	2.566667	5.376667	18.766667	3.46	GO:001678	MF:hydrolase activity;	K01049	ACHE	map00564	Glycerophospholipid metabolism	COG2272	I:Lipid transport and metabolism	GAW07855.1	esterase lipase [Lentinula edodes]	sp|D4B1N9|LIP3_ARTBC;	Probable secreted lipase ARB_02369 OS=Arthroderma benhamiae;	PF00135.29;PF00326.22	COesterase;Peptidase_S9	Carboxylesterase family;Prolyl oligopeptidase family
gene-HHX47_DHR6000563	HHX47_DHR6000563	hypothetical protein	14.72	12.77	16.33	9.72	12.82	14.34	2.07	1.85	2.69	3.68	0.8	5.96	14.606667	12.293333	2.203333	3.48	------	------	------	------	------	------	------	------	GAW04505.1	hypothetical protein LENED_006301 [Lentinula edodes]	------	------	PF01601.17;PF06160.13;PF07083.12;PF10392.10;PF04108.13;PF07889.13;PF10046.10	CoV_S2;EzrA;DUF1351;COG5;APG17;DUF1664;BLOC1_2	Coronavirus spike glycoprotein S2;Septation ring formation regulator, EzrA;Protein of unknown function;Golgi transport complex subunit 5;Autophagy protein Apg17;Protein of unknown function;Biogenesis of lysosome-related organelles complex-1 subunit 2
gene-HHX47_DHR1001044	HHX47_DHR1001044	hypothetical protein	28.8	41.69	33.92	24.54	18.09	21.07	2.34	4.54	2.03	4.19	3.14	3.27	34.803333	21.233333	2.97	3.533333	------	------	------	------	------	------	------	------	KAE9409190.1	hypothetical protein BT96DRAFT_1012785 [Gymnopus androsaceus JB14]	------	------	------	------	------
gene-HHX47_DHR2000971	HHX47_DHR2000971	hypothetical protein	13.05	10.93	8.6	6.65	10.43	13.82	2.55	4.33	2.43	4.74	3.42	2.49	10.86	10.3	3.103333	3.55	GO:0004523;GO:000367	MF:RNA-DNA hybrid ribonuclease activity;MF:nucleic acid binding;	------	------	------	------	------	------	GAW07449.1	hypothetical protein LENED_009438 [Lentinula edodes]	------	------	------	------	------
gene-HHX47_DHR10000128	HHX47_DHR10000128	hypothetical protein	3.85	4.02	5.04	2.44	2.3	1.79	12.23	13.97	11.2	3.13	4.12	3.58	4.303333	2.176667	12.466667	3.61	------	------	------	------	------	------	------	------	KJA14867.1	hypothetical protein HYPSUDRAFT_149831 [Hypholoma sublateritium FD-334 SS-4]	------	------	PF02992.15	Transposase_21	Transposase family tnp2
gene-HHX47_DHR7000670	HHX47_DHR7000670	hypothetical protein	12.78	6.73	17.78	26.36	32.17	14.81	6.18	7.47	6.2	3.34	4.52	2.99	12.43	24.446667	6.616667	3.616667	GO:0016021;GO:0004497;GO:0005506;GO:0016705;GO:002003	CC:integral component of membrane;MF:monooxygenase activity;MF:iron ion binding;MF:oxidoreductase activity, acting on paired donors, with incorporation or reduction of molecular oxygen;MF:heme binding;	------	------	------	------	------	------	KAE9394332.1	cytochrome P450 [Gymnopus androsaceus JB14]	sp|W7LC91|FUM15_GIBM7;	Cytochrome P450 monooxygenase FUM15 OS=Gibberella moniliformis;	PF00067.23	p450	Cytochrome P450
gene-HHX47_DHR4001031	HHX47_DHR4001031	hypothetical protein	1.23	2.14	1.85	1.27	1.45	2.37	19.02	18.93	19.55	3.5	4.64	2.74	1.74	1.696667	19.166667	3.626667	GO:0016021;GO:000438	CC:integral component of membrane;MF:helicase activity;	------	------	------	------	------	------	GAW07347.1	ATP-dependent helicase deoxyribonuclease subunit B [Lentinula edodes]	------	------	------	------	------
gene-HHX47_DHR1001283	HHX47_DHR1001283	hypothetical protein	33.29	44.45	34.29	51.1	47.82	56.87	1.91	2.22	5.59	3.13	3.87	4.17	37.343333	51.93	3.24	3.723333	GO:0007275;GO:0005634;GO:000367	BP:multicellular organism development;CC:nucleus;MF:DNA binding;	------	------	------	------	------	------	GAW06604.1	hypothetical protein LENED_008541 [Lentinula edodes]	------	------	PF00505.20;PF04690.14;PF09011.11	HMG_box;YABBY;HMG_box_2	HMG;YABBY protein;HMG-box domain
gene-HHX47_DHR3001163	HHX47_DHR3001163	hypothetical protein	36.16	51.21	47.38	89.69	46.8	48.23	3.62	4.34	2.53	3.19	4.17	3.95	44.916667	61.573333	3.496667	3.77	GO:0015074;GO:0006310;GO:0003964;GO:000367	BP:DNA integration;BP:DNA recombination;MF:RNA-directed DNA polymerase activity;MF:DNA binding;	------	------	------	------	------	------	GAW08122.1	reverse transcriptase ribonuclease h [Lentinula edodes]	------	------	------	------	------
gene-HHX47_DHR9000168	HHX47_DHR9000168	hypothetical protein	21.88	25.17	51.77	28.89	36.42	20.19	3.41	3.06	2.76	3.85	4.17	3.3	32.94	28.5	3.076667	3.773333	GO:001678	MF:hydrolase activity;	------	------	------	------	------	------	GAW08586.1	alpha beta-hydrolase [Lentinula edodes]	------	------	------	------	------
gene-HHX47_DHR3000715	HHX47_DHR3000715	hypothetical protein	10.75	11.64	11.78	36.93	36.06	16.91	19.07	8.31	20.53	2.33	6.04	3.02	11.39	29.966667	15.97	3.796667	GO:0016021;GO:0005506;GO:0016705;GO:0004497;GO:002003	CC:integral component of membrane;MF:iron ion binding;MF:oxidoreductase activity, acting on paired donors, with incorporation or reduction of molecular oxygen;MF:monooxygenase activity;MF:heme binding;	------	------	------	------	------	------	GAW05083.1	cytochrome P450 [Lentinula edodes]	sp|A0A286LF02|PSIH_PSICY;	Tryptamine 4-monooxygenase OS=Psilocybe cyanescens OX=93625 GN=psiH PE=2 SV=1;	PF00067.23	p450	Cytochrome P450
gene-HHX47_DHR8000185	HHX47_DHR8000185	hypothetical protein	4.23	5.15	2.66	6.66	5.2	6.86	19.05	21.84	17.65	2.94	4.17	4.41	4.013333	6.24	19.513333	3.84	GO:0006886;GO:0016021;GO:0005783;GO:0004190;GO:001630	BP:intracellular protein transport;CC:integral component of membrane;CC:endoplasmic reticulum;MF:aspartic-type endopeptidase activity;MF:kinase activity;	------	------	------	------	ENOG410XNV7	O:Posttranslational modification, protein turnover, chaperones	GAW00747.1	acid protease [Lentinula edodes]	sp|Q4WFS2|Y1220_ASPFU;	Probable aspartic-type endopeptidase AFUA_3G01220 OS=Neosartorya fumigata;	PF00026.24	Asp	Eukaryotic aspartyl protease
gene-HHX47_DHR6000779	HHX47_DHR6000779	hypothetical protein	20.96	19.83	24.15	11.35	17.34	13.13	3.97	5.16	2.82	3.16	3.14	5.34	21.646667	13.94	3.983333	3.88	------	------	------	------	------	------	------	------	------	------	------	------	------	------	------
gene-HHX47_DHR2001083	HHX47_DHR2001083	hypothetical protein	12.04	8.88	9.79	8.48	11.87	15.83	1.65	1.44	1.73	4.04	3.4	4.22	10.236667	12.06	1.606667	3.886667	GO:0016021;GO:0005524;GO:000467	CC:integral component of membrane;MF:ATP binding;MF:protein kinase activity;	------	------	------	------	------	------	GAW03545.1	CAMK CAMKL GIN4 protein kinase [Lentinula edodes]	sp|Q5AG71|HSL1_CANAL;	Serine/threonine-protein kinase HSL1 OS=Candida albicans;	PF00069.26;PF07714.18;PF01636.24	Pkinase;PK_Tyr_Ser-Thr;APH	Protein kinase domain;Protein tyrosine and serine/threonine kinase;Phosphotransferase enzyme family
gene-HHX47_DHR3000784	HHX47_DHR3000784	hypothetical protein	13.79	18.78	29.37	36.9	33.76	27.4	3.18	5.28	4.62	2.13	5.94	3.63	20.646667	32.686667	4.36	3.9	------	------	------	------	------	------	------	------	------	------	------	------	------	------	------
gene-HHX47_DHR9000101	HHX47_DHR9000101	hypothetical protein	39.59	27.08	35.89	28.4	34.81	38.58	1.74	1.49	1.42	3.95	4.19	3.59	34.186667	33.93	1.55	3.91	GO:0003964;GO:0004523;GO:000367	MF:RNA-directed DNA polymerase activity;MF:RNA-DNA hybrid ribonuclease activity;MF:nucleic acid binding;	------	------	------	------	------	------	GAW04367.1	ribonuclease H-like partial [Lentinula edodes]	sp|O00370|LORF2_HUMAN;	LINE-1 retrotransposable element ORF2 protein OS=Homo sapiens OX=9606 PE=1 SV=1;	PF00078.28;PF00075.25;PF03372.24	RVT_1;RNase_H;Exo_endo_phos	Reverse transcriptase;RNase H;Endonuclease/Exonuclease/phosphatase family
gene-HHX47_DHR7000183	HHX47_DHR7000183	hypothetical protein	11.66	12.5	9.4	8.91	15.5	8.84	3.83	3.27	4.43	3.22	3.16	5.64	11.186667	11.083333	3.843333	4.006667	GO:001630	MF:kinase activity;	------	------	------	------	------	------	GAW08728.1	hypothetical protein LENED_010809 [Lentinula edodes]	------	------	------	------	------
gene-HHX47_DHR4001061	HHX47_DHR4001061	hypothetical protein	71.44	60.43	79.88	182.8	119.93	101.06	35.69	9.08	42.21	4.8	3.95	3.41	70.583333	134.596667	28.993333	4.053333	GO:001602	CC:integral component of membrane;	------	------	------	------	------	------	GAW10144.1	hypothetical protein LENED_012377 [Lentinula edodes]	------	------	------	------	------
gene-HHX47_DHR5000772	HHX47_DHR5000772	hypothetical protein	0.41	1.78	0.65	2.62	2.09	1.21	1883.81	1435.19	1782.97	3.81	3.29	5.07	0.946667	1.973333	1700.656667	4.056667	------	------	------	------	------	------	------	------	GAW09547.1	hypothetical protein LENED_011709 [Lentinula edodes]	------	------	------	------	------
gene-HHX47_DHR2000984	HHX47_DHR2000984	hypothetical protein	6.45	17.53	6.67	11.32	27.41	25.45	29.05	16.07	18.37	4.28	5.02	3.15	10.216667	21.393333	21.163333	4.15	GO:0008643;GO:0016021;GO:002285	BP:carbohydrate transport;CC:integral component of membrane;MF:transmembrane transporter activity;	------	------	------	------	------	------	GAW03554.1	sugar transporter [Lentinula edodes]	------	------	------	------	------
gene-HHX47_DHR2000761	HHX47_DHR2000761	hypothetical protein	15.29	13.66	12.65	21.44	17.79	20.61	1.5	3.25	2.8	5.58	3.98	3.08	13.866667	19.946667	2.516667	4.213333	------	------	------	------	------	------	------	------	GAV99979.1	hypothetical protein LENED_001467 [Lentinula edodes]	------	------	PF12937.8	F-box-like	F-box-like
gene-HHX47_DHR2000006	HHX47_DHR2000006	hypothetical protein	4.14	4.62	4.58	2.65	4.66	3.53	57.05	9.79	25.87	3.15	2.25	7.25	4.446667	3.613333	30.903333	4.216667	GO:001602	CC:integral component of membrane;	------	------	------	------	ENOG411209A	S:Function unknown	GAW02817.1	nonribosomal peptide synthetase 12 [Lentinula edodes]	sp|A8NS27|N3009_COPC7;	Adenylate-forming reductase 03009 OS=Coprinopsis cinerea;	------	------	------
gene-HHX47_DHR4000773	HHX47_DHR4000773	hypothetical protein	0	0	0	19.34	46.61	0	0	0	6.58	0	12.73	0	0	21.983333	2.193333	4.243333	GO:0042558;GO:0016021;GO:002285	BP:pteridine-containing compound metabolic process;CC:integral component of membrane;MF:transmembrane transporter activity;	------	------	------	------	------	------	KIK70108.1	hypothetical protein GYMLUDRAFT_187714 [Gymnopus luxurians FD-317 M1]	------	------	PF07690.17	MFS_1	Major Facilitator Superfamily
gene-HHX47_DHR9000220	HHX47_DHR9000220	hypothetical protein	8.37	9.69	9.9	15.13	11.04	14.45	0.93	1.96	2.19	5.36	5.05	2.35	9.32	13.54	1.693333	4.253333	------	------	------	------	------	------	------	------	------	------	------	------	------	------	------
gene-HHX47_DHR10000068	HHX47_DHR10000068	hypothetical protein	5.25	6.18	4.85	8.56	5.01	6.14	25.94	20.01	28.08	2.85	4.35	5.57	5.426667	6.57	24.676667	4.256667	------	------	------	------	------	------	------	------	GAW07513.1	hypothetical protein LENED_009511 [Lentinula edodes]	------	------	------	------	------
gene-HHX47_DHR6000245	HHX47_DHR6000245	hypothetical protein	0.99	0.49	1	3.29	2.75	1.2	10.22	11.44	8.46	3.45	2.55	6.93	0.826667	2.413333	10.04	4.31	GO:001678	MF:hydrolase activity;	------	------	------	------	------	------	GAW01273.1	aminoacylase 1-like protein 2 [Lentinula edodes]	sp|Q501L1|P20D2_XENTR;	Peptidase M20 domain-containing protein 2 OS=Xenopus tropicalis OX=8364 GN=pm20d2 PE=2 SV=1;	------	------	------
gene-HHX47_DHR1002086	HHX47_DHR1002086	hypothetical protein	4.77	10.36	13.16	12	16.54	14.05	14.2	12.21	18.67	5.05	5.1	2.81	9.43	14.196667	15.026667	4.32	------	------	------	------	------	------	------	------	------	------	------	------	------	------	------
gene-HHX47_DHR2000937	HHX47_DHR2000937	hypothetical protein	2.57	2.66	3.02	3.27	2.89	2.64	10.69	12.19	13.32	4.83	3.45	4.75	2.75	2.933333	12.066667	4.343333	GO:0016021;GO:0022857;GO:000808	CC:integral component of membrane;MF:transmembrane transporter activity;MF:N-acetyltransferase activity;	------	------	------	------	------	------	GAV99782.1	mfs polyamine transporter [Lentinula edodes]	sp|Q59RG0|NAG4_CANAL;	Major facilitator superfamily multidrug transporter NAG4 OS=Candida albicans;	PF07690.17;PF00083.25;PF06609.14	MFS_1;Sugar_tr;TRI12	Major Facilitator Superfamily;Sugar;Fungal trichothecene efflux pump
gene-HHX47_DHR5000793	HHX47_DHR5000793	hypothetical protein	8.32	9.61	6.85	17.16	14.76	21.38	7.47	7.48	5.27	3.83	4.38	4.85	8.26	17.766667	6.74	4.353333	GO:001602	CC:integral component of membrane;	------	------	------	------	------	------	KAE9387685.1	hypothetical protein BT96DRAFT_960351 [Gymnopus androsaceus JB14]	------	------	PF01683.19	EB	EB module
gene-HHX47_DHR9000492	HHX47_DHR9000492	hypothetical protein	11.08	10.9	10.74	10.94	9.6	11.44	6.77	7.08	6.56	4.48	3.39	5.19	10.906667	10.66	6.803333	4.353333	------	------	------	------	------	------	------	------	GAW02710.1	protein [Lentinula edodes]	------	------	------	------	------
gene-HHX47_DHR5000108	HHX47_DHR5000108	hypothetical protein	9.85	9.86	10.24	11.63	10.69	10.36	2.74	3.32	2.37	4.95	3.68	4.55	9.983333	10.893333	2.81	4.393333	GO:0016301;GO:0005524;GO:000467	MF:kinase activity;MF:ATP binding;MF:protein kinase activity;	------	------	------	------	------	------	GAW07701.1	protein kinase [Lentinula edodes]	------	------	PF17667.2	Pkinase_fungal	Fungal protein kinase
gene-HHX47_DHR2000084	HHX47_DHR2000084	hypothetical protein	3.11	4.12	4.88	5.47	4.58	3.57	8.78	13.2	9.61	1.6	3.09	8.53	4.036667	4.54	10.53	4.406667	GO:001602	CC:integral component of membrane;	------	------	------	------	------	------	GAW09541.1	hypothetical protein LENED_011702 [Lentinula edodes]	------	------	------	------	------
gene-HHX47_DHR3001198	HHX47_DHR3001198	hypothetical protein	10.85	7.14	10.15	12.9	13.8	7.76	0.72	2.46	1.46	3.15	6.43	3.66	9.38	11.486667	1.546667	4.413333	------	------	------	------	------	------	------	------	KIK67411.1	hypothetical protein GYMLUDRAFT_69595 [Gymnopus luxurians FD-317 M1]	------	------	------	------	------
gene-HHX47_DHR5000464	HHX47_DHR5000464	hypothetical protein	15.85	16.33	11.16	12.92	7.87	11.82	5.08	7.41	3.35	3.91	4.43	5.01	14.446667	10.87	5.28	4.45	------	------	------	------	------	------	------	------	------	------	------	------	------	------	------
gene-HHX47_DHR8000436	HHX47_DHR8000436	hypothetical protein	40.19	41.79	44.9	71.33	49.03	45.16	2.79	2.14	2.15	3.99	5.04	4.36	42.293333	55.173333	2.36	4.463333	------	------	------	------	------	------	ENOG4111WNY	S:Function unknown	GAW07735.1	protein [Lentinula edodes]	------	------	PF17921.2	Integrase_H2C2	Integrase zinc binding domain
gene-HHX47_DHR1000012	HHX47_DHR1000012	hypothetical protein	17.09	16.2	12.71	9.38	13.7	16.49	4.05	5.5	4.7	3.29	5.9	4.34	15.333333	13.19	4.75	4.51	------	------	------	------	------	------	------	------	GAW05493.1	hypothetical protein LENED_007354 [Lentinula edodes]	------	------	------	------	------
gene-HHX47_DHR2000237	HHX47_DHR2000237	hypothetical protein	9.44	11.75	11.46	11.44	8.16	5.39	6.56	7.88	9.32	5.21	3.39	5	10.883333	8.33	7.92	4.533333	GO:0055085;GO:0009116;GO:000382	BP:transmembrane transport;BP:nucleoside metabolic process;MF:catalytic activity;	------	------	------	------	COG5042	F:Nucleotide transport and metabolism	GAW05118.1	purine nucleoside permease [Lentinula edodes]	sp|Q5AGW8|NUP_CANAL;	Purine nucleoside permease OS=Candida albicans;	PF06516.12	NUP	Purine nucleoside permease
gene-HHX47_DHR2000323	HHX47_DHR2000323	hypothetical protein	0	9.04	2.62	7.32	11.88	9.66	15.23	10.51	22.52	4.27	3	6.38	3.886667	9.62	16.086667	4.55	GO:0006865;GO:0016021;GO:002285	BP:amino acid transport;CC:integral component of membrane;MF:transmembrane transporter activity;	------	------	------	------	------	------	THV00378.1	APC amino acid permease [Dendrothele bispora CBS 962.96]	------	------	------	------	------
gene-HHX47_DHR2000294	HHX47_DHR2000294	hypothetical protein	2.87	3.07	2.39	4.03	3.99	3.39	19.91	17.6	19.23	4.31	4.04	5.32	2.776667	3.803333	18.913333	4.556667	GO:000460	MF:peroxidase activity;	------	------	------	------	ENOG410YENQ;ENOG4111ATR	S:Function unknown;	GAW04578.1	oxidase-like protein [Lentinula edodes]	sp|Q8TFD4|DOTB_DOTSE;	Dothistromin biosynthesis peroxidase dotB OS=Dothistroma septosporum OX=64363 GN=dotB PE=2 SV=1;	PF01328.18	Peroxidase_2	Peroxidase, family 2
gene-HHX47_DHR10000268	HHX47_DHR10000268	hypothetical protein	2.97	1.54	2.65	2.27	1.9	1.63	14.94	15.87	13.94	5.6	5.11	3.04	2.386667	1.933333	14.916667	4.583333	GO:0016021;GO:0004497;GO:007194	CC:integral component of membrane;MF:monooxygenase activity;MF:FAD binding;	------	------	------	------	------	------	GAW04150.1	secreted protein [Lentinula edodes]	sp|O07561|YHJG_BACSU;	Uncharacterized aromatic compound monooxygenase YhjG OS=Bacillus subtilis;	PF01494.20;PF07992.15;PF03486.15;PF12831.8	FAD_binding_3;Pyr_redox_2;HI0933_like;FAD_oxidored	FAD binding domain;Pyridine nucleotide-disulphide oxidoreductase;HI0933-like protein;FAD dependent oxidoreductase
gene-HHX47_DHR5001120	HHX47_DHR5001120	hypothetical protein	9.39	19.83	16.31	26.14	15.65	6.15	2.66	2.33	2.49	2.93	2.57	8.31	15.176667	15.98	2.493333	4.603333	------	------	------	------	------	------	------	------	------	------	------	------	------	------	------
gene-HHX47_DHR8000117	HHX47_DHR8000117	hypothetical protein	1.74	1.42	2.31	1.87	1.39	1.37	72.84	30.9	117.83	4.91	4.93	4.1	1.823333	1.543333	73.856667	4.646667	GO:0045493;GO:001679	BP:xylan catabolic process;MF:hydrolase activity, acting on glycosyl bonds;	------	------	------	------	------	------	GAW06787.1	endo- -beta-xylanase precursor [Lentinula edodes]	------	------	PF05368.14;PF02558.17	NmrA;ApbA	NmrA-like family;Ketopantoate reductase PanE/ApbA
gene-HHX47_DHR7000225	HHX47_DHR7000225	hypothetical protein	0	29.81	7.1	63.65	15.01	36.77	10.79	6.1	44.19	6.59	0	7.36	12.303333	38.476667	20.36	4.65	------	------	------	------	------	------	------	------	------	------	------	------	------	------	------
gene-HHX47_DHR1001206	HHX47_DHR1001206	hypothetical protein	1.64	1.34	1.61	2.05	2.04	2.15	10.56	10.89	10.19	4.89	5.34	3.76	1.53	2.08	10.546667	4.663333	GO:0003824;GO:005066	MF:catalytic activity;MF:coenzyme binding;	------	------	------	------	------	------	AEN14438.1	nucleoside-diphosphate-sugar epimerase [Lentinula edodes]	sp|Q5BK63|NDUA9_RAT;	NADH dehydrogenase [ubiquinone] 1 alpha subcomplex subunit 9, mitochondrial OS=Rattus norvegicus OX=10116 GN=Ndufa9 PE=1 SV=2;	PF01073.20;PF01370.22;PF13460.7;PF04321.18;PF03435.19;PF07993.13	3Beta_HSD;Epimerase;NAD_binding_10;RmlD_sub_bind;Sacchrp_dh_NADP;NAD_binding_4	3-beta hydroxysteroid dehydrogenase/isomerase family;NAD dependent epimerase/dehydratase family;NA;RmlD substrate binding domain;Saccharopine dehydrogenase NADP binding domain;Male sterility protein
gene-HHX47_DHR1000421	HHX47_DHR1000421	hypothetical protein	15.6	6.19	26.56	108.15	87.21	21.63	6.87	5.71	11.14	6.03	5.2	2.83	16.116667	72.33	7.906667	4.686667	GO:0016021;GO:0005506;GO:0016705;GO:0004497;GO:002003	CC:integral component of membrane;MF:iron ion binding;MF:oxidoreductase activity, acting on paired donors, with incorporation or reduction of molecular oxygen;MF:monooxygenase activity;MF:heme binding;	------	------	------	------	------	------	GAW00057.1	cytochrome P450 [Lentinula edodes]	sp|A8NCK6|COX2_COPC7;	Cytochrome P450 monooxygenase COX2 OS=Coprinopsis cinerea;	PF00067.23	p450	Cytochrome P450
gene-HHX47_DHR5000895	HHX47_DHR5000895	hypothetical protein	20.37	19.74	20.3	8.84	12.07	19.2	2.05	2.32	3.15	5.78	4.2	4.13	20.136667	13.37	2.506667	4.703333	GO:0006629;GO:0016021;GO:001671	BP:lipid metabolic process;CC:integral component of membrane;MF:oxidoreductase activity, acting on paired donors, with oxidation of a pair of donors resulting in the reduction of molecular oxygen to two molecules of water;	------	------	------	------	------	------	GAW02001.1	delta-12 fatty acid desaturase protein [Lentinula edodes]	sp|Q9Y8H5|FAD12_MORAP;	Delt;	PF00487.25	FA_desaturase	Fatty acid desaturase
gene-HHX47_DHR2000091	HHX47_DHR2000091	hypothetical protein	19.55	25.98	30.73	40.04	29.76	18.85	5.87	4.47	2.08	4.41	5.85	3.86	25.42	29.55	4.14	4.706667	------	------	------	------	------	------	------	------	GAW08260.1	hypothetical protein LENED_010312 [Lentinula edodes]	------	------	------	------	------
gene-HHX47_DHR5000813	HHX47_DHR5000813	hypothetical protein	11.36	12.21	6.77	10.74	13.92	13.72	11.07	10.62	11.45	4.46	5.08	4.69	10.113333	12.793333	11.046667	4.743333	------	------	------	------	------	------	ENOG410YPSZ	S:Function unknown	GAW10237.1	related to ankyrin repeat-containing protein-Dictyostelium discoideum [Lentinula edodes]	sp|Q5UQX5|YR883_MIMIV;	Uncharacterized protein R883 OS=Acanthamoeba polyphaga mimivirus OX=212035 GN=MIMI_R883 PE=4 SV=1;	------	------	------
gene-HHX47_DHR7000400	HHX47_DHR7000400	hypothetical protein	2.81	3.15	3.16	4.16	3.61	9.44	26.56	27.85	27.64	5.63	4.77	3.99	3.04	5.736667	27.35	4.796667	------	------	------	------	------	------	------	------	GAW09017.1	serine-rich protein [Lentinula edodes]	------	------	------	------	------
gene-HHX47_DHR2000589	HHX47_DHR2000589	hypothetical protein	9.21	13.73	11.24	26.39	14.27	19.06	3.2	4.13	3	4.64	5.13	4.92	11.393333	19.906667	3.443333	4.896667	------	------	------	------	------	------	ENOG410ZMC1	S:Function unknown	GAW09593.1	hypothetical protein LENED_011757 [Lentinula edodes]	sp|Q5AR52|ASQI_EMENI;	Tyrosinase family protein asqI OS=Emericella nidulans;	------	------	------
gene-HHX47_DHR4000133	HHX47_DHR4000133	hypothetical protein	8.37	6.98	9.13	7.5	9.78	12.94	9.24	8.55	7.88	4.1	5.25	5.4	8.16	10.073333	8.556667	4.916667	GO:0007165;GO:001602	BP:signal transduction;CC:integral component of membrane;	------	------	------	------	------	------	GAW09833.1	hypothetical protein LENED_012030 [Lentinula edodes]	------	------	------	------	------
gene-HHX47_DHR6000409	HHX47_DHR6000409	hypothetical protein	2.67	2.99	1.85	4.97	3.5	2.68	12.89	7.1	10.64	5.03	2.39	7.37	2.503333	3.716667	10.21	4.93	GO:0016021;GO:0004181;GO:004687	CC:integral component of membrane;MF:metallocarboxypeptidase activity;MF:metal ion binding;	K01293	E3.4.17.4	------	------	------	------	GAW08151.1	carboxypeptidase S [Lentinula edodes]	sp|P27614|CBPS_YEAST;	Carboxypeptidase S OS=Saccharomyces cerevisiae;	PF07687.15	M20_dimer	Peptidase dimerisation domain
gene-HHX47_DHR9000005	HHX47_DHR9000005	hypothetical protein	35.3	39.23	34.13	32.18	65.07	43.41	16.33	15.87	17.9	6.3	4.16	4.33	36.22	46.886667	16.7	4.93	GO:001602	CC:integral component of membrane;	------	------	------	------	ENOG410YJU7;ENOG4111XAE	S:Function unknown;	GAW03041.1	quinoprotein amine dehydrogenase beta chain-like protein [Lentinula edodes]	------	------	PF08450.13	SGL	SMP-30/Gluconolactonase/LRE-like region
gene-HHX47_DHR4000441	HHX47_DHR4000441	hypothetical protein	16.65	21.24	25.65	38.33	34.25	26.72	5.18	6.05	0	6.38	4.22	4.3	21.18	33.1	3.743333	4.966667	------	------	------	------	------	------	------	------	------	------	------	------	------	------	------
gene-HHX47_DHR6000776	HHX47_DHR6000776	hypothetical protein	16.12	22.79	15.11	23.05	20.47	19.61	0	0	0	4.79	4.43	5.69	18.006667	21.043333	0	4.97	GO:0006744;GO:0016021;GO:0031314;GO:0042626;GO:0016887;GO:000552	BP:ubiquinone biosynthetic process;CC:integral component of membrane;CC:extrinsic component of mitochondrial inner membrane;MF:ATPase activity, coupled to transmembrane movement of substances;MF:ATPase activity;MF:ATP binding;	------	------	------	------	------	------	GAV99404.1	iron-sulfur clusters transporter ATM1 [Lentinula edodes]	------	------	------	------	------
gene-HHX47_DHR8000469	HHX47_DHR8000469	hypothetical protein	15.51	17.65	17.98	16.66	19.58	19.96	2.52	2.53	2.95	6.34	5.26	3.32	17.046667	18.733333	2.666667	4.973333	------	------	------	------	------	------	------	------	KIK57562.1	hypothetical protein GYMLUDRAFT_46132 [Gymnopus luxurians FD-317 M1]	------	------	------	------	------
gene-HHX47_DHR2000667	HHX47_DHR2000667	hypothetical protein	7.07	4.62	3.21	3.48	4.89	5.25	3.79	5.36	3.65	4.98	5.13	4.81	4.966667	4.54	4.266667	4.973333	GO:0061630;GO:000827	MF:ubiquitin protein ligase activity;MF:zinc ion binding;	------	------	------	------	------	------	GAW05871.1	hypothetical protein LENED_007757 [Lentinula edodes]	------	------	PF10281.10	Ish1	Putative stress-responsive nuclear envelope protein
gene-HHX47_DHR2000783	HHX47_DHR2000783	hypothetical protein	8.99	11.12	11.25	6.29	8.24	10.31	2.93	6.46	2.47	5.56	4.74	4.66	10.453333	8.28	3.953333	4.986667	GO:000552	MF:GTP binding;	------	------	------	------	ENOG4111XHF;ENOG4110ZIH;ENOG410ZHK4	S:Function unknown;	GAW05162.1	hypothetical protein LENED_007002 [Lentinula edodes]	------	------	PF04548.17;PF01926.24	AIG1;MMR_HSR1	AIG1 family;50S ribosome-binding GTPase
gene-HHX47_DHR2000247	HHX47_DHR2000247	hypothetical protein	2.97	1.96	1.37	2.19	1.68	1.5	12.51	11.44	8.16	4.43	6.73	3.89	2.1	1.79	10.703333	5.016667	GO:0016021;GO:0005789;GO:000467	CC:integral component of membrane;CC:endoplasmic reticulum membrane;MF:protein C-terminal S-isoprenylcysteine carboxyl O-methyltransferase activity;	------	------	------	------	------	------	KAE9394059.1	hypothetical protein BT96DRAFT_828253 [Gymnopus androsaceus JB14]	sp|Q93W54|ICMTB_ARATH;	Protein-S-isoprenylcysteine O-methyltransferase B OS=Arabidopsis thaliana OX=3702 GN=ICMTB PE=1 SV=1;	PF04140.15;PF04191.14;PF01222.18	ICMT;PEMT;ERG4_ERG24	Isoprenylcysteine carboxyl methyltransferase;Phospholipid methyltransferase;Ergosterol biosynthesis ERG4/ERG24 family
gene-HHX47_DHR7000292	HHX47_DHR7000292	hypothetical protein	2.85	1.76	3	2.27	2.09	2.32	17.41	25.89	21.63	5.67	5.35	4.04	2.536667	2.226667	21.643333	5.02	GO:001678	MF:hydrolase activity;	K01050;K01049	BCHE;ACHE	map00564	Glycerophospholipid metabolism	------	------	GAW07785.1	cephalosporin esterase [Lentinula edodes]	sp|Q64176|EST1E_MOUSE;	Carboxylesterase 1E OS=Mus musculus OX=10090 GN=Ces1e PE=1 SV=1;	PF00135.29;PF07859.14	COesterase;Abhydrolase_3	Carboxylesterase family;alpha/beta hydrolase fold
gene-HHX47_DHR6000725	HHX47_DHR6000725	hypothetical protein	14.01	8.33	8.83	3.94	8.15	6.31	1.54	1.35	1.88	5.24	3.18	6.73	10.39	6.133333	1.59	5.05	GO:001602	CC:integral component of membrane;	------	------	------	------	------	------	GAW03239.1	hypothetical protein LENED_004948 [Lentinula edodes]	------	------	------	------	------
gene-HHX47_DHR3000771	HHX47_DHR3000771	hypothetical protein	1.42	0.15	0	2.33	0	0.14	18.72	19.23	18.31	11.67	3.38	0.12	0.523333	0.823333	18.753333	5.056667	------	------	------	------	------	------	------	------	GAW07457.1	gag-pol polyprotein [Lentinula edodes]	------	------	------	------	------
gene-HHX47_DHR8000378	HHX47_DHR8000378	hypothetical protein	3.2	2.8	2.31	1.57	3.21	3.01	10.98	23.27	15.7	4.57	3.77	6.85	2.77	2.596667	16.65	5.063333	GO:0016021;GO:002285	CC:integral component of membrane;MF:transmembrane transporter activity;	------	------	------	------	ENOG410XNQK	G:Carbohydrate transport and metabolism	GAW00738.1	general substrate transporter [Lentinula edodes]	sp|P39932|STL1_YEAST;	Sugar transporter STL1 OS=Saccharomyces cerevisiae;	PF00083.25;PF07690.17;PF03137.21	Sugar_tr;MFS_1;OATP	Sugar;Major Facilitator Superfamily;Organic Anion Transporter Polypeptide
gene-HHX47_DHR1002052	HHX47_DHR1002052	hypothetical protein	0	0	0	0	0	0	0	42.35	0	15.24	0	0	0	0	14.116667	5.08	------	------	------	------	------	------	------	------	------	------	------	------	------	------	------
gene-HHX47_DHR10000284	HHX47_DHR10000284	hypothetical protein	6.97	3.78	3.44	5.71	6.83	7.85	12.94	11	13.9	7.06	4.32	3.89	4.73	6.796667	12.613333	5.09	GO:0031418;GO:0005506;GO:0016705;GO:001649	MF:L-ascorbic acid binding;MF:iron ion binding;MF:oxidoreductase activity, acting on paired donors, with incorporation or reduction of molecular oxygen;MF:oxidoreductase activity;	------	------	------	------	------	------	GAW00988.1	hypothetical protein LENED_002553 [Lentinula edodes]	------	------	PF13640.7	2OG-FeII_Oxy_3	2OG-F
gene-HHX47_DHR7000410	HHX47_DHR7000410	hypothetical protein	5.54	6.89	3.49	3.05	1.73	2.73	10.21	14.08	16.18	3.45	3.51	8.34	5.306667	2.503333	13.49	5.1	GO:000372	MF:mRNA binding;	------	------	------	------	------	------	GAW09911.1	regulation of transcription from pol ii promoter-related protein [Lentinula edodes]	------	------	------	------	------
gene-HHX47_DHR10000031	HHX47_DHR10000031	hypothetical protein	5.11	5.39	4.97	11.43	14	6.29	6.6	6.16	9.14	5.29	4.87	5.21	5.156667	10.573333	7.3	5.123333	GO:0000287;GO:0016831;GO:003097	MF:magnesium ion binding;MF:carboxy-lyase activity;MF:thiamine pyrophosphate binding;	K01568	PDC, pdc	map00010	Glycolysis / Gluconeogenesis	------	------	GAW10292.1	pyruvate decarboxylase [Lentinula edodes]	sp|Q0CNV1|PDC_ASPTN;	Pyruvate decarboxylase OS=Aspergillus terreus;	PF02776.19;PF00205.23;PF02775.22	TPP_enzyme_N;TPP_enzyme_M;TPP_enzyme_C	Thiamine pyrophosphate enzyme, N-terminal TPP binding domain;Thiamine pyrophosphate enzyme, central domain;Thiamine pyrophosphate enzyme, C-terminal TPP binding domain
gene-HHX47_DHR3000679	HHX47_DHR3000679	hypothetical protein	11.56	12.42	8.9	7.4	8.55	12.87	0.88	2.73	1.42	6.73	6.04	2.61	10.96	9.606667	1.676667	5.126667	------	------	------	------	------	------	------	------	GAW00554.1	hypothetical protein LENED_002082 [Lentinula edodes]	------	------	------	------	------
gene-HHX47_DHR2001197	HHX47_DHR2001197	hypothetical protein	10.8	10.91	11.3	5.75	9.41	6.59	4.84	7.59	6.74	5.58	3.88	5.93	11.003333	7.25	6.39	5.13	GO:001649	MF:oxidoreductase activity;	K00344	qor, CRYZ	------	------	COG0604	C:Energy production and conversion	GAW05844.1	alcohol dehydrogenase zinc-binding domain-containing protein [Lentinula edodes]	sp|Q53FA7|QORX_HUMAN;	Quinone oxidoreductase PIG3 OS=Homo sapiens OX=9606 GN=TP53I3 PE=1 SV=2;	PF00107.27;PF13602.7;PF08240.13	ADH_zinc_N;ADH_zinc_N_2;ADH_N	Zinc-binding dehydrogenase;Zinc-binding dehydrogenase;Alcohol dehydrogenase GroES-like domain
gene-HHX47_DHR3000745	HHX47_DHR3000745	hypothetical protein	13.32	9.97	11.75	3.5	15.54	10.89	10.56	9.37	12.5	3.92	3.4	8.08	11.68	9.976667	10.81	5.133333	GO:0016021;GO:0005506;GO:0016705;GO:0004497;GO:002003	CC:integral component of membrane;MF:iron ion binding;MF:oxidoreductase activity, acting on paired donors, with incorporation or reduction of molecular oxygen;MF:monooxygenase activity;MF:heme binding;	------	------	------	------	------	------	GAW00297.1	cytochrome p450 [Lentinula edodes]	sp|W7LC91|FUM15_GIBM7;	Cytochrome P450 monooxygenase FUM15 OS=Gibberella moniliformis;	PF00067.23	p450	Cytochrome P450
gene-HHX47_DHR7000209	HHX47_DHR7000209	hypothetical protein	53.63	34.35	69.6	69.41	95.12	36.55	156.67	83.85	218.57	4.81	4.32	6.28	52.526667	67.026667	153.03	5.136667	------	------	------	------	------	------	------	------	GAW05518.1	-like family domain-containing protein 1 [Lentinula edodes]	sp|Q5ZID0|NMRL1_CHICK;	NmrA-like family domain-containing protein 1 OS=Gallus gallus OX=9031 GN=NMRAL1 PE=2 SV=1;	PF05368.14;PF13460.7	NmrA;NAD_binding_10	NmrA-like family;NA
gene-HHX47_DHR4000279	HHX47_DHR4000279	hypothetical protein	9.08	7.53	23.27	38.37	26.14	13.9	14.23	11.83	13.44	6.07	5.9	3.46	13.293333	26.136667	13.166667	5.143333	GO:001602	CC:integral component of membrane;	------	------	------	------	------	------	GAW04535.1	hypothetical protein LENED_006334 [Lentinula edodes]	------	------	PF13151.7	DUF3990	Protein of unknown function
gene-HHX47_DHR6000065	HHX47_DHR6000065	hypothetical protein	6.99	6.84	10.85	9.69	9.68	10.33	24.18	25.09	26.79	5.38	5.16	4.92	8.226667	9.9	25.353333	5.153333	GO:0006338;GO:000022	BP:chromatin remodeling;CC:nuclear chromosome;	K11770	SFH1	------	------	------	------	GAV98675.1	SNF5-domain-containing protein [Lentinula edodes]	sp|Q9USM3|SFH1_SCHPO;	Chromatin structure-remodeling complex subunit sfh1 OS=Schizosaccharomyces pombe;	PF04855.13	SNF5	SNF5 / SMARCB1 / INI1
gene-HHX47_DHR2001169	HHX47_DHR2001169	hypothetical protein	8.72	3.4	10.51	30.91	48.97	19.98	7.14	11.26	8.04	2.15	3.44	9.9	7.543333	33.286667	8.813333	5.163333	------	------	------	------	------	------	------	------	GAW06845.1	hypothetical protein LENED_008795 [Lentinula edodes]	------	------	------	------	------
gene-HHX47_DHR1000126	HHX47_DHR1000126	hypothetical protein	12.67	15.42	16	17.78	12.1	9.96	2.22	2.03	1.09	4.48	6.01	5.02	14.696667	13.28	1.78	5.17	GO:0044550;GO:0004497;GO:007194	BP:secondary metabolite biosynthetic process;MF:monooxygenase activity;MF:FAD binding;	K00480	E1.14.13.1	------	------	COG0654;COG0654	C:Energy production and conversion;H:Coenzyme transport and metabolism	GAW04865.1	salicylate hydroxylase [Lentinula edodes]	sp|Q9F131|3HBH1_PSEAC;	3-hydroxybenzoate 6-hydroxylase 1 OS=Pseudomonas alcaligenes OX=43263 GN=xlnD PE=1 SV=1;	PF01494.20;PF13450.7;PF01266.25;PF07992.15	FAD_binding_3;NAD_binding_8;DAO;Pyr_redox_2	FAD binding domain;NA;FAD dependent oxidoreductase;Pyridine nucleotide-disulphide oxidoreductase
gene-HHX47_DHR2000834	HHX47_DHR2000834	hypothetical protein	2.88	1.32	2.27	1.13	2.46	2.7	12.55	12.11	21.61	5.89	3.66	6.12	2.156667	2.096667	15.423333	5.223333	GO:0016021;GO:0003824;GO:001687	CC:integral component of membrane;MF:catalytic activity;MF:ligase activity;	------	------	------	------	------	------	GAW05133.1	acyl- synthetase [Lentinula edodes]	sp|A7Z809|MENE_BACVZ;	2-succinylbenzoate--CoA ligase OS=Bacillus velezensis;	PF00501.29;PF13193.7	AMP-binding;AMP-binding_C	AMP-binding enzyme;AMP-binding enzyme C-terminal domain
gene-HHX47_DHR6000294	HHX47_DHR6000294	hypothetical protein	23.49	35.97	25.63	69	25.99	26.81	2.29	1.75	1.33	6.4	5.23	4.22	28.363333	40.6	1.79	5.283333	------	------	------	------	------	------	------	------	GAW03794.1	hypothetical protein LENED_005543 [Lentinula edodes]	------	------	------	------	------
gene-HHX47_DHR10000036	HHX47_DHR10000036	hypothetical protein	2.62	1.71	1.82	0.95	1.07	2.06	15.4	16.45	17.81	6.21	5.48	4.36	2.05	1.36	16.553333	5.35	GO:0007018;GO:0005874;GO:0008017;GO:0003777;GO:000552	BP:microtubule-based movement;CC:microtubule;MF:microtubule binding;MF:microtubule motor activity;MF:ATP binding;	K10403	KIF22	------	------	COG5059	Z:Cytoskeleton	KIK59920.1	hypothetical protein GYMLUDRAFT_44405 [Gymnopus luxurians FD-317 M1]	sp|A8WFU8|KIF22_DANRE;	Kinesin-like protein KIF22 OS=Danio rerio OX=7955 GN=kif22 PE=2 SV=1;	PF00225.24;PF16796.6	Kinesin;Microtub_bd	Kinesin motor domain;Microtubule binding
gene-HHX47_DHR2000040	HHX47_DHR2000040	hypothetical protein	7.1	9.07	10.11	18.03	14.38	7.61	4.94	5.5	6.18	6.06	3.91	6.17	8.76	13.34	5.54	5.38	GO:0006979;GO:0016021;GO:0046872;GO:0004601;GO:002003	BP:response to oxidative stress;CC:integral component of membrane;MF:metal ion binding;MF:peroxidase activity;MF:heme binding;	------	------	------	------	------	------	GAW08282.1	l-ascorbate oxidase [Lentinula edodes]	sp|D4AUF4|WSCD2_ARTBC;	WSC domain-containing protein ARB_07870 OS=Arthroderma benhamiae;	PF00141.24	peroxidase	Peroxidase
gene-HHX47_DHR1000246	HHX47_DHR1000246	hypothetical protein	17.49	20.77	15	17.51	31.44	40.95	1.79	2.48	2.38	7.75	4.56	3.86	17.753333	29.966667	2.216667	5.39	GO:0016021;GO:001678	CC:integral component of membrane;MF:hydrolase activity;	------	------	------	------	------	------	GAW09466.1	Meiotically up-regulated gene 180 protein [Lentinula edodes]	sp|Q9EX73|MLHB_RHOER;	Monoterpene epsilon-lactone hydrolase OS=Rhodococcus erythropolis OX=1833 GN=mlhB PE=1 SV=1;	PF07859.14;PF10340.10	Abhydrolase_3;Say1_Mug180	alpha/beta hydrolase fold;Steryl acetyl hydrolase
gene-HHX47_DHR1000898	HHX47_DHR1000898	hypothetical protein	16.33	11.18	0	4.19	6.28	5.71	14.73	9.64	10.03	0	9.58	6.69	9.17	5.393333	11.466667	5.423333	------	------	K08518	STXBP5, SRO7_77	------	------	------	------	KAE9409115.1	hypothetical protein BT96DRAFT_953546 [Gymnopus androsaceus JB14]	------	------	------	------	------
gene-HHX47_DHR2000176	HHX47_DHR2000176	hypothetical protein	15.18	13.27	16.27	11.68	15.85	20.01	8.94	8.38	8.5	4.91	6.16	5.21	14.906667	15.846667	8.606667	5.426667	GO:0004523;GO:000367	MF:RNA-DNA hybrid ribonuclease activity;MF:nucleic acid binding;	------	------	------	------	------	------	GAW07449.1	hypothetical protein LENED_009438 [Lentinula edodes]	------	------	------	------	------
gene-HHX47_DHR1000592	HHX47_DHR1000592	hypothetical protein	8.79	13.09	26.34	7.79	11.66	16.11	2.78	1.83	1.39	7.22	2.45	6.66	16.073333	11.853333	2	5.443333	------	------	------	------	------	------	------	------	GAW07410.1	hypothetical protein LENED_009399 [Lentinula edodes]	------	------	PF10346.10	Con-6	Conidiation protein 6
gene-HHX47_DHR6000389	HHX47_DHR6000389	hypothetical protein	14.81	18.03	11.18	9.2	12.18	15.78	0.75	1.02	0.78	6.24	4.47	5.68	14.673333	12.386667	0.85	5.463333	GO:0000272;GO:0005576;GO:0030248;GO:000881	BP:polysaccharide catabolic process;CC:extracellular region;MF:cellulose binding;MF:cellulase activity;	K18576	XEG	------	------	ENOG4111FV6	G:Carbohydrate transport and metabolism	SJL04930.1	related to Probable xyloglucan-specific endo-beta-1,4-glucanase A [Armillaria ostoyae]	sp|A2Q877|XGEA_ASPNC;	Probable xyloglucan-specific endo-beta-1,4-glucanase A OS=Aspergillus niger;	PF01670.17	Glyco_hydro_12	Glycosyl hydrolase family 12
gene-HHX47_DHR9000335	HHX47_DHR9000335	hypothetical protein	9.06	9.37	8.73	5.27	6.99	6.71	19.48	18.27	23.93	5.88	3.46	7.21	9.053333	6.323333	20.56	5.516667	GO:0016021;GO:0016887;GO:000552	CC:integral component of membrane;MF:ATPase activity;MF:ATP binding;	------	------	------	------	------	------	GAW03033.1	abc transporter [Lentinula edodes]	sp|Q87R16|MSBA_VIBPA;	Lipid A export ATP-binding/permease protein MsbA OS=Vibrio parahaemolyticus serotype O3:K6;	PF00005.28;PF13304.7;PF13175.7	ABC_tran;AAA_21;AAA_15	ABC transporter;AAA domain, putative AbiEii toxin, Type IV TA system;AAA ATPase domain
gene-HHX47_DHR1000145	HHX47_DHR1000145	hypothetical protein	6.17	5.14	6.57	7.59	7.67	7.85	10.96	14.44	11.01	5.96	6.13	4.47	5.96	7.703333	12.136667	5.52	GO:001602	CC:integral component of membrane;	K07112	K07112	------	------	COG2391	S:Function unknown	KAE9409575.1	DUF395-domain-containing protein [Gymnopus androsaceus JB14]	sp|Q87AD3|Y1893_XYLFT;	UPF0394 membrane protein PD_1893 OS=Xylella fastidiosa;	------	------	------
gene-HHX47_DHR6000281	HHX47_DHR6000281	hypothetical protein	11.03	13.96	10.82	5.35	11.23	14.77	2.8	2.16	4.44	8.06	6.18	2.33	11.936667	10.45	3.133333	5.523333	GO:0016021;GO:0003824;GO:003117	CC:integral component of membrane;MF:catalytic activity;MF:phosphopantetheine binding;	------	------	------	------	------	------	GAW07913.1	acetyl- synthetase-like protein [Lentinula edodes]	sp|A0A1B1ZGB5|NPS10_HETAN;	Adenylate-forming reductase Nps10 OS=Heterobasidion annosum OX=13563 GN=nps10 PE=2 SV=1;	PF07993.13;PF01370.22;PF00550.26	NAD_binding_4;Epimerase;PP-binding	Male sterility protein;NAD dependent epimerase/dehydratase family;Phosphopantetheine attachment site
gene-HHX47_DHR1002062	HHX47_DHR1002062	hypothetical protein	1.69	3.81	0.99	5.54	3.26	4	11.34	9.35	15.68	7.03	4.81	4.73	2.163333	4.266667	12.123333	5.523333	GO:0019752;GO:000445	BP:carboxylic acid metabolic process;MF:isocitrate lyase activity;	------	------	------	------	------	------	GAW02221.1	isocitrate lyase [Lentinula edodes]	------	------	------	------	------
gene-HHX47_DHR4000172	HHX47_DHR4000172	hypothetical protein	1.16	1.32	4.42	2.44	4.17	5.2	15.26	11.39	11.28	2.17	7.54	7.04	2.3	3.936667	12.643333	5.583333	GO:0051403;GO:0004707;GO:000552	BP:stress-activated MAPK cascade;MF:MAP kinase activity;MF:ATP binding;	K04441	P38	map04011;map04139	MAPK signaling pathway - yeast;Mitophagy - yeast	------	------	TFY74762.1	hypothetical protein EWM64_g9249, partial [Hericium alpestre]	sp|M1T7M3|HOG1B_WALI9;	Mitogen-activated protein kinase HOG1B OS=Wallemia ichthyophaga;	PF00069.26;PF07714.18	Pkinase;PK_Tyr_Ser-Thr	Protein kinase domain;Protein tyrosine and serine/threonine kinase
gene-HHX47_DHR3001054	HHX47_DHR3001054	hypothetical protein	11.75	8.76	10.45	6.17	7.09	10.66	14.69	15.36	13.11	5.81	6.28	4.66	10.32	7.973333	14.386667	5.583333	------	------	------	------	------	------	------	------	GAV99203.1	hypothetical protein LENED_000644 [Lentinula edodes]	------	------	------	------	------
gene-HHX47_DHR1000106	HHX47_DHR1000106	hypothetical protein	4.84	3.66	4	3.74	4.77	2.88	9.8	10.09	12.27	6.06	5.12	5.63	4.166667	3.796667	10.72	5.603333	GO:0006376;GO:0005685;GO:000372	BP:mRNA splice site selection;CC:U1 snRNP;MF:mRNA binding;	------	------	------	------	------	------	GAW01219.1	hypothetical protein LENED_002800 [Lentinula edodes]	sp|P39101|CAJ1_YEAST;	Protein CAJ1 OS=Saccharomyces cerevisiae;	PF00226.32;PF12796.8;PF13637.7;PF13857.7	DnaJ;Ank_2;Ank_4;Ank_5	DnaJ domain;Ankyrin repeats;Ankyrin repeats;Ankyrin repeats
gene-HHX47_DHR3001121	HHX47_DHR3001121	hypothetical protein	15.17	14.09	15.48	12.55	12.04	15.12	5.74	5.57	4.17	6.07	5.29	5.46	14.913333	13.236667	5.16	5.606667	------	------	------	------	------	------	------	------	GAW03908.1	hypothetical protein LENED_005662 [Lentinula edodes]	------	------	------	------	------
gene-HHX47_DHR4000076	HHX47_DHR4000076	hypothetical protein	33.38	17.68	22.87	29.15	30.55	23.84	3.49	3.27	3.22	6.4	4.45	6.04	24.643333	27.846667	3.326667	5.63	GO:0016021;GO:000534	CC:integral component of membrane;MF:ATP transmembrane transporter activity;	K15102	SLC25A3, PHC, PIC	------	------	------	------	GAV99889.1	mitochondrial carrier [Lentinula edodes]	sp|P23641|MPCP_YEAST;	Mitochondrial phosphate carrier protein OS=Saccharomyces cerevisiae;	PF00153.28	Mito_carr	Mitochondrial carrier protein
gene-HHX47_DHR2000692	HHX47_DHR2000692	hypothetical protein	2.32	3.54	5.46	9.36	7.12	6.51	14.32	3.63	16.42	3.06	6.51	7.35	3.773333	7.663333	11.456667	5.64	GO:001678	MF:hydrolase activity;	K01053	gnl, RGN	map00030;map00053;map01240	Pentose phosphate pathway;Ascorbate and aldarate metabolism;Biosynthesis of cofactors	------	------	GAW03343.1	D-lactonohydrolase-like protein [Lentinula edodes]	------	------	PF08450.13	SGL	SMP-30/Gluconolactonase/LRE-like region
gene-HHX47_DHR3000431	HHX47_DHR3000431	hypothetical protein	11.66	18.21	18.12	14.59	15.78	12.88	4.89	4.4	7.59	6.83	3.97	6.13	15.996667	14.416667	5.626667	5.643333	------	------	------	------	------	------	------	------	GAW02482.1	hypothetical protein LENED_004140 [Lentinula edodes]	------	------	------	------	------
gene-HHX47_DHR1001595	HHX47_DHR1001595	hypothetical protein	5.63	5.79	6.17	6.13	4.19	5.33	4.72	4.21	4.51	5.44	6.83	4.81	5.863333	5.216667	4.48	5.693333	------	------	------	------	------	------	------	------	GAW09147.1	hypothetical protein LENED_011279 [Lentinula edodes]	------	------	------	------	------
gene-HHX47_DHR2000203	HHX47_DHR2000203	hypothetical protein	10.01	10.31	10.43	9.25	4.52	4.02	0.22	0	0	5.41	5.53	6.21	10.25	5.93	0.073333	5.716667	------	------	------	------	------	------	ENOG411206Y	S:Function unknown	CAA7269088.1	unnamed protein product [Agrocybe aegerita]	sp|Q94K49|ALP1_ARATH;	Protein ANTAGONIST OF LIKE HETEROCHROMATIN PROTEIN 1 OS=Arabidopsis thaliana OX=3702 GN=ALP1 PE=1 SV=1;	PF13359.7;PF01609.22;PF04827.15	DDE_Tnp_4;DDE_Tnp_1;Plant_tran	DDE superfamily endonuclease;Transposase DDE domain;Plant transposon protein
gene-HHX47_DHR1001568	HHX47_DHR1001568	hypothetical protein	6.36	31.05	19.62	10.02	3.66	6.68	0.96	0	2.53	4.77	7.38	5.11	19.01	6.786667	1.163333	5.753333	------	------	------	------	------	------	------	------	KAE9395937.1	hypothetical protein BT96DRAFT_134467 [Gymnopus androsaceus JB14]	------	------	------	------	------
gene-HHX47_DHR1000464	HHX47_DHR1000464	hypothetical protein	37.04	35.21	56.5	73.81	56.79	24.23	6.12	5.44	5.97	6.15	6.04	5.09	42.916667	51.61	5.843333	5.76	GO:0071949;GO:001649	MF:FAD binding;MF:oxidoreductase activity;	------	------	------	------	------	------	GAW00064.1	FAD-binding domain-containing protein [Lentinula edodes]	sp|P0CU32|CHG5_CHAGB;	FAD-linked oxidoreductase CHGG_01242-2 OS=Chaetomium globosum;	PF01565.24	FAD_binding_4	FAD binding domain
gene-HHX47_DHR7000651	HHX47_DHR7000651	hypothetical protein	2.5	1.53	1.8	3.89	2.94	1.86	64.64	53.22	73.59	6.88	4.49	5.95	1.943333	2.896667	63.816667	5.773333	GO:0004672;GO:0005509;GO:0005524;GO:000827	MF:protein kinase activity;MF:calcium ion binding;MF:ATP binding;MF:zinc ion binding;	------	------	------	------	------	------	KAE9408983.1	hypothetical protein BT96DRAFT_913660 [Gymnopus androsaceus JB14]	------	------	------	------	------
gene-HHX47_DHR8000165	HHX47_DHR8000165	hypothetical protein	9.93	8.65	10.05	5.41	6.36	6.13	46.11	17.86	52.79	7.03	5.59	4.78	9.543333	5.966667	38.92	5.8	GO:0016021;GO:0016787;GO:002285	CC:integral component of membrane;MF:hydrolase activity;MF:transmembrane transporter activity;	K08157	TPO1	------	------	COG0477	G:Carbohydrate transport and metabolism	GAW00368.1	MFS polyamine transporter [Lentinula edodes]	sp|A0A161CLJ6|MRR1_MONRU;	Citrinin biosynthesis cluster MFS transporter mrr1 OS=Monascus ruber OX=89489 GN=mrr1 PE=3 SV=1;	PF07690.17	MFS_1	Major Facilitator Superfamily
gene-HHX47_DHR3000351	HHX47_DHR3000351	hypothetical protein	12.07	11.36	10.04	8.12	7.08	7.24	3.89	6.23	5.63	5.75	6.11	5.57	11.156667	7.48	5.25	5.81	------	------	------	------	------	------	------	------	GAW05651.1	hypothetical protein LENED_007523 [Lentinula edodes]	------	------	------	------	------
gene-HHX47_DHR2001150	HHX47_DHR2001150	hypothetical protein	16.4	11.34	16.05	45.48	62.92	20.85	6.03	6.23	4.05	7.29	5.56	4.72	14.596667	43.083333	5.436667	5.856667	GO:0016787;GO:000382	MF:hydrolase activity;MF:catalytic activity;	------	------	------	------	ENOG410XQGI	S:Function unknown	GAW06710.1	Alpha beta hydrolase fold protein [Lentinula edodes]	sp|P53750|YN93_YEAST;	Uncharacterized hydrolase YNR064C OS=Saccharomyces cerevisiae;	PF00561.21;PF12697.8;PF12146.9	Abhydrolase_1;Abhydrolase_6;Hydrolase_4	alpha/beta hydrolase fold;Alpha/beta hydrolase family;Serine aminopeptidase, S33
gene-HHX47_DHR4000032	HHX47_DHR4000032	hypothetical protein	14.85	12.68	13.6	11.33	13.84	12.9	4.82	5.27	4.7	5.99	5.29	6.31	13.71	12.69	4.93	5.863333	GO:0007264;GO:0051301;GO:000508	BP:small GTPase mediated signal transduction;BP:cell division;MF:guanyl-nucleotide exchange factor activity;	K03099	SOS	------	------	------	------	GAV99951.1	cell division control protein cdc25 [Lentinula edodes]	------	------	PF00618.21;PF00617.20	RasGEF_N;RasGEF	RasGEF N-terminal motif;RasGEF domain
gene-HHX47_DHR8000027	HHX47_DHR8000027	hypothetical protein	10.47	10.14	9.94	10.81	13.51	10.23	3.24	3.85	3	4.91	7.65	5.14	10.183333	11.516667	3.363333	5.9	------	------	------	------	------	------	------	------	GAW03103.1	hypothetical protein LENED_004797 [Lentinula edodes]	------	------	------	------	------
gene-HHX47_DHR2000891	HHX47_DHR2000891	hypothetical protein	9.73	10.43	14.55	16.19	16.62	10.01	4.07	6.62	5.06	6.91	7.87	2.96	11.57	14.273333	5.25	5.913333	GO:001602	CC:integral component of membrane;	------	------	------	------	------	------	KIK54931.1	hypothetical protein GYMLUDRAFT_48313 [Gymnopus luxurians FD-317 M1]	------	------	------	------	------
gene-HHX47_DHR7000427	HHX47_DHR7000427	hypothetical protein	10.68	9.08	12.8	8.14	9.71	15.41	1.15	2.16	1.98	5.87	5.06	7.04	10.853333	11.086667	1.763333	5.99	------	------	------	------	------	------	------	------	GAW08873.1	hypothetical protein LENED_010981 [Lentinula edodes]	------	------	------	------	------
gene-HHX47_DHR1001576	HHX47_DHR1001576	hypothetical protein	9.18	4.91	7.38	7.93	7.27	12.04	9.63	10.28	11.02	6.18	6.3	5.49	7.156667	9.08	10.31	5.99	GO:001602	CC:integral component of membrane;	------	------	------	------	------	------	KIK62267.1	hypothetical protein GYMLUDRAFT_42206 [Gymnopus luxurians FD-317 M1]	------	------	------	------	------
gene-HHX47_DHR5000334	HHX47_DHR5000334	hypothetical protein	4.6	2.81	0.46	1.21	1.45	2	12.12	17.74	13.68	6.41	6.22	5.35	2.623333	1.553333	14.513333	5.993333	GO:001602	CC:integral component of membrane;	------	------	------	------	------	------	GAV99722.1	hypothetical protein LENED_001200 [Lentinula edodes]	------	------	PF01284.24	MARVEL	Membrane-associating domain
gene-HHX47_DHR6000336	HHX47_DHR6000336	hypothetical protein	39.35	34.5	47.24	18.71	18.78	9.28	29.73	90.51	33.32	3.23	13.82	0.98	40.363333	15.59	51.186667	6.01	GO:000486	MF:serine-type endopeptidase inhibitor activity;	------	------	------	------	------	------	GAW04806.1	serine protease inhibitor [Lentinula edodes]	sp|P81639|SPI_LENED;	Serine protease inhibitor OS=Lentinula edodes OX=5353 PE=1 SV=1;	PF16850.6	Inhibitor_I66	Peptidase inhibitor I66
gene-HHX47_DHR6000334	HHX47_DHR6000334	hypothetical protein	17.09	13.17	15.77	7.85	8.77	8.11	23.16	52.27	32.91	4.52	7.33	6.24	15.343333	8.243333	36.113333	6.03	------	------	------	------	------	------	------	------	THU92284.1	hypothetical protein K435DRAFT_967719 [Dendrothele bispora CBS 962.96]	------	------	------	------	------
gene-HHX47_DHR2000504	HHX47_DHR2000504	hypothetical protein	30.94	13.66	44.15	60.15	59.14	24.36	11.71	9.23	10.5	5.41	6.69	6.11	29.583333	47.883333	10.48	6.07	GO:0016740;GO:000367	MF:transferase activity;MF:DNA binding;	K00799	GST, gst	map00480	Glutathione metabolism	------	------	GAV99540.1	glutathione s-transferase [Lentinula edodes]	sp|P42769|GSTF1_ARATH;	Glutathione S-transferase PM239X14 OS=Arabidopsis thaliana OX=3702 PE=2 SV=1;	PF13417.7;PF00043.26;PF02798.21;PF14497.7;PF13409.7	GST_N_3;GST_C;GST_N;GST_C_3;GST_N_2	Glutathione S-transferase, N-terminal domain;Glutathione S-transferase, C-terminal domain;Glutathione S-transferase, N-terminal domain;Glutathione S-transferase, C-terminal domain;Glutathione S-transferase, N-terminal domain
gene-HHX47_DHR8000030	HHX47_DHR8000030	hypothetical protein	55.6	29.74	108.48	64.11	130.05	25.59	294.18	50.26	88.6	8.25	4.53	5.49	64.606667	73.25	144.346667	6.09	GO:001649	MF:oxidoreductase activity;	------	------	------	------	------	------	GAW02050.1	zinc-binding oxidoreductase [Lentinula edodes]	sp|S0DXU0|EQXC_GIBF5;	Trans-enoyl reductase OS=Gibberella fujikuroi;	PF00107.27;PF08240.13	ADH_zinc_N;ADH_N	Zinc-binding dehydrogenase;Alcohol dehydrogenase GroES-like domain
gene-HHX47_DHR6000431	HHX47_DHR6000431	hypothetical protein	9.41	11.12	10.01	8.5	11.17	9.58	42.27	24.54	31.77	6.3	5.3	6.69	10.18	9.75	32.86	6.096667	GO:0016021;GO:001649	CC:integral component of membrane;MF:oxidoreductase activity;	K22745	AIFM2	------	------	------	------	GAW08176.1	apoptosis-inducing factor [Lentinula edodes]	sp|Q54NS8|AIFB_DICDI;	Apoptosis-inducing factor homolog B OS=Dictyostelium discoideum OX=44689 GN=aifB PE=3 SV=1;	PF07992.15;PF00070.28	Pyr_redox_2;Pyr_redox	Pyridine nucleotide-disulphide oxidoreductase;Pyridine nucleotide-disulphide oxidoreductase
gene-HHX47_DHR7000051	HHX47_DHR7000051	hypothetical protein	7.87	10.79	9.91	9.73	11.16	10.65	5.62	5.03	3.31	6.45	5.58	6.35	9.523333	10.513333	4.653333	6.126667	GO:0005524;GO:000467	MF:ATP binding;MF:protein kinase activity;	------	------	------	------	------	------	GAW09912.1	hypothetical protein LENED_012125 [Lentinula edodes]	------	------	PF17667.2	Pkinase_fungal	Fungal protein kinase
gene-HHX47_DHR10000324	HHX47_DHR10000324	hypothetical protein	4.28	4.39	4.12	3.23	3.3	3.55	12.59	11.91	13.53	6.07	5.1	7.27	4.263333	3.36	12.676667	6.146667	------	------	------	------	------	------	------	------	GAW00112.1	hypothetical protein LENED_001606 [Lentinula edodes]	------	------	------	------	------
gene-HHX47_DHR1002060	HHX47_DHR1002060	hypothetical protein	26.08	35.14	30.79	21.82	28.76	35.85	6.19	6.56	8.26	8.44	4.61	5.42	30.67	28.81	7.003333	6.156667	GO:0006099;GO:0009082;GO:0051539;GO:0052654;GO:0052655;GO:0052656;GO:000399	BP:tricarboxylic acid cycle;BP:branched-chain amino acid biosynthetic process;MF:4 iron, 4 sulfur cluster binding;MF:L-leucine transaminase activity;MF:L-valine transaminase activity;MF:L-isoleucine transaminase activity;MF:aconitate hydratase activity;	------	------	------	------	------	------	KAE9410854.1	hypothetical protein BT96DRAFT_1011577 [Gymnopus androsaceus JB14]	------	------	------	------	------
gene-HHX47_DHR1000228	HHX47_DHR1000228	hypothetical protein	12.98	10.16	13.62	24.97	16.39	9.91	11.85	6.2	9.94	5.41	6.26	6.87	12.253333	17.09	9.33	6.18	------	------	------	------	------	------	------	------	GAW08858.1	hypothetical protein LENED_010961 [Lentinula edodes]	------	------	------	------	------
gene-HHX47_DHR3001136	HHX47_DHR3001136	hypothetical protein	8.79	19.53	13.96	13.94	29.56	24.08	0	0	0	7.91	9.6	1.07	14.093333	22.526667	0	6.193333	GO:0015074;GO:0003676;GO:000367	BP:DNA integration;MF:nucleic acid binding;MF:DNA binding;	------	------	------	------	ENOG410ZHUB;ENOG410ZJSU;ENOG41100TK;ENOG410ZJFY	S:Function unknown;	GAW01233.1	hypothetical protein LENED_002817 [Lentinula edodes]	------	------	PF00665.27	rve	Integrase core domain
gene-HHX47_DHR2000729	HHX47_DHR2000729	hypothetical protein	27.87	22.63	20.32	27.02	26.65	22.16	5.87	6.47	3.85	6.55	4.63	7.41	23.606667	25.276667	5.396667	6.196667	GO:0006887;GO:000573	BP:exocytosis;CC:cytoplasm;	------	------	------	------	ENOG41104QJ;ENOG410XQ65;ENOG4111JAS	S:Function unknown;	GAW04932.1	f-box protein pof6 [Lentinula edodes]	sp|P52556|BLVRB_BOVIN;	Flavin reductase;	PF13460.7;PF05368.14;PF01370.22	NAD_binding_10;NmrA;Epimerase	NA;NmrA-like family;NAD dependent epimerase/dehydratase family
gene-HHX47_DHR2000769	HHX47_DHR2000769	hypothetical protein	11.93	9.15	9.74	14.45	9.27	8.62	3.98	5.28	4.49	9.27	6.83	2.51	10.273333	10.78	4.583333	6.203333	GO:001602	CC:integral component of membrane;	K19327	ANO10, TMEM16K	------	------	------	------	GAW00708.1	DUF590-domain-containing protein [Lentinula edodes]	------	------	PF04547.13	Anoctamin	Calcium-activated chloride channel
gene-HHX47_DHR3000948	HHX47_DHR3000948	hypothetical protein	10.7	8.32	11.53	8.91	8.31	6.98	9.81	6.52	12.37	5.22	6.14	7.25	10.183333	8.066667	9.566667	6.203333	------	------	------	------	------	------	------	------	KAE9386019.1	hypothetical protein BT96DRAFT_949430 [Gymnopus androsaceus JB14]	------	------	------	------	------
gene-HHX47_DHR4000710	HHX47_DHR4000710	hypothetical protein	26.42	20.05	4.82	0	3.43	8.33	3.62	4.19	3.07	0	8.68	9.97	17.096667	3.92	3.626667	6.216667	GO:0006412;GO:0010468;GO:0007049;GO:0005840;GO:0005634;GO:0003735;GO:000368	BP:translation;BP:regulation of gene expression;BP:cell cycle;CC:ribosome;CC:nucleus;MF:structural constituent of ribosome;MF:chromatin binding;	K06672	SCC2, NIPBL	map04111	Cell cycle - yeast	------	------	GAW01034.1	NPBL_COPC7 ame: Full=Protein rad9 ame: Full=SCC2 homolog [Lentinula edodes]	sp|Q00333|NPBL_COPC7;	Protein rad9 OS=Coprinopsis cinerea;	------	------	------
gene-HHX47_DHR3000005	HHX47_DHR3000005	hypothetical protein	11.83	10.06	12.5	4.47	6.29	8.2	5.61	5	5.12	5.48	4.68	8.52	11.463333	6.32	5.243333	6.226667	GO:000808	MF:N-acetyltransferase activity;	------	------	------	------	------	------	GAW08824.1	hypothetical protein LENED_010917 [Lentinula edodes]	------	------	PF00583.26;PF13673.8;PF08445.11;PF13508.8;PF13302.8;PF13527.8	Acetyltransf_1;Acetyltransf_10;FR47;Acetyltransf_7;Acetyltransf_3;Acetyltransf_9	Acetyltransferase;Acetyltransferase;FR47-like protein;Acetyltransferase;Acetyltransferase;Acetyltransferase
gene-HHX47_DHR7000592	HHX47_DHR7000592	hypothetical protein	16.18	12.41	21.29	8.56	23.54	11.5	23.58	8.99	30.24	7.68	5	6.04	16.626667	14.533333	20.936667	6.24	GO:0032259;GO:000816	BP:methylation;MF:methyltransferase activity;	------	------	------	------	------	------	GAV99352.1	S-adenosyl-L-methionine-dependent methyltransferase [Lentinula edodes]	sp|Q6Q870|SIRN_LEPMC;	N-methyltransferase sirN OS=Leptosphaeria maculans OX=5022 GN=sirN PE=3 SV=2;	PF13649.7;PF13489.7;PF08241.13;PF13847.7;PF01209.19	Methyltransf_25;Methyltransf_23;Methyltransf_11;Methyltransf_31;Ubie_methyltran	Methyltransferase domain;Methyltransferase domain;Methyltransferase domain;Methyltransferase domain;ubiE/COQ5 methyltransferase family
gene-HHX47_DHR1001216	HHX47_DHR1001216	hypothetical protein	7.35	9.71	5.89	10.56	11.11	11.19	4.12	4.58	4.95	6.53	5.69	6.64	7.65	10.953333	4.55	6.286667	GO:0004518;GO:0004519;GO:0004386;GO:0005524;GO:000367	MF:nuclease activity;MF:endonuclease activity;MF:helicase activity;MF:ATP binding;MF:DNA binding;	K08991	MUS81	map03440	Homologous recombination	------	------	GAW02564.1	crossover junction endonuclease MUS81 [Lentinula edodes]	sp|Q7SD49|MUS81_NEUCR;	Crossover junction endonuclease mus-81 OS=Neurospora crassa;	PF02732.16	ERCC4	ERCC4 domain
gene-HHX47_DHR7000253	HHX47_DHR7000253	hypothetical protein	51.63	61.41	60.22	13.28	22.24	30.64	2.64	3.88	2.69	4.97	9.23	4.7	57.753333	22.053333	3.07	6.3	GO:0006000;GO:0006003;GO:0016021;GO:0003873;GO:000552	BP:fructose metabolic process;BP:fructose 2,6-bisphosphate metabolic process;CC:integral component of membrane;MF:6-phosphofructo-2-kinase activity;MF:ATP binding;	------	------	------	------	------	------	GAW07791.1	bifunctional 6-phosphofructo-2-kinase fructose--bisphosphate 2-phosphatase [Lentinula edodes]	sp|P35735|SFK1_YEAST;	Protein SFK1 OS=Saccharomyces cerevisiae;	PF10277.10	Frag1	Frag1/DRAM/Sfk1 family
gene-HHX47_DHR10000386	HHX47_DHR10000386	hypothetical protein	9.15	5.04	7.07	9.14	10.62	9.48	29.56	28.54	27.75	6.54	6.14	6.3	7.086667	9.746667	28.616667	6.326667	GO:001649	MF:oxidoreductase activity;	------	------	------	------	COG1028	S:Function unknown	GAW04163.1	short-chain dehydrogenase reductase sdr [Lentinula edodes]	sp|A6SSW9|BOA17_BOTFB;	Oxidoreductase BOA17 OS=Botryotinia fuckeliana;	PF00106.26;PF13561.7;PF08643.11;PF08659.11;PF01370.22	adh_short;adh_short_C2;DUF1776;KR;Epimerase	short chain dehydrogenase;Enoyl;Fungal family of unknown function;KR domain;NAD dependent epimerase/dehydratase family
gene-HHX47_DHR2000330	HHX47_DHR2000330	hypothetical protein	4.91	2.42	5	7.63	6.49	6.03	35.15	21.38	43.51	8.23	5.88	4.9	4.11	6.716667	33.346667	6.336667	GO:0016021;GO:0003824;GO:001687	CC:integral component of membrane;MF:catalytic activity;MF:ligase activity;	------	------	------	------	------	------	KIK68614.1	hypothetical protein GYMLUDRAFT_36078 [Gymnopus luxurians FD-317 M1]	sp|P9WQ36|FAC13_MYCTO;	Long-chain-fatty-acid--CoA ligase FadD13 OS=Mycobacterium tuberculosis;	PF00501.29;PF13193.7	AMP-binding;AMP-binding_C	AMP-binding enzyme;AMP-binding enzyme C-terminal domain
gene-HHX47_DHR5000765	HHX47_DHR5000765	hypothetical protein	15.98	12.9	13.07	9.53	12.11	14.1	2.24	3.71	2.14	8.11	5.95	5	13.983333	11.913333	2.696667	6.353333	GO:0006310;GO:0015074;GO:000367	BP:DNA recombination;BP:DNA integration;MF:DNA binding;	------	------	------	------	------	------	KAE9385070.1	hypothetical protein BT96DRAFT_950106 [Gymnopus androsaceus JB14]	------	------	------	------	------
gene-HHX47_DHR3001128	HHX47_DHR3001128	hypothetical protein	16.18	17.12	12.67	6.93	13.14	14.11	9.86	13.68	11.35	6.13	5.95	7.06	15.323333	11.393333	11.63	6.38	GO:0009166;GO:0016021;GO:0046872;GO:0016788;GO:000016	BP:nucleotide catabolic process;CC:integral component of membrane;MF:metal ion binding;MF:hydrolase activity, acting on ester bonds;MF:nucleotide binding;	------	------	------	------	------	------	GAV99246.1	vacuolar protein [Lentinula edodes]	------	------	------	------	------
gene-HHX47_DHR7000627	HHX47_DHR7000627	hypothetical protein	50.03	58.09	44.22	76.97	62.98	66.06	3.21	2.65	2.83	6.54	5.9	6.77	50.78	68.67	2.896667	6.403333	GO:0005524;GO:000467	MF:ATP binding;MF:protein kinase activity;	------	------	------	------	------	------	GAW09161.1	protein kinase [Lentinula edodes]	------	------	PF17667.2;PF00069.26	Pkinase_fungal;Pkinase	Fungal protein kinase;Protein kinase domain
gene-HHX47_DHR3000649	HHX47_DHR3000649	hypothetical protein	14.01	13.15	14.7	8.36	10.27	13.2	4.72	5.99	4.48	7.37	5.42	6.56	13.953333	10.61	5.063333	6.45	GO:004687	MF:metal ion binding;	------	------	------	------	------	------	GAV99244.1	ankyrin repeat and mynd domain-containing protein 2-like [Lentinula edodes]	sp|Q9SJA1|UBP19_ARATH;	Ubiquitin carboxyl-terminal hydrolase 19 OS=Arabidopsis thaliana OX=3702 GN=UBP19 PE=2 SV=2;	PF01753.19	zf-MYND	MYND finger
gene-HHX47_DHR5000323	HHX47_DHR5000323	hypothetical protein	18.7	18.92	18.18	22.39	20.64	20.9	2.39	2.37	2.28	6.45	6.37	6.63	18.6	21.31	2.346667	6.483333	GO:0016301;GO:0005524;GO:000467	MF:kinase activity;MF:ATP binding;MF:protein kinase activity;	------	------	------	------	------	------	GAW07701.1	protein kinase [Lentinula edodes]	------	------	PF17667.2;PF00069.26	Pkinase_fungal;Pkinase	Fungal protein kinase;Protein kinase domain
gene-HHX47_DHR8000063	HHX47_DHR8000063	hypothetical protein	11.77	9.92	13.86	3.34	4.04	3.66	2.45	2.69	2.28	9.18	5.76	4.54	11.85	3.68	2.473333	6.493333	GO:0016021;GO:002285	CC:integral component of membrane;MF:transmembrane transporter activity;	------	------	------	------	ENOG410YAJE;ENOG410XRM5	G:Carbohydrate transport and metabolism;	KIK66416.1	hypothetical protein GYMLUDRAFT_70059 [Gymnopus luxurians FD-317 M1]	sp|P40445|YIQ6_YEAST;	Uncharacterized transporter YIL166C OS=Saccharomyces cerevisiae;	PF07690.17	MFS_1	Major Facilitator Superfamily
gene-HHX47_DHR2000230	HHX47_DHR2000230	hypothetical protein	18.13	23.25	17.1	17.27	25.16	22.23	7.19	4.76	9.27	5.26	6.02	8.25	19.493333	21.553333	7.073333	6.51	------	------	------	------	------	------	------	------	GAW06389.1	fruit-body specific protein a [Lentinula edodes]	------	------	------	------	------
gene-HHX47_DHR3001081	HHX47_DHR3001081	hypothetical protein	17.48	26.45	18.06	23.06	30.22	32.32	6.77	5.74	6.44	7.04	6.57	5.98	20.663333	28.533333	6.316667	6.53	GO:0016021;GO:001678	CC:integral component of membrane;MF:hydrolase activity;	------	------	------	------	------	------	GAW05425.1	hypothetical protein LENED_007284 [Lentinula edodes]	sp|Q01109|BAH_STRHY;	Acetyl-hydrolase OS=Streptomyces hygroscopicus OX=1912 GN=bah PE=3 SV=3;	PF07859.14;PF10340.10	Abhydrolase_3;Say1_Mug180	alpha/beta hydrolase fold;Steryl acetyl hydrolase
gene-HHX47_DHR10000135	HHX47_DHR10000135	hypothetical protein	1.18	1.72	1.07	2.01	1.79	2.57	22.01	16.06	26.73	6.86	7.57	5.32	1.323333	2.123333	21.6	6.583333	GO:001602	CC:integral component of membrane;	------	------	------	------	------	------	GAW05935.1	hypothetical protein LENED_007825 [Lentinula edodes]	------	------	------	------	------
gene-HHX47_DHR1001603	HHX47_DHR1001603	hypothetical protein	23.83	24.39	22.37	13.52	12.65	14.72	1.54	5.11	2.16	5.89	4.87	9.03	23.53	13.63	2.936667	6.596667	GO:0005975;GO:0005576;GO:0016021;GO:0030248;GO:000455	BP:carbohydrate metabolic process;CC:extracellular region;CC:integral component of membrane;MF:cellulose binding;MF:hydrolase activity, hydrolyzing O-glycosyl compounds;	------	------	------	------	------	------	GAW04658.1	glycoside hydrolase family 5 protein [Lentinula edodes]	------	------	------	------	------
gene-HHX47_DHR7000245	HHX47_DHR7000245	hypothetical protein	51.51	35.78	68.53	7.82	7.63	9.14	3.94	5.99	3.55	6.6	11.1	2.09	51.94	8.196667	4.493333	6.596667	GO:0016021;GO:0005506;GO:0016705;GO:002003	CC:integral component of membrane;MF:iron ion binding;MF:oxidoreductase activity, acting on paired donors, with incorporation or reduction of molecular oxygen;MF:heme binding;	------	------	------	------	------	------	GAW10045.1	cytochrome P450 [Lentinula edodes]	sp|G3Y416|YANC_ASPNA;	Cytochrome P450 monooxygenase yanC OS=Aspergillus niger;	PF00067.23	p450	Cytochrome P450
gene-HHX47_DHR1000522	HHX47_DHR1000522	hypothetical protein	10.76	8.52	18.29	64.57	36.14	12.61	6.24	5.84	9.09	7.18	8.37	4.24	12.523333	37.773333	7.056667	6.596667	------	------	------	------	------	------	------	------	GAW00063.1	hypothetical protein LENED_001555 [Lentinula edodes]	------	------	------	------	------
gene-HHX47_DHR9000537	HHX47_DHR9000537	hypothetical protein	2.27	2.47	3.45	3.51	4.58	3.34	19.39	14.81	16.79	6.95	5.52	7.44	2.73	3.81	16.996667	6.636667	GO:0016021;GO:0016787;GO:002285	CC:integral component of membrane;MF:hydrolase activity;MF:transmembrane transporter activity;	K08157	TPO1	------	------	COG0477	G:Carbohydrate transport and metabolism	GAW07289.1	MFS polyamine transporter [Lentinula edodes]	sp|A0A161CLJ6|MRR1_MONRU;	Citrinin biosynthesis cluster MFS transporter mrr1 OS=Monascus ruber OX=89489 GN=mrr1 PE=3 SV=1;	PF07690.17;PF00083.25	MFS_1;Sugar_tr	Major Facilitator Superfamily;Sugar
gene-HHX47_DHR3000609	HHX47_DHR3000609	hypothetical protein	11.93	11.62	11.12	4.83	12.28	13.37	7.11	8.22	6.9	4.81	6.27	8.94	11.556667	10.16	7.41	6.673333	GO:0005634;GO:0008270;GO:000098	CC:nucleus;MF:zinc ion binding;MF:RNA polymerase II transcription factor activity, sequence-specific DNA binding;	------	------	------	------	------	------	GAW01782.1	fungal specific transcription [Lentinula edodes]	------	------	------	------	------
gene-HHX47_DHR3000231	HHX47_DHR3000231	hypothetical protein	11.5	14	7.95	11.23	10.47	15.02	4.19	7.03	6	8.77	6.41	4.91	11.15	12.24	5.74	6.696667	------	------	------	------	------	------	------	------	GAW05578.1	hypothetical protein LENED_007442 [Lentinula edodes]	------	------	------	------	------
gene-HHX47_DHR6000411	HHX47_DHR6000411	hypothetical protein	1.44	4.98	1.33	5	1.05	1.42	28.52	20.13	31.79	7.73	10.03	2.33	2.583333	2.49	26.813333	6.696667	GO:001602	CC:integral component of membrane;	------	------	------	------	------	------	GAW08123.1	hypothetical protein LENED_010166 [Lentinula edodes]	------	------	------	------	------
gene-HHX47_DHR4000880	HHX47_DHR4000880	hypothetical protein	8.8	6.59	11.03	9.6	14.29	13.89	5.35	4.57	4.64	6.11	7.78	6.22	8.806667	12.593333	4.853333	6.703333	------	------	------	------	------	------	------	------	------	------	------	------	------	------	------
gene-HHX47_DHR10000325	HHX47_DHR10000325	hypothetical protein	7.94	6.86	5.04	5.62	6.57	5.1	9.76	13.55	11.29	7.93	6.29	5.93	6.613333	5.763333	11.533333	6.716667	------	------	K11310	GTF3C4, KAT12	------	------	------	------	GAW02081.1	transcription factor tfiiic complex subunit sfc9 [Lentinula edodes]	------	------	PF12657.8	TFIIIC_delta	Transcription factor IIIC subunit delta N-term
gene-HHX47_DHR8000411	HHX47_DHR8000411	hypothetical protein	18.44	41.47	48.65	91.18	57.4	21.8	6.74	5.68	5.8	5.18	5.88	9.11	36.186667	56.793333	6.073333	6.723333	GO:0016021;GO:0005506;GO:0016705;GO:0004497;GO:002003	CC:integral component of membrane;MF:iron ion binding;MF:oxidoreductase activity, acting on paired donors, with incorporation or reduction of molecular oxygen;MF:monooxygenase activity;MF:heme binding;	------	------	------	------	------	------	KAE9397925.1	cytochrome P450 monooxygenase CYP63 [Gymnopus androsaceus JB14]	sp|Q12573|CP52W_CANAP;	Cytochrome P450 52E2 OS=Candida apicola OX=29830 GN=CYP52E2 PE=3 SV=1;	PF00067.23	p450	Cytochrome P450
gene-HHX47_DHR1001969	HHX47_DHR1001969	hypothetical protein	8.89	12.01	9.55	4.38	8.52	6.9	4.86	4.94	2.37	5.34	5.28	9.62	10.15	6.6	4.056667	6.746667	------	------	------	------	------	------	ENOG410XYNX	S:Function unknown	ESK87256.1	iq calmodulin-binding motif protein [Moniliophthora roreri MCA 2997]	------	------	------	------	------
gene-HHX47_DHR7000107	HHX47_DHR7000107	hypothetical protein	19.88	16.61	20.44	10.64	17.82	16.34	3.79	10.66	7.11	5.24	6.07	8.96	18.976667	14.933333	7.186667	6.756667	GO:0016021;GO:001678	CC:integral component of membrane;MF:hydrolase activity, acting on ester bonds;	------	------	------	------	ENOG4111ZMV	S:Function unknown	GAV99626.1	carbohydrate esterase family 16 protein [Lentinula edodes]	sp|A7J2C6|AES1_HYPJE;	Acetylesterase OS=Hypocrea jecorina OX=51453 GN=aes1 PE=1 SV=1;	PF00657.23;PF13472.7	Lipase_GDSL;Lipase_GDSL_2	GDSL-like Lipase/Acylhydrolase;GDSL-like Lipase/Acylhydrolase family
gene-HHX47_DHR3001210	HHX47_DHR3001210	hypothetical protein	16.83	16.18	24.91	13.18	12.79	14.01	34.65	67.57	50.77	6.61	6.26	7.41	19.306667	13.326667	50.996667	6.76	------	------	------	------	------	------	------	------	GAV99187.1	hypothetical protein LENED_000627 [Lentinula edodes]	------	------	------	------	------
gene-HHX47_DHR2000021	HHX47_DHR2000021	hypothetical protein	3.57	5.12	3.54	2.68	3.36	3.6	76.79	85.84	76.74	7.44	4.99	8.01	4.076667	3.213333	79.79	6.813333	GO:0016973;GO:0000447;GO:0005737;GO:0030688;GO:0005730;GO:0030686;GO:003051	BP:pol;BP:endonucleolytic cleavage in ITS1 to separate SSU-rRNA from 5.8S rRNA and LSU-rRNA from tricistronic rRNA transcrip;CC:cytoplasm;CC:preribosome, small subunit precursor;CC:nucleolus;CC:90S preribosome;MF:snoRNA binding;	K14797	ENP1, BYSL	------	------	------	------	GAW08652.1	bystin-family protein [Lentinula edodes]	sp|O60071|YBB9_SCHPO;	Uncharacterized protein C13G1.09 OS=Schizosaccharomyces pombe;	PF05291.12	Bystin	Bystin
gene-HHX47_DHR2000168	HHX47_DHR2000168	hypothetical protein	4.92	2.85	3.41	2.56	3.72	2.73	31.6	21.52	41.57	5.99	3.98	10.55	3.726667	3.003333	31.563333	6.84	------	------	------	------	------	------	------	------	GAW06148.1	hypothetical protein LENED_008047 [Lentinula edodes]	------	------	------	------	------
gene-HHX47_DHR4001034	HHX47_DHR4001034	hypothetical protein	15	12.24	9.53	8.74	8.49	13.09	10.81	7.99	7.49	9.42	5.66	5.46	12.256667	10.106667	8.763333	6.846667	GO:0006298;GO:0032300;GO:0004519;GO:0030983;GO:0016887;GO:000552	BP:mismatch repair;CC:mismatch repair complex;MF:endonuclease activity;MF:mismatched DNA binding;MF:ATPase activity;MF:ATP binding;	K10858	PMS2	map03430	Mismatch repair	------	------	KAE9408824.1	hypothetical protein BT96DRAFT_970329 [Gymnopus androsaceus JB14]	sp|P54280|PMS1_SCHPO;	DNA mismatch repair protein pms1 OS=Schizosaccharomyces pombe;	PF13589.7;PF02518.27	HATPase_c_3;HATPase_c	Histidine kinase-, DNA gyrase B-, and HSP90-like ATPase;Histidine kinase-, DNA gyrase B-, and HSP90-like ATPase
gene-HHX47_DHR1001024	HHX47_DHR1001024	hypothetical protein	29.77	27.04	30.85	163.06	61.35	46.12	5.06	5.36	3.48	7.88	7.22	5.51	29.22	90.176667	4.633333	6.87	GO:0043386;GO:001602	BP:mycotoxin biosynthetic process;CC:integral component of membrane;	------	------	------	------	ENOG4111RW6;ENOG4111SGF	S:Function unknown;	GAV99860.1	hypothetical protein LENED_001345 [Lentinula edodes]	sp|B8NM67|USTYA_ASPFN;	Oxidase ustYa OS=Aspergillus flavus;	PF11807.9	UstYa	Mycotoxin biosynthesis protein UstYa
gene-HHX47_DHR7000374	HHX47_DHR7000374	hypothetical protein	14.93	15.88	14.84	14.58	13.51	15.33	4.86	5.21	5.82	7.19	7.02	6.42	15.216667	14.473333	5.296667	6.876667	------	------	------	------	------	------	------	------	KAE9397868.1	hypothetical protein BT96DRAFT_1020527 [Gymnopus androsaceus JB14]	------	------	------	------	------
gene-HHX47_DHR4000479	HHX47_DHR4000479	hypothetical protein	6.61	9.26	7.57	5.67	4.97	6.29	13.63	15.29	16.38	6.07	9.19	5.37	7.813333	5.643333	15.1	6.876667	GO:001602	CC:integral component of membrane;	------	------	------	------	ENOG4111GXG	S:Function unknown	GAW07345.1	hypothetical protein LENED_009327 [Lentinula edodes]	------	------	------	------	------
gene-HHX47_DHR1000296	HHX47_DHR1000296	hypothetical protein	1.86	1.75	1.8	1.3	3.16	1.97	49.26	50.84	49.3	7.34	7.09	6.25	1.803333	2.143333	49.8	6.893333	GO:001674	MF:transferase activity, transferring acyl groups other than amino-acyl groups;	------	------	------	------	------	------	GAW01361.1	hypothetical protein LENED_002951 [Lentinula edodes]	------	------	PF12937.8	F-box-like	F-box-like
gene-HHX47_DHR5000927	HHX47_DHR5000927	hypothetical protein	7.71	10.13	8.77	16.33	14.48	13.53	16.77	13.81	11.39	9.38	7.25	4.09	8.87	14.78	13.99	6.906667	GO:0006351;GO:0005634;GO:0016021;GO:0003677;GO:0000981;GO:000827	BP:transcription, DNA-templated;CC:nucleus;CC:integral component of membrane;MF:DNA binding;MF:RNA polymerase II transcription factor activity, sequence-specific DNA binding;MF:zinc ion binding;	------	------	------	------	------	------	GAW00815.1	hypothetical protein LENED_002366 [Lentinula edodes]	sp|Q4WK35|AMDR_ASPFU;	Acetamidase regulatory protein OS=Neosartorya fumigata;	PF04082.19	Fungal_trans	Fungal specific transcription factor domain
gene-HHX47_DHR10000113	HHX47_DHR10000113	hypothetical protein	6.45	7.55	6.5	5.52	6.09	3.1	15.23	16.28	16.7	6.77	6.87	7.1	6.833333	4.903333	16.07	6.913333	------	------	------	------	------	------	------	------	GAW07516.1	hypothetical protein LENED_009514 [Lentinula edodes]	------	------	------	------	------
gene-HHX47_DHR7000095	HHX47_DHR7000095	hypothetical protein	3.88	2.51	3.09	2.85	5.66	3.63	17.82	17.82	16.45	6.86	4.43	9.48	3.16	4.046667	17.363333	6.923333	GO:0055085;GO:001602	BP:transmembrane transport;CC:integral component of membrane;	K07300	chaA, CAX	------	------	------	------	GAW01665.1	sodium calcium [Lentinula edodes]	sp|Q99385|VCX1_YEAST;	Vacuolar calcium ion transporter OS=Saccharomyces cerevisiae;	PF01699.25	Na_Ca_ex	Sodium/calcium exchanger protein
gene-HHX47_DHR6000696	HHX47_DHR6000696	hypothetical protein	3.83	7.04	9.98	18.08	12.7	12.08	5.31	5.05	7.08	6.97	6.98	6.86	6.95	14.286667	5.813333	6.936667	------	------	------	------	------	------	------	------	GAW09967.1	hypothetical protein LENED_012188 [Lentinula edodes]	------	------	------	------	------
gene-HHX47_DHR2000422	HHX47_DHR2000422	hypothetical protein	6.62	5.16	5.9	6.57	5.44	6.81	9.59	10.82	10.98	5.98	5.84	9.08	5.893333	6.273333	10.463333	6.966667	------	------	------	------	------	------	------	------	GAV99575.1	hypothetical protein LENED_001039 [Lentinula edodes]	------	------	PF12937.8	F-box-like	F-box-like
gene-HHX47_DHR2000615	HHX47_DHR2000615	hypothetical protein	9.59	8.69	7.53	9.9	11.78	9.58	3.02	3.82	4.58	9.38	5.38	6.18	8.603333	10.42	3.806667	6.98	GO:0000162;GO:000404	BP:tryptophan biosynthetic process;MF:anthranilate phosphoribosyltransferase activity;	K00766	trpD	map00400	Phenylalanine, tyrosine and tryptophan biosynthesis	------	------	GAW03838.1	Anthranilate phosphoribosyltransferase [Lentinula edodes]	sp|O60122|TRPD_SCHPO;	Anthranilate phosphoribosyltransferase OS=Schizosaccharomyces pombe;	PF00591.22;PF02885.18	Glycos_transf_3;Glycos_trans_3N	Glycosyl transferase family, a/b domain;Glycosyl transferase family, helical bundle domain
gene-HHX47_DHR2000959	HHX47_DHR2000959	hypothetical protein	10.25	15.49	9.89	17.26	13.05	11.57	8.91	7.73	7.24	5.86	4.87	10.25	11.876667	13.96	7.96	6.993333	GO:0005975;GO:0016021;GO:0016740;GO:000455	BP:carbohydrate metabolic process;CC:integral component of membrane;MF:transferase activity;MF:hydrolase activity, hydrolyzing O-glycosyl compounds;	------	------	------	------	------	------	GAW03456.1	glycosyltransferase family 25 protein [Lentinula edodes]	sp|A5PMF6|GT251_DANRE;	Procollagen galactosyltransferase 1 OS=Danio rerio OX=7955 GN=colgalt1 PE=3 SV=1;	PF01755.18	Glyco_transf_25	Glycosyltransferase family 25
gene-HHX47_DHR6000156	HHX47_DHR6000156	hypothetical protein	24	9.74	20.29	29.17	26.09	23.15	10.59	2.9	4.38	10.72	5.42	4.9	18.01	26.136667	5.956667	7.013333	------	------	------	------	------	------	------	------	------	------	------	------	------	------	------
gene-HHX47_DHR5000458	HHX47_DHR5000458	hypothetical protein	60.04	86.27	55.94	86.3	130.45	150.88	2.94	5.12	3.01	4.79	8.61	7.65	67.416667	122.543333	3.69	7.016667	------	------	------	------	------	------	------	------	------	------	------	------	------	------	------
gene-HHX47_DHR1001687	HHX47_DHR1001687	hypothetical protein	5.3	7.34	6.2	7.61	9.63	9.43	12.64	8.82	10.53	7.9	4.78	8.44	6.28	8.89	10.663333	7.04	GO:0016021;GO:002285	CC:integral component of membrane;MF:transmembrane transporter activity;	------	------	------	------	------	------	GAW09319.1	VIT-domain-containing protein [Lentinula edodes]	------	------	PF13768.7	VWA_3	von Willebrand factor type A domain
gene-HHX47_DHR1002042	HHX47_DHR1002042	hypothetical protein	7.08	5.51	3.47	3.48	5.63	4.93	12.16	11.9	10.49	8.37	6.82	6	5.353333	4.68	11.516667	7.063333	GO:0005524;GO:000467	MF:ATP binding;MF:protein kinase activity;	K08832	SRPK3, STK23	------	------	------	------	KAE9392322.1	kinase-like protein [Gymnopus androsaceus JB14]	sp|Q45FA5|SRPK_PHYPO;	Serine/threonine-protein kinase SRPK OS=Physarum polycephalum OX=5791 PE=1 SV=1;	PF00069.26;PF07714.18	Pkinase;PK_Tyr_Ser-Thr	Protein kinase domain;Protein tyrosine and serine/threonine kinase
gene-HHX47_DHR7000315	HHX47_DHR7000315	hypothetical protein	5.79	5.67	4.32	4.08	3.69	2.71	13.03	13.07	12.4	8.25	6.47	6.55	5.26	3.493333	12.833333	7.09	GO:000372	MF:mRNA binding;	------	------	------	------	------	------	GAW09911.1	regulation of transcription from pol ii promoter-related protein [Lentinula edodes]	------	------	PF07927.13	HicA_toxin	HicA toxin of bacterial toxin-antitoxin,
gene-HHX47_DHR3001050	HHX47_DHR3001050	hypothetical protein	19.32	21.11	18.81	21.52	19.31	17.89	3.76	2.9	3.06	8.67	6.57	6.25	19.746667	19.573333	3.24	7.163333	GO:001662	MF:oxidoreductase activity, acting on the aldehyde or oxo group of donors, NAD or NADP as acceptor;	------	------	------	------	COG1012	C:Energy production and conversion	GAV99230.1	aldehyde dehydrogenase [Lentinula edodes]	sp|P0A391|NAHF_PSEPU;	Salicylaldehyde dehydrogenase OS=Pseudomonas putida OX=303 GN=nahF PE=3 SV=1;	PF00171.23	Aldedh	Aldehyde dehydrogenase family
gene-HHX47_DHR5001114	HHX47_DHR5001114	hypothetical protein	11.93	5.54	10.41	13.46	7.79	20.01	9.96	8.5	5.58	3.38	10.89	7.23	9.293333	13.753333	8.013333	7.166667	------	------	------	------	------	------	------	------	------	------	------	------	------	------	------
gene-HHX47_DHR1000185	HHX47_DHR1000185	hypothetical protein	4.1	7.32	3.81	1.25	2.8	6.78	7.29	13.74	17.91	14.65	4.9	1.98	5.076667	3.61	12.98	7.176667	------	------	------	------	------	------	------	------	------	------	------	------	------	------	------
gene-HHX47_DHR7000591	HHX47_DHR7000591	hypothetical protein	6.85	11.79	10.84	17.33	20.73	22.06	6.99	10.58	5.26	8.41	8.75	4.48	9.826667	20.04	7.61	7.213333	GO:001602	CC:integral component of membrane;	------	------	------	------	------	------	GAW08726.1	hypothetical protein LENED_010807 [Lentinula edodes]	------	------	------	------	------
gene-HHX47_DHR1000622	HHX47_DHR1000622	hypothetical protein	7.73	5.81	6.94	22.4	10.97	6.31	13.83	14.77	14.13	6.5	8.17	7.09	6.826667	13.226667	14.243333	7.253333	GO:0050660;GO:001661	MF:flavin adenine dinucleotide binding;MF:oxidoreductase activity, acting on CH-OH group of donors;	------	------	------	------	COG2303	E:Amino acid transport and metabolism	GAW00054.1	glucose dehydrogenase [Lentinula edodes]	sp|A0A142PTM2|CITC_MONPU;	Dehydrogenase mpl7 OS=Monascus purpureus OX=5098 GN=mpl7 PE=1 SV=1;	PF00732.20;PF05199.14	GMC_oxred_N;GMC_oxred_C	GMC oxidoreductase;GMC oxidoreductase
gene-HHX47_DHR6000656	HHX47_DHR6000656	hypothetical protein	15.35	16.95	14.47	13.48	15.24	15.09	8.97	9.99	7.63	7.12	8	6.72	15.59	14.603333	8.863333	7.28	GO:0006310;GO:0051103;GO:0016021;GO:0003910;GO:0003677;GO:000552	BP:DNA recombination;BP:DNA ligation involved in DNA repair;CC:integral component of membrane;MF:DNA ligas;MF:DNA binding;MF:ATP binding;	K10777	LIG4, DNL4	map03450	Non-homologous end-joining	------	------	GAW09981.1	DNA ligase mRNA capping partial [Lentinula edodes]	sp|Q27474|DNLI1_CAEEL;	DNA ligase 1 OS=Caenorhabditis elegans OX=6239 GN=lig-1 PE=3 SV=2;	PF04675.15;PF01068.22	DNA_ligase_A_N;DNA_ligase_A_M	DNA ligase N terminus;ATP dependent DNA ligase domain
gene-HHX47_DHR6000129	HHX47_DHR6000129	hypothetical protein	9.75	13.44	8.79	5.89	13.42	11.67	6.56	5.33	3.73	8.46	4.71	8.76	10.66	10.326667	5.206667	7.31	------	------	------	------	------	------	------	------	GAW09671.1	hypothetical protein LENED_011845 [Lentinula edodes]	------	------	------	------	------
gene-HHX47_DHR6000784	HHX47_DHR6000784	hypothetical protein	16.88	17.83	12.92	12.33	13.02	16.76	4.94	4.37	4.45	9.11	5.81	7.03	15.876667	14.036667	4.586667	7.316667	GO:001602	CC:integral component of membrane;	------	------	------	------	------	------	KAE9406726.1	hypothetical protein BT96DRAFT_971733 [Gymnopus androsaceus JB14]	------	------	PF12937.8	F-box-like	F-box-like
gene-HHX47_DHR2000503	HHX47_DHR2000503	hypothetical protein	11.94	12.23	11.16	12.21	13.18	12.76	5.11	4.88	5.45	7.47	6.73	7.77	11.776667	12.716667	5.146667	7.323333	GO:001602	CC:integral component of membrane;	------	------	------	------	------	------	GAW10364.1	Mitochondrial outer membrane protein IML2 [Lentinula edodes]	sp|A8NVW1|IML2_COPC7;	Inclusion body clearance protein IML2 OS=Coprinopsis cinerea;	PF10300.10	DUF3808	Protein of unknown function
gene-HHX47_DHR6000665	HHX47_DHR6000665	hypothetical protein	35.85	36.35	36.17	33.5	25.69	24.79	4.87	5.08	5.25	8.94	7.2	5.86	36.123333	27.993333	5.066667	7.333333	------	------	------	------	------	------	------	------	GAW01694.1	hypothetical protein LENED_003304 [Lentinula edodes]	------	------	PF14661.7	HAUS6_N	HAUS augmin-like complex subunit 6 N-terminus
gene-HHX47_DHR1001812	HHX47_DHR1001812	hypothetical protein	1.73	2.91	1.97	1.32	3.45	1.27	18.63	7.67	8.39	4.22	3.82	14.01	2.203333	2.013333	11.563333	7.35	------	------	------	------	------	------	------	------	GAW09371.1	alternative cyclin pcl1 [Lentinula edodes]	sp|P25693|PCL2_YEAST;	PHO85 cyclin-2 OS=Saccharomyces cerevisiae;	PF00134.24;PF08613.12	Cyclin_N;Cyclin	Cyclin, N-terminal domain;Cyclin
gene-HHX47_DHR4001001	HHX47_DHR4001001	hypothetical protein	14.89	13.49	12.33	9.53	13.82	14.28	3.36	3.01	3.98	8.82	6.83	6.47	13.57	12.543333	3.45	7.373333	------	------	------	------	------	------	------	------	GAW01077.1	hypothetical protein LENED_002648 [Lentinula edodes]	------	------	------	------	------
gene-HHX47_DHR7000342	HHX47_DHR7000342	hypothetical protein	3.02	2.71	5.2	4.85	4.09	3.82	9.04	11.66	11.27	5.27	5.48	11.49	3.643333	4.253333	10.656667	7.413333	------	------	------	------	------	------	------	------	GAW09777.1	isoflavone reductase [Lentinula edodes]	sp|B1GVX5|BOA1_BOTFB;	Oxidoreductase BOA1 OS=Botryotinia fuckeliana;	PF05368.14;PF01370.22;PF13460.7;PF16363.6;PF01073.20	NmrA;Epimerase;NAD_binding_10;GDP_Man_Dehyd;3Beta_HSD	NmrA-like family;NAD dependent epimerase/dehydratase family;NA;GDP-mannose 4,6 dehydratase;3-beta hydroxysteroid dehydrogenase/isomerase family
gene-HHX47_DHR7000329	HHX47_DHR7000329	hypothetical protein	9.72	4.97	11.72	9.88	10.33	10.56	8.12	9.31	12.67	6.87	7.58	7.81	8.803333	10.256667	10.033333	7.42	GO:001602	CC:integral component of membrane;	------	------	------	------	ENOG410XT2T	S:Function unknown	GAW10531.1	calcofluor white hypersensitive protein [Lentinula edodes]	sp|Q9HDZ2|CWH43_SCHPO;	Protein cwh43 OS=Schizosaccharomyces pombe;	PF10277.10	Frag1	Frag1/DRAM/Sfk1 family
gene-HHX47_DHR4000216	HHX47_DHR4000216	hypothetical protein	5.31	4.53	2.71	5.79	7.25	8.85	11.98	9.49	20.55	6.67	8.57	7.11	4.183333	7.296667	14.006667	7.45	GO:0019346;GO:0016021;GO:0003824;GO:003017	BP:transsulfuration;CC:integral component of membrane;MF:catalytic activity;MF:pyridoxal phosphate binding;	------	------	------	------	------	------	PBL00981.1	hypothetical protein ARMGADRAFT_1007062 [Armillaria gallica]	------	------	------	------	------
gene-HHX47_DHR4000972	HHX47_DHR4000972	hypothetical protein	3.09	3.69	3.31	2.65	2.88	3.53	11.2	11.96	10.7	7	9.38	5.98	3.363333	3.02	11.286667	7.453333	GO:001602	CC:integral component of membrane;	------	------	------	------	------	------	GAW04014.1	hypothetical protein LENED_005777 [Lentinula edodes]	------	------	PF12937.8	F-box-like	F-box-like
gene-HHX47_DHR4000225	HHX47_DHR4000225	hypothetical protein	0	0	8.25	15.19	2.89	3.61	9.25	14.4	36.05	0	9.82	12.55	2.75	7.23	19.9	7.456667	GO:0019346;GO:0016021;GO:0003824;GO:003017	BP:transsulfuration;CC:integral component of membrane;MF:catalytic activity;MF:pyridoxal phosphate binding;	------	------	------	------	------	------	GAW09420.1	transcription factor 25 (basic helix-loop-helix) [Lentinula edodes]	------	------	------	------	------
gene-HHX47_DHR9000481	HHX47_DHR9000481	hypothetical protein	4.64	4.99	6.18	4.22	4.32	5.49	60.05	39.66	55.53	9.85	6.89	5.65	5.27	4.676667	51.746667	7.463333	GO:001674	MF:transferase activity, transferring acyl groups other than amino-acyl groups;	K08764	SCP2, SCPX	map04146;map01040	Peroxisome;Biosynthesis of unsaturated fatty acids	------	------	GAW02730.1	sterol carrier protein 2 [Lentinula edodes]	sp|Q07598|NLTP_CHICK;	Non-specific lipid-transfer protein;	PF00108.24;PF00109.27;PF02803.19	Thiolase_N;ketoacyl-synt;Thiolase_C	Thiolase, N-terminal domain;Beta-ketoacyl synthase, N-terminal domain;Thiolase, C-terminal domain
gene-HHX47_DHR10000072	HHX47_DHR10000072	hypothetical protein	5.02	6.9	2.74	5.58	3.93	6.36	19.25	19.38	24.79	7.81	7.53	7.11	4.886667	5.29	21.14	7.483333	GO:0016021;GO:000538	CC:integral component of membrane;MF:zinc ion transmembrane transporter activity;	K14709	SLC39A1_2_3, ZIP1_2_3	------	------	------	------	GAV98702.1	ZIP-like iron-zinc transporter [Lentinula edodes]	sp|O94639|ZRT1_SCHPO;	Zinc-regulated transporter 1 OS=Schizosaccharomyces pombe;	PF02535.23	Zip	ZIP Zinc transporter
gene-HHX47_DHR1000949	HHX47_DHR1000949	hypothetical protein	12.99	15.56	14.56	10.84	12.85	14.67	4.4	8.46	6.32	7.01	7.74	7.83	14.37	12.786667	6.393333	7.526667	GO:0033567;GO:0017116;GO:001710	BP:DNA replication, Okazaki fragment processing;MF:single-stranded DNA-dependent ATP-dependent DNA helicase activity;MF:5'-flap endonuclease activity;	K10742	DNA2	map03030	DNA replication	------	------	GAV98748.1	DNA replication ATP-dependent helicase Dna2 [Lentinula edodes]	sp|A0A1P8ASY1|JHS1_ARATH;	DNA replication ATP-dependent helicase/nuclease JHS1 OS=Arabidopsis thaliana OX=3702 GN=JHS1 PE=2 SV=1;	PF08696.12;PF13087.7;PF13086.7;PF13604.7;PF13245.7	Dna2;AAA_12;AAA_11;AAA_30;AAA_19	DNA replication factor Dna2;AAA domain;AAA domain;AAA domain;AAA domain
gene-HHX47_DHR2000648	HHX47_DHR2000648	hypothetical protein	19.25	26.01	21.47	12.94	9.97	12.01	2.41	2.62	2.85	8.83	8.55	5.24	22.243333	11.64	2.626667	7.54	GO:0016021;GO:002285	CC:integral component of membrane;MF:transmembrane transporter activity;	------	------	------	------	------	------	KIK68217.1	hypothetical protein GYMLUDRAFT_35593 [Gymnopus luxurians FD-317 M1]	sp|C5H884|RADE_CHACV;	Efflux pump radE OS=Chaetomium chiversii OX=155873 GN=radE PE=3 SV=1;	PF07690.17	MFS_1	Major Facilitator Superfamily
gene-HHX47_DHR7000630	HHX47_DHR7000630	hypothetical protein	11.78	27.21	21.1	17.21	10.41	13.07	4.78	5.26	4.13	11.96	6.03	4.64	20.03	13.563333	4.723333	7.543333	GO:0032366;GO:0000272;GO:0045493;GO:0016021;GO:0005576;GO:0030248;GO:0031176;GO:000827	BP:intracellular sterol transport;BP:polysaccharide catabolic process;BP:xylan catabolic process;CC:integral component of membrane;CC:extracellular region;MF:cellulose binding;MF:endo-1,4-beta-xylanase activity;MF:zinc ion binding;	K01181	E3.2.1.8, xynA	------	------	------	------	GAW08885.1	zf-ZPR1-domain-containing protein [Lentinula edodes]	sp|Q9HEZ1|XYNA_PHACH;	Endo-1,4-beta-xylanase A OS=Phanerochaete chrysosporium OX=5306 GN=xynA PE=1 SV=1;	PF00331.21	Glyco_hydro_10	Glycosyl hydrolase family 10
gene-HHX47_DHR6000646	HHX47_DHR6000646	hypothetical protein	56.35	51.54	70.43	76.79	82.23	65.82	7.78	6.76	5.63	9.71	7.7	5.39	59.44	74.946667	6.723333	7.6	GO:0005507;GO:0008270;GO:001649	MF:copper ion binding;MF:zinc ion binding;MF:oxidoreductase activity;	K13979	yahK	map00010;map00561;map00620	Glycolysis / Gluconeogenesis;Glycerolipid metabolism;Pyruvate metabolism	COG1064	C:Energy production and conversion	GAW04461.1	alcohol dehydrogenase [Lentinula edodes]	sp|P0CH36|ADHC1_MYCS2;	NADP-dependent alcohol dehydrogenase C 1 OS=Mycobacterium smegmatis;	PF08240.13;PF00106.26;PF00107.27;PF13561.7;PF08659.11;PF02826.20;PF01370.22;PF01262.22;PF07993.13	ADH_N;adh_short;ADH_zinc_N;adh_short_C2;KR;2-Hacid_dh_C;Epimerase;AlaDh_PNT_C;NAD_binding_4	Alcohol dehydrogenase GroES-like domain;short chain dehydrogenase;Zinc-binding dehydrogenase;Enoyl;KR domain;D-isomer specific 2-hydroxyacid dehydrogenase, NAD binding domain;NAD dependent epimerase/dehydratase family;Alanine dehydrogenase/PNT, C-terminal domain;Male sterility protein
gene-HHX47_DHR4000576	HHX47_DHR4000576	hypothetical protein	10.59	14.7	12.03	17.65	14.59	12.64	8.24	4.23	7.73	6.93	5.34	10.53	12.44	14.96	6.733333	7.6	GO:0007186;GO:0031683;GO:0003924;GO:000552	BP:G-protein coupled receptor signaling pathway;MF:G-protein beta/gamma-subunit complex binding;MF:GTPase activity;MF:GTP binding;	K19860	GPA1	map04011	MAPK signaling pathway - yeast	------	------	KAE9391741.1	G-alpha-domain-containing protein [Gymnopus androsaceus JB14]	sp|P87035|GPA4_USTMA;	Guanine nucleotide-binding protein alpha-4 subunit OS=Ustilago maydis;	PF00503.21	G-alpha	G-protein alpha subunit
gene-HHX47_DHR6000697	HHX47_DHR6000697	hypothetical protein	26.09	24.72	22.28	11.79	23.03	26.73	4.01	4.84	5.46	9.41	7.28	6.12	24.363333	20.516667	4.77	7.603333	GO:001602	CC:integral component of membrane;	------	------	------	------	------	------	KAE9406726.1	hypothetical protein BT96DRAFT_971733 [Gymnopus androsaceus JB14]	------	------	PF12937.8	F-box-like	F-box-like
gene-HHX47_DHR8000053	HHX47_DHR8000053	hypothetical protein	2.84	3.58	4.42	3.23	6.12	9.05	10.77	12.19	9.11	9.01	5.37	8.44	3.613333	6.133333	10.69	7.606667	GO:0016746;GO:000808	MF:transferase activity, transferring acyl groups;MF:N-acetyltransferase activity;	------	------	------	------	------	------	GAW10060.1	velvet factor [Lentinula edodes]	------	------	PF13673.8	Acetyltransf_10	Acetyltransferase
gene-HHX47_DHR3000276	HHX47_DHR3000276	hypothetical protein	4.5	4.11	4.4	2.33	6.25	5.66	13.83	16.1	17.47	8.41	5.36	9.05	4.336667	4.746667	15.8	7.606667	GO:0055085;GO:001602	BP:transmembrane transport;CC:integral component of membrane;	------	------	------	------	------	------	GAW07759.1	OPT family small oligopeptide transporter [Lentinula edodes]	sp|O82485|OPT7_ARATH;	Oligopeptide transporter 7 OS=Arabidopsis thaliana OX=3702 GN=OPT7 PE=2 SV=1;	PF03169.16	OPT	OPT oligopeptide transporter protein
gene-HHX47_DHR2000543	HHX47_DHR2000543	hypothetical protein	1.5	1.85	1.35	24.56	37.2	34.54	11.54	6.7	5.35	10.99	2.66	9.2	1.566667	32.1	7.863333	7.616667	GO:001602	CC:integral component of membrane;	------	------	------	------	------	------	KIK68289.1	hypothetical protein GYMLUDRAFT_153666 [Gymnopus luxurians FD-317 M1]	------	------	PF02656.16	DUF202	Domain of unknown function
gene-HHX47_DHR1001889	HHX47_DHR1001889	hypothetical protein	5.69	8.1	5.88	6.41	7.87	8	9.2	11.56	10.44	8.89	6.3	7.75	6.556667	7.426667	10.4	7.646667	GO:0019538;GO:0016021;GO:000552	BP:protein metabolic process;CC:integral component of membrane;MF:ATP binding;	------	------	------	------	ENOG411160R	S:Function unknown	KAE9408061.1	hypothetical protein BT96DRAFT_954052 [Gymnopus androsaceus JB14]	------	------	------	------	------
gene-HHX47_DHR3000012	HHX47_DHR3000012	hypothetical protein	90.46	51.31	119.22	21.44	37.44	47.03	3.18	7.31	3.08	12.36	4.69	5.9	86.996667	35.303333	4.523333	7.65	------	------	------	------	------	------	ENOG4110VF6;ENOG41122PC	S:Function unknown;	GAW01493.1	hypothetical protein LENED_003093 [Lentinula edodes]	------	------	------	------	------
gene-HHX47_DHR4001080	HHX47_DHR4001080	hypothetical protein	7.37	4.61	6.14	4.81	2.9	5.06	12.54	11.64	10.58	8.72	8.64	5.62	6.04	4.256667	11.586667	7.66	GO:001602	CC:integral component of membrane;	------	------	------	------	------	------	GAW01842.1	hypothetical protein LENED_003463 [Lentinula edodes]	------	------	------	------	------
gene-HHX47_DHR4000491	HHX47_DHR4000491	hypothetical protein	14.04	12.08	11.74	7.16	10.93	16.13	5.92	6.69	7.81	8.72	8.07	6.23	12.62	11.406667	6.806667	7.673333	GO:0042276;GO:0006281;GO:0005634;GO:0016779;GO:000368	BP:error-prone translesion synthesis;BP:DNA repair;CC:nucleus;MF:nucleotidyltransferase activity;MF:damaged DNA binding;	K03515	REV1	------	------	------	------	GAW01102.1	DNA repair protein [Lentinula edodes]	sp|O94623|REV1_SCHPO;	DNA repair protein rev1 OS=Schizosaccharomyces pombe;	PF00817.21;PF16727.6;PF11799.9;PF16589.6;PF00533.27;PF12738.8;PF16759.6;PF11798.9	IMS;REV1_C;IMS_C;BRCT_2;BRCT;PTCB-BRCT;LIG3_BRCT;IMS_HHH	impB/mucB/samB family;DNA repair protein REV1 C-terminal domain;impB/mucB/samB family C-terminal domain;BRCT domain, a BRCA1 C-terminus domain;BRCA1 C Terminus;twin BRCT domain;DNA ligase 3 BRCT domain;IMS family HHH motif
gene-HHX47_DHR2000377	HHX47_DHR2000377	hypothetical protein	17.26	5.36	16.19	275	141.42	42.58	2.4	1.53	0.23	7.35	12.62	3.06	12.936667	153	1.386667	7.676667	------	------	------	------	------	------	------	------	GAV99538.1	hypothetical protein LENED_001001 [Lentinula edodes]	------	------	------	------	------
gene-HHX47_DHR3000053	HHX47_DHR3000053	hypothetical protein	15.03	8.21	6.93	6.65	13.75	13.01	9.81	12.44	9.42	7.97	6.57	8.49	10.056667	11.136667	10.556667	7.676667	GO:0016021;GO:0003824;GO:001687	CC:integral component of membrane;MF:catalytic activity;MF:ligase activity;	K01897	ACSL, fadD	map04146;map00061;map00071	Peroxisome;Fatty acid biosynthesis;Fatty acid degradation	------	------	KAE9401776.1	long-chain-fatty-acid-CoA-ligase [Gymnopus androsaceus JB14]	sp|O60135|LCF1_SCHPO;	Long-chain-fatty-acid--CoA ligase 1 OS=Schizosaccharomyces pombe;	------	------	------
gene-HHX47_DHR3000387	HHX47_DHR3000387	hypothetical protein	4.19	5.95	6.14	5.68	7.8	4.09	9.6	13.41	9.32	8.71	6.88	7.44	5.426667	5.856667	10.776667	7.676667	GO:001602	CC:integral component of membrane;	------	------	------	------	------	------	KAE9408607.1	hypothetical protein BT96DRAFT_985487 [Gymnopus androsaceus JB14]	sp|P87055|YDJ7_SCHPO;	Uncharacterized protein C57A10.07 OS=Schizosaccharomyces pombe;	------	------	------
gene-HHX47_DHR2001081	HHX47_DHR2001081	hypothetical protein	9.22	9.39	10.71	7.41	8.27	8.09	8.81	10.97	11.66	7.8	6.79	8.45	9.773333	7.923333	10.48	7.68	GO:0061630;GO:000827	MF:ubiquitin protein ligase activity;MF:zinc ion binding;	------	------	------	------	------	------	GAW09501.1	hypothetical protein LENED_011658 [Lentinula edodes]	------	------	PF10281.10	Ish1	Putative stress-responsive nuclear envelope protein
gene-HHX47_DHR4000523	HHX47_DHR4000523	hypothetical protein	16.34	18.4	14.11	12.55	12.1	21.62	9.92	10.14	11.75	7.47	7.53	8.06	16.283333	15.423333	10.603333	7.686667	------	------	------	------	------	------	------	------	GAW10137.1	hypothetical protein LENED_012370 [Lentinula edodes]	------	------	------	------	------
gene-HHX47_DHR3000442	HHX47_DHR3000442	hypothetical protein	32.6	10.66	22.84	4.53	21.42	0	52.24	52.24	37.76	14.12	8.96	0	22.033333	8.65	47.413333	7.693333	------	------	------	------	------	------	------	------	------	------	------	------	------	------	------
gene-HHX47_DHR5000849	HHX47_DHR5000849	hypothetical protein	13.41	13.83	13.01	11.31	13.84	11.52	104.82	73.04	101.52	6.09	7.33	9.7	13.416667	12.223333	93.126667	7.706667	GO:001602	CC:integral component of membrane;	------	------	------	------	------	------	KIK58529.1	hypothetical protein GYMLUDRAFT_262386 [Gymnopus luxurians FD-317 M1]	------	------	PF01636.24	APH	Phosphotransferase enzyme family
gene-HHX47_DHR4000132	HHX47_DHR4000132	hypothetical protein	25.33	15.62	24.93	10.91	15.39	18.2	11.74	14.83	12.36	7.11	7.71	8.34	21.96	14.833333	12.976667	7.72	GO:0006351;GO:0005634;GO:0008270;GO:0000981;GO:000367	BP:transcription, DNA-templated;CC:nucleus;MF:zinc ion binding;MF:RNA polymerase II transcription factor activity, sequence-specific DNA binding;MF:DNA binding;	------	------	------	------	------	------	GAW06155.1	fungal-specific transcription factor [Lentinula edodes]	------	------	------	------	------
gene-HHX47_DHR7000053	HHX47_DHR7000053	hypothetical protein	45.07	30.74	40.91	12.32	18.14	25.21	14.69	16.39	15.75	7.6	8.69	6.87	38.906667	18.556667	15.61	7.72	GO:0006422;GO:0005737;GO:0004815;GO:0003676;GO:000552	BP:aspartyl-tRNA aminoacylation;CC:cytoplasm;MF:aspartate-tRNA ligase activity;MF:nucleic acid binding;MF:ATP binding;	K24278	ERDS	map00970	Aminoacyl-tRNA biosynthesis	COG0017	J:Translation, ribosomal structure and biogenesis	KIK63121.1	hypothetical protein GYMLUDRAFT_41440 [Gymnopus luxurians FD-317 M1]	sp|O74407|SYDC_SCHPO;	Aspartate--tRNA ligase, cytoplasmic OS=Schizosaccharomyces pombe;	PF00152.21;PF01336.26;PF01409.21	tRNA-synt_2;tRNA_anti-codon;tRNA-synt_2d	tRNA synthetases class II;OB-fold nucleic acid binding domain;tRNA synthetases class II core domain
gene-HHX47_DHR4000643	HHX47_DHR4000643	hypothetical protein	11.52	10.55	8.86	5	5.69	5.12	4.44	2.8	3.63	8.17	7.13	7.91	10.31	5.27	3.623333	7.736667	GO:0005975;GO:0004556;GO:0103025;GO:0005509;GO:000455	BP:carbohydrate metabolic process;MF:alpha-amylase activity;MF:alpha-amylase activit;MF:calcium ion binding;MF:hydrolase activity, hydrolyzing O-glycosyl compounds;	K01176	AMY, amyA, malS	map00500	Starch and sucrose metabolism	COG0366	G:Carbohydrate transport and metabolism	GAW02902.1	alpha-amylase [Lentinula edodes]	sp|P06278|AMY_BACLI;	Alpha-amylase OS=Bacillus licheniformis OX=1402 GN=amyS PE=1 SV=1;	PF00128.25;PF09154.11	Alpha-amylase;DUF1939	Alpha amylase, catalytic domain;Domain of unknown function
gene-HHX47_DHR1000743	HHX47_DHR1000743	hypothetical protein	24.15	15.92	19.66	8.33	10.18	11.27	5.27	7.91	5.1	6.43	12.42	4.42	19.91	9.926667	6.093333	7.756667	GO:0009058;GO:0006520;GO:0004069;GO:003017	BP:biosynthetic process;BP:cellular amino acid metabolic process;MF:L-aspartat;MF:pyridoxal phosphate binding;	K15424	PPP4R1	------	------	------	------	GAW06627.1	ARM repeat-containing protein [Lentinula edodes]	sp|Q8TF05|PP4R1_HUMAN;	Serine/threonine-protein phosphatase 4 regulatory subunit 1 OS=Homo sapiens OX=9606 GN=PPP4R1 PE=1 SV=1;	PF13646.7;PF12717.8	HEAT_2;Cnd1	HEAT repeats;non-SMC mitotic condensation complex subunit 1
gene-HHX47_DHR8000438	HHX47_DHR8000438	hypothetical protein	11.61	16.42	13.51	17.33	19.43	17.04	8.59	12.81	9.73	7.23	8.77	7.43	13.846667	17.933333	10.376667	7.81	GO:0055085;GO:0016021;GO:002285	BP:transmembrane transport;CC:integral component of membrane;MF:transmembrane transporter activity;	K16261	YAT	------	------	COG0531	E:Amino acid transport and metabolism	KAE9403428.1	hypothetical protein BT96DRAFT_955964 [Gymnopus androsaceus JB14]	sp|P53388|DIP5_YEAST;	Dicarboxylic amino acid permease OS=Saccharomyces cerevisiae;	PF00324.22;PF13520.7	AA_permease;AA_permease_2	Amino acid permease;Amino acid permease
gene-HHX47_DHR8000054	HHX47_DHR8000054	hypothetical protein	2.75	2.85	1.78	1.06	3.19	3.19	10.19	14.15	11.74	8.5	7.43	7.68	2.46	2.48	12.026667	7.87	GO:0006281;GO:0003887;GO:000367	BP:DNA repair;MF:DNA-directed DNA polymerase activity;MF:DNA binding;	K10981;K03512	POL4;POLL	map03450;map03410	Non-homologous end-joining;Base excision repair	COG1796	L:Replication, recombination and repair	GAW09904.1	dna polymerase lambda [Lentinula edodes]	sp|Q5RKI3|DPOLL_RAT;	DNA polymerase lambda OS=Rattus norvegicus OX=10116 GN=Poll PE=2 SV=1;	PF14792.7;PF14791.7;PF10391.10;PF14716.7;PF00533.27	DNA_pol_B_palm;DNA_pol_B_thumb;DNA_pol_lambd_f;HHH_8;BRCT	DNA polymerase beta palm;DNA polymerase beta thumb;Fingers domain of DNA polymerase lambda;Helix-hairpin-helix domain;BRCA1 C Terminus
gene-HHX47_DHR5001037	HHX47_DHR5001037	hypothetical protein	5.78	6.84	5.43	4.36	4.6	4.95	12.78	10.53	15.4	8.17	5.46	10	6.016667	4.636667	12.903333	7.876667	GO:0016021;GO:0016787;GO:001681	CC:integral component of membrane;MF:hydrolase activity;MF:hydrolase activity, acting on carbon-nitroge;	------	------	------	------	------	------	GAW06441.1	carbohydrate esterase family 9 protein [Lentinula edodes]	------	------	PF01979.21;PF07969.12	Amidohydro_1;Amidohydro_3	Amidohydrolase family;Amidohydrolase family
gene-HHX47_DHR3000589	HHX47_DHR3000589	hypothetical protein	14.74	9.86	13.04	10.45	10.58	10.45	15.84	13.76	14.96	8.98	7.13	7.55	12.546667	10.493333	14.853333	7.886667	GO:0016021;GO:0005886;GO:0042626;GO:0016887;GO:000552	CC:integral component of membrane;CC:plasma membrane;MF:ATPase activity, coupled to transmembrane movement of substances;MF:ATPase activity;MF:ATP binding;	------	------	------	------	------	------	GAV99287.1	pleiotropic drug resistance ABC transporter [Lentinula edodes]	sp|P41820|BFR1_SCHPO;	Brefeldin A resistance protein OS=Schizosaccharomyces pombe;	PF01061.25;PF00005.28;PF19055.1;PF06422.13;PF03193.17;PF13481.7;PF13191.7	ABC2_membrane;ABC_tran;ABC2_membrane_7;PDR_CDR;RsgA_GTPase;AAA_25;AAA_16	ABC-2 type transporter;ABC transporter;ABC-2 type transporter;CDR ABC transporter;RsgA GTPase;AAA domain;AAA ATPase domain
gene-HHX47_DHR1001862	HHX47_DHR1001862	hypothetical protein	2.62	2.44	1.69	1.48	1.34	1.28	9.72	15.83	10.6	6.26	9.78	7.64	2.25	1.366667	12.05	7.893333	------	------	------	------	------	------	------	------	GAW03282.1	hypothetical protein LENED_004993 [Lentinula edodes]	------	------	------	------	------
gene-HHX47_DHR4000348	HHX47_DHR4000348	hypothetical protein	13.7	24.04	21.71	15.16	34.34	18.74	7.89	5.25	8	3.92	13.16	6.68	19.816667	22.746667	7.046667	7.92	GO:001602	CC:integral component of membrane;	------	------	------	------	------	------	GAV99960.1	hypothetical protein LENED_001446 [Lentinula edodes]	------	------	------	------	------
gene-HHX47_DHR10000046	HHX47_DHR10000046	hypothetical protein	7.65	6.27	5.62	5.5	6.98	5.69	45.79	56.77	52.78	6.65	11.21	5.9	6.513333	6.056667	51.78	7.92	------	------	------	------	------	------	------	------	GAV98717.1	hypothetical protein LENED_000114 [Lentinula edodes]	------	------	------	------	------
gene-HHX47_DHR4000952	HHX47_DHR4000952	hypothetical protein	6.14	3.46	4.67	5.9	5.19	5.4	11.26	11	14.1	9.22	6.37	8.41	4.756667	5.496667	12.12	8	GO:001602	CC:integral component of membrane;	------	------	------	------	------	------	GAW07380.1	hypothetical protein LENED_009367 [Lentinula edodes]	------	------	------	------	------
gene-HHX47_DHR4001015	HHX47_DHR4001015	hypothetical protein	19.48	13.9	17.33	9.56	18.63	16.8	8.88	12.98	6.55	8.54	9.45	6.06	16.903333	14.996667	9.47	8.016667	GO:001602	CC:integral component of membrane;	------	------	------	------	------	------	KIK70115.1	hypothetical protein GYMLUDRAFT_53221 [Gymnopus luxurians FD-317 M1]	------	------	------	------	------
gene-HHX47_DHR1001791	HHX47_DHR1001791	hypothetical protein	14.71	12.31	13.35	8.88	10.45	12.55	2.44	3.47	2.91	9.27	8.05	6.74	13.456667	10.626667	2.94	8.02	GO:0016021;GO:0042626;GO:0016887;GO:000552	CC:integral component of membrane;MF:ATPase activity, coupled to transmembrane movement of substances;MF:ATPase activity;MF:ATP binding;	------	------	------	------	------	------	KIK71390.1	hypothetical protein GYMLUDRAFT_254610 [Gymnopus luxurians FD-317 M1]	sp|Q9P7V2|ABC4_SCHPO;	ATP-binding cassette transporter abc4 OS=Schizosaccharomyces pombe;	PF00005.28;PF00664.24	ABC_tran;ABC_membrane	ABC transporter;ABC transporter transmembrane region
gene-HHX47_DHR9000060	HHX47_DHR9000060	hypothetical protein	3.63	3.82	2.4	2.18	4.35	4.17	71.03	90.49	79.3	7.74	8.28	8.04	3.283333	3.566667	80.273333	8.02	GO:000418	MF:serine-type carboxypeptidase activity;	------	------	------	------	------	------	GAW07315.1	serine carboxypeptidase [Lentinula edodes]	sp|P30574|CBPY_CANAX;	Carboxypeptidase Y OS=Candida albicans OX=5476 GN=CPY1 PE=2 SV=2;	PF00450.23	Peptidase_S10	Serine carboxypeptidase
gene-HHX47_DHR2001115	HHX47_DHR2001115	hypothetical protein	7.33	8.44	10.53	9.53	9.31	7.43	8.56	13.48	9.01	8.33	8.72	7.03	8.766667	8.756667	10.35	8.026667	GO:000823	MF:serine-type peptidase activity;	------	------	------	------	COG1506	E:Amino acid transport and metabolism	GAV99827.1	alpha beta-hydrolase [Lentinula edodes]	sp|P39839|YUXL_BACSU;	Uncharacterized peptidase YuxL OS=Bacillus subtilis;	PF00326.22;PF07676.13;PF07859.14;PF01738.19	Peptidase_S9;PD40;Abhydrolase_3;DLH	Prolyl oligopeptidase family;WD40-like Beta Propeller Repeat;alpha/beta hydrolase fold;Dienelactone hydrolase family
gene-HHX47_DHR1001543	HHX47_DHR1001543	hypothetical protein	10.83	10.09	14.53	3.68	5.46	9.63	13.12	10.45	15.34	9.3	8.58	6.23	11.816667	6.256667	12.97	8.036667	------	------	------	------	------	------	------	------	GAW06051.1	hypothetical protein LENED_007944 [Lentinula edodes]	------	------	------	------	------
gene-HHX47_DHR6000524	HHX47_DHR6000524	hypothetical protein	3.34	5.69	4.62	19.94	33.26	20.6	7.01	5.41	3.28	5.69	3.29	15.16	4.55	24.6	5.233333	8.046667	GO:0006511;GO:0016579;GO:0016021;GO:000484	BP:ubiquitin-dependent protein catabolic process;BP:protein deubiquitination;CC:integral component of membrane;MF:thiol-dependent ubiquitin-specific protease activity;	------	------	------	------	------	------	KIK56272.1	hypothetical protein GYMLUDRAFT_47274 [Gymnopus luxurians FD-317 M1]	------	------	PF12547.9	ATXN-1_C	Capicua transcriptional repressor modulator
gene-HHX47_DHR7000073	HHX47_DHR7000073	hypothetical protein	11.91	13.48	12.7	6.12	9.18	7.25	19.63	19.99	26.13	7.73	9.47	6.98	12.696667	7.516667	21.916667	8.06	GO:001602	CC:integral component of membrane;	------	------	------	------	------	------	GAV99341.1	related to stress response protein rds1p [Lentinula edodes]	------	------	PF13668.7	Ferritin_2	Ferritin-like domain
gene-HHX47_DHR7000301	HHX47_DHR7000301	hypothetical protein	17.14	31.9	19.26	10.37	12.1	29.63	2.79	3.18	2.1	5.53	9.02	9.64	22.766667	17.366667	2.69	8.063333	GO:0045493;GO:0005576;GO:0030248;GO:003117	BP:xylan catabolic process;CC:extracellular region;MF:cellulose binding;MF:endo-1,4-beta-xylanase activity;	K01181	E3.2.1.8, xynA	------	------	ENOG410YH6C	G:Carbohydrate transport and metabolism	GAW08731.1	alpha beta-hydrolase [Lentinula edodes]	sp|P48824|XYNB_ASPKW;	Endo-1,4-beta-xylanase B OS=Aspergillus kawachii;	PF00457.18	Glyco_hydro_11	Glycosyl hydrolases family 11
gene-HHX47_DHR7000001	HHX47_DHR7000001	hypothetical protein	10.78	6.99	12.93	4.44	9.16	5.69	4.8	5.14	4.96	8.68	7.46	8.05	10.233333	6.43	4.966667	8.063333	------	------	------	------	------	------	------	------	KIK55444.1	hypothetical protein GYMLUDRAFT_76523 [Gymnopus luxurians FD-317 M1]	------	------	------	------	------
gene-HHX47_DHR2000575	HHX47_DHR2000575	hypothetical protein	17.52	20.14	15.62	18.88	17.96	24.71	7.66	8.94	8.18	9.12	6.87	8.2	17.76	20.516667	8.26	8.063333	------	------	------	------	------	------	------	------	------	------	------	------	------	------	------
gene-HHX47_DHR3001206	HHX47_DHR3001206	hypothetical protein	7.14	10.98	8	13.1	8.62	14.05	14.71	11.5	7.95	9.46	10.29	4.48	8.706667	11.923333	11.386667	8.076667	GO:000419	MF:aspartic-type endopeptidase activity;	------	------	------	------	------	------	GAW05382.1	acid protease [Lentinula edodes]	------	------	------	------	------
gene-HHX47_DHR4000299	HHX47_DHR4000299	hypothetical protein	15.62	12.58	12.86	9.15	12.75	14.3	10.79	13.88	12.71	8.18	8.1	7.95	13.686667	12.066667	12.46	8.076667	GO:000438	MF:helicase activity;	K10706	SETX, ALS4	------	------	------	------	GAW05714.1	helicase sen1 [Lentinula edodes]	sp|O94387|YGSA_SCHPO;	Uncharacterized ATP-dependent helicase C29A10.10c OS=Schizosaccharomyces pombe;	PF12726.8;PF13086.7;PF13087.7;PF13604.7;PF13245.7;PF01443.19;PF00270.30;PF04851.16	SEN1_N;AAA_11;AAA_12;AAA_30;AAA_19;Viral_helicase1;DEAD;ResIII	SEN1 N terminal;AAA domain;AAA domain;AAA domain;AAA domain;Viral;DEAD/DEAH box helicase;Type III restriction enzyme, res subunit
gene-HHX47_DHR2000185	HHX47_DHR2000185	hypothetical protein	17.96	17.44	18.73	13.49	13.46	14.7	10.67	14.77	14.1	8.98	7.62	7.69	18.043333	13.883333	13.18	8.096667	------	------	------	------	------	------	------	------	GAW08259.1	hypothetical protein LENED_010311 [Lentinula edodes]	------	------	------	------	------
gene-HHX47_DHR4000547	HHX47_DHR4000547	hypothetical protein	9.65	13.48	11.7	11.09	7.14	7.08	8.2	8.68	6.55	8.55	8.74	7.05	11.61	8.436667	7.81	8.113333	GO:010103	BP:tRNA-guanine transglycosylation;	------	------	------	------	------	------	GAW01120.1	conserved eukaryotic protein [Lentinula edodes]	sp|Q9HDZ9|QSPP_SCHPO;	Queuosine salvage protein OS=Schizosaccharomyces pombe;	PF10343.10	Q_salvage	Potential Queuosine, Q, salvage protein family
gene-HHX47_DHR2000144	HHX47_DHR2000144	hypothetical protein	14.68	15.64	13.34	8.25	8.68	9.56	6.9	6.3	3.4	9.61	6.58	8.18	14.553333	8.83	5.533333	8.123333	------	------	------	------	------	------	------	------	GAW09484.1	hypothetical protein LENED_011639 [Lentinula edodes]	------	------	------	------	------
gene-HHX47_DHR1000406	HHX47_DHR1000406	hypothetical protein	13.53	11.37	11.8	11.49	15.43	13.31	6.19	8.76	8.3	8.67	8.96	6.87	12.233333	13.41	7.75	8.166667	GO:0008270;GO:000823	MF:zinc ion binding;MF:metallopeptidase activity;	------	------	------	------	------	------	GAW07413.1	hypothetical protein LENED_009401 [Lentinula edodes]	------	------	------	------	------
gene-HHX47_DHR4000246	HHX47_DHR4000246	hypothetical protein	381.51	476.7	643.65	137.45	126.09	53.35	20.11	64.23	14.01	5.62	13.82	5.15	500.62	105.63	32.783333	8.196667	GO:0009405;GO:000557	BP:pathogenesis;CC:extracellular region;	------	------	------	------	ENOG410Y7V6	S:Function unknown	GAW06466.1	volvatoxin a2 precursor [Lentinula edodes]	------	------	------	------	------
gene-HHX47_DHR4000861	HHX47_DHR4000861	hypothetical protein	12.86	15.34	16.06	1.54	2.1	16.06	0	0.45	0.45	3.42	3.68	17.52	14.753333	6.566667	0.3	8.206667	GO:001678	MF:hydrolase activity;	------	------	------	------	ENOG4111J0K	S:Function unknown	KIK69897.1	hypothetical protein GYMLUDRAFT_34291 [Gymnopus luxurians FD-317 M1]	------	------	PF18271.2	GH131_N	Glycoside hydrolase 131 catalytic N-terminal domain
gene-HHX47_DHR8000337	HHX47_DHR8000337	hypothetical protein	7.26	6.32	6.33	5.21	9.09	8.33	9.49	13.73	13.31	8.74	6.68	9.2	6.636667	7.543333	12.176667	8.206667	GO:0005975;GO:000455	BP:carbohydrate metabolic process;MF:hydrolase activity, hydrolyzing O-glycosyl compounds;	------	------	------	------	------	------	GAW01588.1	glycoside hydrolase family 43 protein [Lentinula edodes]	sp|A7LXU0|GH43B_BACO1;	Non-reducing end alpha-L-arabinofuranosidase BoGH43B OS=Bacteroides ovatus;	PF04616.15;PF17851.2	Glyco_hydro_43;GH43_C2	Glycosyl hydrolases family 43;Beta xylosidase C-terminal Concanavalin A-like domain
gene-HHX47_DHR10000357	HHX47_DHR10000357	hypothetical protein	38.63	35.13	26.74	43.65	42.74	52.74	13.7	13.55	16.8	3.8	14.54	6.29	33.5	46.376667	14.683333	8.21	------	------	------	------	------	------	------	------	GAW03376.1	hypothetical protein LENED_005100 [Lentinula edodes]	------	------	------	------	------
gene-HHX47_DHR7000577	HHX47_DHR7000577	hypothetical protein	3.08	2.41	2.85	1.94	2.31	3.63	33.88	29.81	36.46	10.75	7.5	6.53	2.78	2.626667	33.383333	8.26	GO:001675	MF:transferase activity, transferring hexosyl groups;	------	------	------	------	------	------	GAW07803.1	glycosyltransferase family 1 protein [Lentinula edodes]	sp|Q9M156|U72B1_ARATH;	UDP-glycosyltransferase 72B1 OS=Arabidopsis thaliana OX=3702 GN=UGT72B1 PE=1 SV=1;	PF00201.19	UDPGT	UDP-glucoronosyl and UDP-glucosyl transferase
gene-HHX47_DHR2000070	HHX47_DHR2000070	hypothetical protein	10.36	11.02	9.45	8.95	8.67	11.35	3.9	3.01	4.67	10.64	6.04	8.18	10.276667	9.656667	3.86	8.286667	GO:0045454;GO:000562	BP:cell redox homeostasis;CC:cell;	------	------	------	------	ENOG410YBP8	S:Function unknown	GAW03927.1	hypothetical protein LENED_005682 [Lentinula edodes]	------	------	------	------	------
gene-HHX47_DHR5000846	HHX47_DHR5000846	hypothetical protein	7.85	13.8	11.98	12.44	12.5	8.33	3.9	4.44	6.09	9.98	8.23	6.66	11.21	11.09	4.81	8.29	------	------	------	------	------	------	------	------	GAW01001.1	hypothetical protein LENED_002569 [Lentinula edodes]	------	------	------	------	------
gene-HHX47_DHR1001602	HHX47_DHR1001602	hypothetical protein	182.09	112.1	235.99	424.62	440.79	121.85	71.07	33.53	69.8	9.92	9.16	5.87	176.726667	329.086667	58.133333	8.316667	------	------	------	------	------	------	------	------	GAW09148.1	plant expansin [Lentinula edodes]	sp|P86242|PAPI_STRMB;	Papain inhibitor OS=Streptomyces mobaraensis OX=35621 GN=pi PE=1 SV=2;	PF03330.19	DPBB_1	Lytic transglycolase
gene-HHX47_DHR5000527	HHX47_DHR5000527	hypothetical protein	0.99	2.44	0.44	1.8	1.89	1.89	20.62	21.58	23.24	7.81	4.26	12.91	1.29	1.86	21.813333	8.326667	------	------	------	------	------	------	------	------	GAW03191.1	hypothetical protein LENED_004894 [Lentinula edodes]	------	------	------	------	------
gene-HHX47_DHR4000969	HHX47_DHR4000969	hypothetical protein	4.32	1.54	7.07	4.47	10.6	3.33	788.99	379.57	1046.04	4.64	3.43	16.92	4.31	6.133333	738.2	8.33	GO:0050660;GO:001661	MF:flavin adenine dinucleotide binding;MF:oxidoreductase activity, acting on CH-OH group of donors;	K17066	MOX	map00680	Methane metabolism	------	------	GAW02846.1	alcohol oxidase-like protein [Lentinula edodes]	sp|Q00922|ALOX_CANBO;	Alcohol oxidase OS=Candida boidinii OX=5477 GN=AOD1 PE=1 SV=1;	PF00732.20;PF05199.14	GMC_oxred_N;GMC_oxred_C	GMC oxidoreductase;GMC oxidoreductase
gene-HHX47_DHR10000210	HHX47_DHR10000210	hypothetical protein	8.43	4.88	7.57	21.22	26.91	14.47	11.36	4.76	14.91	11.35	5.81	7.95	6.96	20.866667	10.343333	8.37	------	------	------	------	------	------	------	------	------	------	------	------	------	------	------
gene-HHX47_DHR6000768	HHX47_DHR6000768	hypothetical protein	4.34	18.98	12.47	4.67	1.12	4.77	1.17	0.68	0	10.81	5.12	9.22	11.93	3.52	0.616667	8.383333	GO:0016787;GO:0004725;GO:000813	MF:hydrolase activity;MF:protein tyrosine phosphatase activity;MF:protein tyrosine/serine/threonine phosphatase activity;	------	------	------	------	------	------	GAW00971.1	glycoside hydrolase family 45 protein [Lentinula edodes]	------	------	------	------	------
gene-HHX47_DHR2000522	HHX47_DHR2000522	hypothetical protein	2.94	4.94	1.49	5.59	3.63	4.77	9.93	10.79	11.45	10.12	6.71	8.33	3.123333	4.663333	10.723333	8.386667	GO:0016021;GO:002285	CC:integral component of membrane;MF:transmembrane transporter activity;	------	------	------	------	ENOG410XQDP	G:Carbohydrate transport and metabolism	KIK68489.1	hypothetical protein GYMLUDRAFT_256207 [Gymnopus luxurians FD-317 M1]	sp|O74923|YJ7D_SCHPO;	Uncharacterized transporter C757.13 OS=Schizosaccharomyces pombe;	PF07690.17	MFS_1	Major Facilitator Superfamily
gene-HHX47_DHR1000953	HHX47_DHR1000953	hypothetical protein	4.04	4.04	4.7	5.82	5.03	4.65	11.81	14.38	14.38	8.69	9.04	7.46	4.26	5.166667	13.523333	8.396667	GO:0016021;GO:0005743;GO:0015131;GO:0015116;GO:0034658;GO:190123	CC:integral component of membrane;CC:mitochondrial inner membrane;MF:oxaloacetate transmembrane transporter activity;MF:sulfate transmembrane transporter activity;MF:isopropylmalate transmembrane transporter activity;MF:malonat;	K15117	SLC25A34_35, OAC1	------	------	------	------	GAV98798.1	mitochondrial carrier [Lentinula edodes]	sp|P32332|OAC1_YEAST;	Mitochondrial oxaloacetate transport protein OS=Saccharomyces cerevisiae;	PF00153.28	Mito_carr	Mitochondrial carrier protein
gene-HHX47_DHR1000588	HHX47_DHR1000588	hypothetical protein	16.69	12.84	27.61	37.45	37.44	21.56	10.97	16.81	16.54	5.21	12.39	7.68	19.046667	32.15	14.773333	8.426667	GO:0032259;GO:0016021;GO:0001405;GO:000816	BP:methylation;CC:integral component of membrane;CC:presequence translocase-associated import motor;MF:methyltransferase activity;	------	------	------	------	------	------	GAW08866.1	transcription factor [Lentinula edodes]	------	------	------	------	------
gene-HHX47_DHR5001100	HHX47_DHR5001100	hypothetical protein	143.74	120.4	135.85	300.94	123.77	56.93	174.27	117.21	179.88	4.23	19.17	1.93	133.33	160.546667	157.12	8.443333	------	------	------	------	------	------	------	------	GAW07030.1	hypothetical protein LENED_008992 [Lentinula edodes]	------	------	------	------	------
gene-HHX47_DHR6000312	HHX47_DHR6000312	hypothetical protein	7.08	10.41	9.01	11	7.49	6.11	9.28	12.86	10.7	9.94	10.08	5.38	8.833333	8.2	10.946667	8.466667	GO:0016021;GO:002285	CC:integral component of membrane;MF:transmembrane transporter activity;	------	------	------	------	------	------	TFK39767.1	MFS general substrate transporter [Crucibulum laeve]	sp|A0A089FNE5|PRLL_FUNXX;	MFS transporter prlL OS=Fungal sp.;	PF07690.17	MFS_1	Major Facilitator Superfamily
gene-HHX47_DHR5000852	HHX47_DHR5000852	hypothetical protein	7.43	9.16	8.4	8.19	10.63	12.58	12.71	11.88	9.79	7.54	10.3	7.62	8.33	10.466667	11.46	8.486667	GO:0046982;GO:0005524;GO:000467	MF:protein heterodimerization activity;MF:ATP binding;MF:protein kinase activity;	------	------	------	------	------	------	GAV99137.1	hypothetical protein LENED_000571 [Lentinula edodes]	------	------	PF17667.2	Pkinase_fungal	Fungal protein kinase
gene-HHX47_DHR8000065	HHX47_DHR8000065	hypothetical protein	7.68	9.51	4.42	11.07	10.08	9.32	7.7	7.71	8.66	8.97	8.2	8.3	7.203333	10.156667	8.023333	8.49	------	------	------	------	------	------	------	------	GAW06051.1	hypothetical protein LENED_007944 [Lentinula edodes]	------	------	------	------	------
gene-HHX47_DHR1000933	HHX47_DHR1000933	hypothetical protein	16.91	9.84	12.7	13.38	16.82	13.63	7.07	4.49	7.52	6.59	8.88	10.01	13.15	14.61	6.36	8.493333	GO:001602	CC:integral component of membrane;	------	------	------	------	ENOG410YWD3	S:Function unknown	GAV98808.1	hypothetical protein LENED_000216 [Lentinula edodes]	------	------	------	------	------
gene-HHX47_DHR6000523	HHX47_DHR6000523	hypothetical protein	28.84	19.83	45.97	86.7	72.48	27.21	11.27	11.44	8.89	6.35	7.72	11.42	31.546667	62.13	10.533333	8.496667	GO:0016021;GO:002285	CC:integral component of membrane;MF:transmembrane transporter activity;	K08187	SLC16A10	------	------	------	------	GAW01676.1	monocarboxylate permease-like protein [Lentinula edodes]	sp|B8N0F1|ASAE_ASPFN;	MFS transporter asaE OS=Aspergillus flavus;	PF07690.17	MFS_1	Major Facilitator Superfamily
gene-HHX47_DHR5000187	HHX47_DHR5000187	hypothetical protein	11.52	12.94	12.37	14.43	13.87	15.04	8.91	9.95	9.72	7.22	10.64	7.66	12.276667	14.446667	9.526667	8.506667	GO:0005524;GO:000467	MF:ATP binding;MF:protein kinase activity;	------	------	------	------	------	------	GAW07701.1	protein kinase [Lentinula edodes]	------	------	PF17667.2;PF00069.26	Pkinase_fungal;Pkinase	Fungal protein kinase;Protein kinase domain
gene-HHX47_DHR6000164	HHX47_DHR6000164	hypothetical protein	4.35	8.67	4.9	4.61	6.02	3.69	13.43	11.88	11.28	8.93	9.93	6.75	5.973333	4.773333	12.196667	8.536667	GO:001602	CC:integral component of membrane;	------	------	------	------	------	------	GAW05839.1	hypothetical protein LENED_007723 [Lentinula edodes]	------	------	------	------	------
gene-HHX47_DHR5000014	HHX47_DHR5000014	hypothetical protein	14.75	15.24	16.17	22.25	18.93	20.51	14.23	11.38	7.6	9.02	6.92	9.7	15.386667	20.563333	11.07	8.546667	GO:0009263;GO:0016021;GO:0046872;GO:001649	BP:deoxyribonucleotide biosynthetic process;CC:integral component of membrane;MF:metal ion binding;MF:oxidoreductase activity;	K10808	RRM2	map00240;map00480;map00230	Pyrimidine metabolism;Glutathione metabolism;Purine metabolism	------	------	GAW07687.1	ribonucleotide reductase small subunit [Lentinula edodes]	sp|Q9C167|RIR2_NEUCR;	Ribonucleoside-diphosphate reductase small chain OS=Neurospora crassa;	PF00268.22	Ribonuc_red_sm	Ribonucleotide reductase, small chain
gene-HHX47_DHR1001144	HHX47_DHR1001144	hypothetical protein	16.99	15.97	17.66	26.06	22.41	22.45	11.23	11.5	9.82	8.48	9.88	7.31	16.873333	23.64	10.85	8.556667	GO:0006672;GO:0016021;GO:001681	BP:ceramide metabolic process;CC:integral component of membrane;MF:hydrolase activity, acting on carbon-nitroge;	K04711	ACER3, YDC1	map00600	Sphingolipid metabolism	------	------	GAV98807.1	alkaline phytoceramidase [Lentinula edodes]	sp|Q9D099|ACER3_MOUSE;	Alkaline ceramidase 3 OS=Mus musculus OX=10090 GN=Acer3 PE=1 SV=1;	PF05875.13	Ceramidase	Ceramidase
gene-HHX47_DHR4000655	HHX47_DHR4000655	hypothetical protein	9.91	12.46	9.9	4.2	6.22	8.52	7.89	6.36	8.08	10.03	6.96	8.71	10.756667	6.313333	7.443333	8.566667	GO:001602	CC:integral component of membrane;	------	------	------	------	------	------	GAW04178.1	hypothetical protein LENED_005953 [Lentinula edodes]	------	------	------	------	------
gene-HHX47_DHR1001194	HHX47_DHR1001194	hypothetical protein	29.8	32.05	30.71	19.25	20.84	22.72	6.34	9.24	8.36	8.38	10	7.33	30.853333	20.936667	7.98	8.57	GO:0016021;GO:0050661;GO:0050660;GO:000449	CC:integral component of membrane;MF:NADP binding;MF:flavin adenine dinucleotide binding;MF:N,N-dimethylaniline monooxygenase activity;	------	------	------	------	------	------	GAV98909.1	flavin-binding monooxygenase-like protein [Lentinula edodes]	sp|Q9I3H5|BVMO_PSEAE;	Baeyer-Villiger monooxygenase OS=Pseudomonas aeruginosa;	PF00743.20;PF13738.7;PF07992.15;PF13434.7;PF13450.7;PF01266.25	FMO-like;Pyr_redox_3;Pyr_redox_2;K_oxygenase;NAD_binding_8;DAO	Flavin-binding monooxygenase-like;Pyridine nucleotide-disulphide oxidoreductase;Pyridine nucleotide-disulphide oxidoreductase;L-lysine 6-monooxygenase;NA;FAD dependent oxidoreductase
gene-HHX47_DHR3000965	HHX47_DHR3000965	hypothetical protein	20.68	23.82	22.43	16.23	25.16	26.52	6.49	5.29	8.86	10.52	7.88	7.36	22.31	22.636667	6.88	8.586667	------	------	------	------	------	------	------	------	GAW09839.1	hypothetical protein LENED_012038 [Lentinula edodes]	------	------	------	------	------
gene-HHX47_DHR3001155	HHX47_DHR3001155	hypothetical protein	19.21	13.86	14.52	8.83	11.71	14.12	8.09	9.84	6.7	9.63	8.82	7.31	15.863333	11.553333	8.21	8.586667	GO:001602	CC:integral component of membrane;	------	------	------	------	------	------	GAW03808.1	hypothetical protein LENED_005560 [Lentinula edodes]	------	------	PF10341.10	TPP1	Shelterin complex subunit, TPP1/ACD
gene-HHX47_DHR4000641	HHX47_DHR4000641	hypothetical protein	5.62	4.75	3.36	3.68	5.24	4.91	15.04	14.71	13.79	7.72	7.71	10.36	4.576667	4.61	14.513333	8.596667	------	------	------	------	------	------	------	------	GAW09827.1	hypothetical protein LENED_012024 [Lentinula edodes]	------	------	PF06293.15	Kdo	Lipopolysaccharide kinase
gene-HHX47_DHR10000062	HHX47_DHR10000062	hypothetical protein	17.1	17.37	16.56	15.6	26.11	18.77	3.37	4.69	3.81	8.72	11.28	5.87	17.01	20.16	3.956667	8.623333	GO:0006351;GO:0005634;GO:0016021;GO:0003677;GO:0000981;GO:000827	BP:transcription, DNA-templated;CC:nucleus;CC:integral component of membrane;MF:DNA binding;MF:RNA polymerase II transcription factor activity, sequence-specific DNA binding;MF:zinc ion binding;	------	------	------	------	------	------	GAW09063.1	hypothetical protein LENED_011192 [Lentinula edodes]	sp|O59741|YN25_SCHPO;	Uncharacterized transcriptional regulatory protein C530.05 OS=Schizosaccharomyces pombe;	PF04082.19;PF00172.19	Fungal_trans;Zn_clus	Fungal specific transcription factor domain;Fungal Z
gene-HHX47_DHR7000524	HHX47_DHR7000524	hypothetical protein	1.63	1.95	2.07	2.18	2.63	3.03	32.3	27.36	19.65	8.96	6.77	10.14	1.883333	2.613333	26.436667	8.623333	GO:0005506;GO:0016705;GO:0020037;GO:007194	MF:iron ion binding;MF:oxidoreductase activity, acting on paired donors, with incorporation or reduction of molecular oxygen;MF:heme binding;MF:FAD binding;	K23319	ACLH	------	------	ENOG410YBQ1	S:Function unknown	GAV99366.1	FAD NAD-binding domain-containing protein [Lentinula edodes]	sp|A0A0U3C228|ARMH5_ARMME;	Flavin-dependent halogenase armH5 OS=Armillaria mellea OX=47429 GN=armH5 PE=2 SV=1;	PF04820.15;PF01494.20;PF12831.8;PF13450.7;PF01266.25;PF07992.15;PF00070.28;PF03486.15	Trp_halogenase;FAD_binding_3;FAD_oxidored;NAD_binding_8;DAO;Pyr_redox_2;Pyr_redox;HI0933_like	Tryptophan halogenase;FAD binding domain;FAD dependent oxidoreductase;NA;FAD dependent oxidoreductase;Pyridine nucleotide-disulphide oxidoreductase;Pyridine nucleotide-disulphide oxidoreductase;HI0933-like protein
gene-HHX47_DHR4000508	HHX47_DHR4000508	hypothetical protein	27.91	19.69	22.04	12.17	22.01	27.74	5.73	6.33	7.51	9.54	8.52	7.94	23.213333	20.64	6.523333	8.666667	GO:0000027;GO:0005634;GO:0016887;GO:000552	BP:ribosomal large subunit assembly;CC:nucleus;MF:ATPase activity;MF:ATP binding;	K14572	MDN1, REA1	map03008	Ribosome biogenesis in eukaryotes	COG5271	S:Function unknown	GAW02263.1	midasin nuclear aaa atpase [Lentinula edodes]	sp|O94248|MDN1_SCHPO;	Midasin OS=Schizosaccharomyces pombe;	PF07728.15;PF17867.2;PF17865.2;PF07726.12;PF12775.8;PF00004.30;PF13191.7	AAA_5;AAA_lid_7;AAA_lid_5;AAA_3;AAA_7;AAA;AAA_16	AAA domain;Midasin AAA lid domain;Midasin AAA lid domain;ATPase family associated with various cellular activities;P-loop containing dynein motor region;ATPase family associated with various cellular activities;AAA ATPase domain
gene-HHX47_DHR2000025	HHX47_DHR2000025	hypothetical protein	10.59	9.11	9.38	6.61	11.21	12.36	9.56	11.69	10.88	8.95	8.04	9.04	9.693333	10.06	10.71	8.676667	GO:001602	CC:integral component of membrane;	------	------	------	------	------	------	GAW04564.1	DUF1212-domain-containing protein [Lentinula edodes]	sp|Q754J7|PRM10_ASHGO;	Pheromone-regulated membrane protein 10 OS=Ashbya gossypii;	PF06738.13;PF12821.8	ThrE;ThrE_2	Putative threonine/serine exporter;Threonine/Serine exporter, ThrE
gene-HHX47_DHR2000470	HHX47_DHR2000470	hypothetical protein	10.81	13.91	10.33	19.95	19.76	16.4	4.33	5.82	4.87	9.98	8.27	7.85	11.683333	18.703333	5.006667	8.7	GO:0005524;GO:000467	MF:ATP binding;MF:protein kinase activity;	K04445;K06068	RPS6KA5, MSK1;PRKCD	------	------	ENOG410XPQQ;ENOG410XNPH;ENOG410XPWX	T:Signal transduction mechanisms;	ESK82784.1	protein kinase [Moniliophthora roreri MCA 2997]	sp|Q5F3L1|KS6A5_CHICK;	Ribosomal protein S6 kinase alpha-5 OS=Gallus gallus OX=9031 GN=RPS6KA5 PE=2 SV=1;	PF00069.26;PF07714.18	Pkinase;PK_Tyr_Ser-Thr	Protein kinase domain;Protein tyrosine and serine/threonine kinase
gene-HHX47_DHR2001191	HHX47_DHR2001191	hypothetical protein	0	0	0	0	0	0	21.97	8.08	0	20.55	5.55	0	0	0	10.016667	8.7	GO:0035556;GO:0030071;GO:0005680;GO:000508	BP:intracellular signal transduction;BP:regulation of mitotic metaphase/anaphase transition;CC:anaphase-promoting complex;MF:guanyl-nucleotide exchange factor activity;	------	------	------	------	------	------	GAW02145.1	signal transducer [Lentinula edodes]	------	------	------	------	------
gene-HHX47_DHR1000173	HHX47_DHR1000173	hypothetical protein	20.6	6.17	14.77	12.52	2.29	10.27	6.41	8.65	5.69	7.7	12.26	6.17	13.846667	8.36	6.916667	8.71	------	------	------	------	------	------	------	------	------	------	------	------	------	------	------
gene-HHX47_DHR8000043	HHX47_DHR8000043	hypothetical protein	3.4	3.64	4.46	1.91	3.84	4	41.21	17.98	29.75	9.45	10.13	6.55	3.833333	3.25	29.646667	8.71	GO:001649	MF:oxidoreductase activity;	------	------	------	------	COG1252;COG0446	C:Energy production and conversion;S:Function unknown	GAW07216.1	amid-like NADH oxidoreductase [Lentinula edodes]	sp|A1A653|FER8_USTMA;	Fe-regulated protein 8 OS=Ustilago maydis;	PF07992.15;PF00070.28	Pyr_redox_2;Pyr_redox	Pyridine nucleotide-disulphide oxidoreductase;Pyridine nucleotide-disulphide oxidoreductase
gene-HHX47_DHR5000700	HHX47_DHR5000700	hypothetical protein	4.2	3.62	4.88	5.01	5.34	2.88	14.87	15.68	12.94	8.31	7.18	10.68	4.233333	4.41	14.496667	8.723333	GO:000382	MF:catalytic activity;	------	------	------	------	------	------	GAW02018.1	DUF1793-domain-containing protein [Lentinula edodes]	sp|Q2U4L7|GTAA_ASPOR;	Glutaminase A OS=Aspergillus oryzae;	PF17168.5;PF16335.6;PF16334.6	DUF5127;DUF4965;DUF4964	Domain of unknown function;Domain of unknown function;Domain of unknown function
gene-HHX47_DHR2000694	HHX47_DHR2000694	hypothetical protein	22.58	21.8	22.72	33.77	25.7	30.65	4.01	8.04	6.34	9.82	8.25	8.13	22.366667	30.04	6.13	8.733333	GO:0048193;GO:0016020;GO:000372	BP:Golgi vesicle transport;CC:membrane;MF:RNA binding;	------	------	------	------	------	------	GAW03299.1	pre-mrna splicing factor [Lentinula edodes]	sp|O60499|STX10_HUMAN;	Syntaxin-10 OS=Homo sapiens OX=9606 GN=STX10 PE=1 SV=1;	PF09177.12;PF00076.23;PF05739.20	Syntaxin-6_N;RRM_1;SNARE	Syntaxin 6, N-terminal;RNA recognition motif.;SNARE domain
gene-HHX47_DHR4000876	HHX47_DHR4000876	hypothetical protein	6.9	9.32	10.81	13.95	14.14	10.3	5.24	5.61	5.14	8.35	10.59	7.29	9.01	12.796667	5.33	8.743333	GO:0005975;GO:0016021;GO:0016787;GO:0008061;GO:000455	BP:carbohydrate metabolic process;CC:integral component of membrane;MF:hydrolase activity;MF:chitin binding;MF:hydrolase activity, hydrolyzing O-glycosyl compounds;	K01183	E3.2.1.14	map00520	Amino sugar and nucleotide sugar metabolism	------	------	GAV99639.1	glycoside hydrolase family 18 protein [Lentinula edodes]	sp|P20533|CHIA1_BACCI;	Chitinase A1 OS=Bacillus circulans OX=1397 GN=chiA1 PE=1 SV=1;	PF00704.29	Glyco_hydro_18	Glycosyl hydrolases family 18
gene-HHX47_DHR9000129	HHX47_DHR9000129	hypothetical protein	8.98	6.09	5.42	4.21	7.03	5.2	16.66	13.8	21.19	7.01	8.73	10.51	6.83	5.48	17.216667	8.75	------	------	------	------	------	------	------	------	GAW06692.1	hypothetical protein LENED_008634 [Lentinula edodes]	------	------	------	------	------
gene-HHX47_DHR4000699	HHX47_DHR4000699	hypothetical protein	6.29	8.91	5.56	17.24	9.89	7.84	8.5	8.42	10.43	8.24	9.88	8.18	6.92	11.656667	9.116667	8.766667	GO:0014074;GO:0009691;GO:0005829;GO:0016787;GO:001679	BP:response to purine-containing compound;BP:cytokinin biosynthetic process;CC:cytosol;MF:hydrolase activity;MF:hydrolase activity, hydrolyzing N-glycosyl compounds;	------	------	------	------	COG1611	S:Function unknown	OBS21188.1	hypothetical protein FPOA_07526 [Fusarium poae]	sp|P47044|YJF5_YEAST;	LOG family protein YJL055W OS=Saccharomyces cerevisiae;	PF03641.15;PF18306.2	Lysine_decarbox;LDcluster4	Possible lysine decarboxylase;SLOG cluster4 family
gene-HHX47_DHR4000250	HHX47_DHR4000250	hypothetical protein	48.85	51.03	53.39	71.31	52.09	49.36	0.15	0.7	0.4	7.88	11.27	7.2	51.09	57.586667	0.416667	8.783333	GO:0009405;GO:000557	BP:pathogenesis;CC:extracellular region;	------	------	------	------	ENOG410Y7V6	S:Function unknown	GAW06464.1	delta-endotoxin [Lentinula edodes]	------	------	------	------	------
gene-HHX47_DHR5000006	HHX47_DHR5000006	hypothetical protein	11.58	13.12	12.17	7.94	11.27	11.63	6.27	7.76	6.95	9.95	8.15	8.28	12.29	10.28	6.993333	8.793333	GO:001602	CC:integral component of membrane;	------	------	------	------	------	------	GAW02520.1	hypothetical protein LENED_004182 [Lentinula edodes]	------	------	------	------	------
gene-HHX47_DHR6000073	HHX47_DHR6000073	hypothetical protein	20.46	18.33	20.82	21.05	30.92	21.41	8.13	12.53	8.14	9.96	7.81	8.76	19.87	24.46	9.6	8.843333	------	------	------	------	------	------	------	------	------	------	------	------	------	------	------
gene-HHX47_DHR3000375	HHX47_DHR3000375	hypothetical protein	64.68	57.15	83.23	5.14	19.44	14.12	4.05	0	0	7.65	13.41	5.55	68.353333	12.9	1.35	8.87	GO:0016021;GO:000524	CC:integral component of membrane;MF:voltage-gated chloride channel activity;	------	------	------	------	------	------	KAE9394260.1	hypothetical protein BT96DRAFT_923618 [Gymnopus androsaceus JB14]	------	------	------	------	------
gene-HHX47_DHR3000262	HHX47_DHR3000262	hypothetical protein	83	58.58	63.81	109.05	135.63	81.17	66.06	85.13	33.65	3.37	2.54	20.72	68.463333	108.616667	61.613333	8.876667	------	------	K01613	psd, PISD	map00564	Glycerophospholipid metabolism	------	------	GAW10623.1	chitin synthase [Lentinula edodes]	------	------	------	------	------
gene-HHX47_DHR3000615	HHX47_DHR3000615	hypothetical protein	10.68	12.54	11.95	7.82	9.67	11.66	6.32	10.76	8.2	9.93	7.96	8.76	11.723333	9.716667	8.426667	8.883333	------	------	------	------	------	------	------	------	GAW00507.1	UPF0643 protein [Lentinula edodes]	sp|Q9HDU7|YHE8_SCHPO;	UPF0643 protein PB2B2.08 OS=Schizosaccharomyces pombe;	------	------	------
gene-HHX47_DHR5000114	HHX47_DHR5000114	hypothetical protein	4.84	5.6	4.03	3.94	4.37	6.4	7.47	14.59	13.04	9.23	12.52	4.91	4.823333	4.903333	11.7	8.886667	GO:0016021;GO:0042626;GO:0016887;GO:000552	CC:integral component of membrane;MF:ATPase activity, coupled to transmembrane movement of substances;MF:ATPase activity;MF:ATP binding;	K05665	ABCC1	map02010	ABC transporters	------	------	GAW05470.1	ABC protein [Lentinula edodes]	sp|A0A0D1CZ63|FER6_USTMA;	Multidrug resistance protein fer6 OS=Ustilago maydis;	PF00664.24;PF00005.28	ABC_membrane;ABC_tran	ABC transporter transmembrane region;ABC transporter
gene-HHX47_DHR4000650	HHX47_DHR4000650	hypothetical protein	22.36	16.65	18.54	17.63	23.58	23.1	3.66	5.26	5.17	9.61	7.08	9.98	19.183333	21.436667	4.696667	8.89	GO:001602	CC:integral component of membrane;	------	------	------	------	------	------	GAW04201.1	hypothetical protein LENED_005977 [Lentinula edodes]	------	------	------	------	------
gene-HHX47_DHR4000887	HHX47_DHR4000887	hypothetical protein	15.24	12.54	13.21	10.12	13.09	16.92	9.75	12.46	10.85	9.45	9.82	7.45	13.663333	13.376667	11.02	8.906667	GO:0016021;GO:004687	CC:integral component of membrane;MF:metal ion binding;	------	------	------	------	------	------	GAW04022.1	hypothetical protein LENED_005785 [Lentinula edodes]	------	------	------	------	------
gene-HHX47_DHR3000344	HHX47_DHR3000344	hypothetical protein	9.69	9.85	11.97	15.54	9.95	10.97	8.65	6.98	9.71	8.81	8.89	9.1	10.503333	12.153333	8.446667	8.933333	GO:004687	MF:metal ion binding;	------	------	------	------	------	------	GAW06237.1	tpr protein [Lentinula edodes]	------	------	PF01753.19	zf-MYND	MYND finger
gene-HHX47_DHR5000325	HHX47_DHR5000325	hypothetical protein	9.6	10.23	11.14	8.86	14.69	12.16	4.49	4.05	3.06	7.92	9.19	9.73	10.323333	11.903333	3.866667	8.946667	------	------	------	------	------	------	------	------	GAW02519.1	hypothetical protein LENED_004180 [Lentinula edodes]	------	------	------	------	------
gene-HHX47_DHR3000439	HHX47_DHR3000439	hypothetical protein	5.78	15.68	7.33	42.07	13.4	4.77	8485.82	4353.49	11453.88	0.72	24.58	1.54	9.596667	20.08	8097.73	8.946667	------	------	------	------	------	------	------	------	GAW06402.1	hypothetical protein LENED_008329 [Lentinula edodes]	------	------	------	------	------
gene-HHX47_DHR9000163	HHX47_DHR9000163	hypothetical protein	11.25	13.2	11.38	5	11.62	15.07	22.72	17.41	18.98	10.5	7.57	8.79	11.943333	10.563333	19.703333	8.953333	GO:0006096;GO:000433	BP:glycolytic process;MF:fructose-bisphosphate aldolase activity;	------	------	------	------	------	------	GAW06919.1	Oxysterol-binding protein [Lentinula edodes]	------	------	------	------	------
gene-HHX47_DHR10000245	HHX47_DHR10000245	hypothetical protein	8.93	5.66	3.54	4.33	3.36	4.35	39.18	43.69	41.45	9.74	10.52	6.64	6.043333	4.013333	41.44	8.966667	------	------	------	------	------	------	------	------	GAV98703.1	hypothetical protein LENED_000097 [Lentinula edodes]	------	------	------	------	------
gene-HHX47_DHR1000092	HHX47_DHR1000092	hypothetical protein	8.06	9.86	12.07	21.92	20.29	15.65	5.6	6.51	7.75	9.11	7.32	10.56	9.996667	19.286667	6.62	8.996667	GO:001602	CC:integral component of membrane;	------	------	------	------	------	------	GAW01175.1	hypothetical protein LENED_002756 [Lentinula edodes]	------	------	------	------	------
gene-HHX47_DHR1000332	HHX47_DHR1000332	hypothetical protein	23.72	22.75	22.2	31.88	30.18	28.33	5.65	4.04	5.42	10.61	8.99	7.41	22.89	30.13	5.036667	9.003333	GO:0007018;GO:0008017;GO:0035299;GO:0005524;GO:000377	BP:microtubule-based movement;MF:microtubule binding;MF:inositol pentakisphosphate 2-kinase activity;MF:ATP binding;MF:microtubule motor activity;	K10572	IPPK	map04070;map00562	Phosphatidylinositol signaling system;Inositol phosphate metabolism	------	------	GAW01160.1	inositol-pentakisphosphate 2-kinase [Lentinula edodes]	sp|P0CO35|IPPK_CRYNB;	Inositol-pentakisphosphate 2-kinase OS=Cryptococcus neoformans var. neoformans serotype D;	PF06090.13	Ins_P5_2-kin	Inositol-pentakisphosphate 2-kinase
gene-HHX47_DHR1001066	HHX47_DHR1001066	hypothetical protein	11.98	27.71	11.71	42.55	65.56	50.61	6.69	3.92	2.21	12.46	5.77	8.89	17.133333	52.906667	4.273333	9.04	------	------	------	------	------	------	------	------	------	------	------	------	------	------	------
gene-HHX47_DHR7000610	HHX47_DHR7000610	hypothetical protein	12.01	9.83	12.1	5.27	6.3	10.39	12.67	8.83	12.11	11.09	7.81	8.26	11.313333	7.32	11.203333	9.053333	------	------	------	------	------	------	------	------	GAW05511.1	hypothetical protein LENED_007374 [Lentinula edodes]	------	------	------	------	------
gene-HHX47_DHR4000100	HHX47_DHR4000100	hypothetical protein	10.65	9.5	8.35	10.69	11.16	11.41	6.02	9.54	6.34	10.34	8.79	8.04	9.5	11.086667	7.3	9.056667	GO:0008152;GO:0016787;GO:0016798;GO:000382	BP:metabolic process;MF:hydrolase activity;MF:hydrolase activity, acting on glycosyl bonds;MF:catalytic activity;	------	------	------	------	------	------	GAW04536.1	glycoside hydrolase family 78 protein [Lentinula edodes]	------	------	PF17389.3;PF17390.3	Bac_rhamnosid6H;Bac_rhamnosid_C	Bacterial alpha-L-rhamnosidase 6 hairpin glycosidase domain;Bacterial alpha-L-rhamnosidase C-terminal domain
gene-HHX47_DHR1000203	HHX47_DHR1000203	hypothetical protein	4.65	7.25	4.54	6.76	7.28	8.57	11.11	14.64	12.11	8.57	9.69	8.97	5.48	7.536667	12.62	9.076667	GO:0006260;GO:0005634;GO:0016787;GO:0003677;GO:0003682;GO:000552	BP:DNA replication;CC:nucleus;MF:hydrolase activity;MF:DNA binding;MF:chromatin binding;MF:ATP binding;	K02603	ORC1	map04111;map04113	Cell cycle - yeast;Meiosis - yeast	------	------	GAW01281.1	P-loop containing nucleoside triphosphate hydrolase protein [Lentinula edodes]	sp|P54789|ORC1_SCHPO;	Origin recognition complex subunit 1 OS=Schizosaccharomyces pombe;	PF01426.19;PF00004.30;PF17872.2;PF13191.7;PF13401.7	BAH;AAA;AAA_lid_10;AAA_16;AAA_22	BAH domain;ATPase family associated with various cellular activities;AAA lid domain;AAA ATPase domain;AAA domain
gene-HHX47_DHR1000610	HHX47_DHR1000610	hypothetical protein	21.27	13.46	9.42	8.8	16.6	19.81	11.14	4.83	8.12	13.29	10.37	3.67	14.716667	15.07	8.03	9.11	------	------	------	------	------	------	------	------	------	------	------	------	------	------	------
gene-HHX47_DHR4000313	HHX47_DHR4000313	hypothetical protein	7.31	6.43	6.33	2.05	3.88	5.92	7.51	14.03	10.55	8.69	10.63	8.01	6.69	3.95	10.696667	9.11	GO:001602	CC:integral component of membrane;	------	------	------	------	------	------	GAW09655.1	hypothetical protein LENED_011829 [Lentinula edodes]	------	------	------	------	------
gene-HHX47_DHR7000208	HHX47_DHR7000208	hypothetical protein	7.92	7.41	7.45	5.71	8.3	8.01	15.17	15.19	14.8	9.8	8.93	8.62	7.593333	7.34	15.053333	9.116667	------	------	------	------	------	------	COG4043	S:Function unknown	GAW00923.1	hypothetical protein LENED_002482 [Lentinula edodes]	------	------	------	------	------
gene-HHX47_DHR2000923	HHX47_DHR2000923	hypothetical protein	12.37	10.24	11.51	6.23	9.6	9.96	6.17	8.73	7.71	10.81	7.63	9.06	11.373333	8.596667	7.536667	9.166667	GO:001678	MF:hydrolase activity;	K08254	E3.2.1.59	------	------	------	------	GAV99828.1	glycoside hydrolase family 71 protein [Lentinula edodes]	sp|O13716|AGN1_SCHPO;	Glucan endo-1,3-alpha-glucosidase agn1 OS=Schizosaccharomyces pombe;	PF03659.15;PF01822.20	Glyco_hydro_71;WSC	Glycosyl hydrolase family 71;WSC domain
gene-HHX47_DHR1000615	HHX47_DHR1000615	hypothetical protein	9.52	8.55	3.11	10.02	10.13	8.54	15.5	10.52	7.18	3.04	12.67	11.9	7.06	9.563333	11.066667	9.203333	GO:0006260;GO:0005760;GO:0016791;GO:000367	BP:DNA replication;CC:gamma DNA polymerase complex;MF:phosphatase activity;MF:DNA binding;	------	------	------	------	------	------	GAW00009.1	phosphoglycerate mutase-like protein [Lentinula edodes]	sp|P08091|PPA1_SCHPO;	Acid phosphatase OS=Schizosaccharomyces pombe;	------	------	------
gene-HHX47_DHR5000514	HHX47_DHR5000514	hypothetical protein	19.95	16.89	15.86	8.96	15.49	20.5	7.14	8.97	7.55	10.3	9.61	7.72	17.566667	14.983333	7.886667	9.21	GO:001678	MF:hydrolase activity;	K18802	DUG3	------	------	COG0121	S:Function unknown	GAW10234.1	N-terminal nucleophile aminohydrolase [Lentinula edodes]	------	------	PF13522.7	GATase_6	Glutamine amidotransferase domain
gene-HHX47_DHR3000382	HHX47_DHR3000382	hypothetical protein	4.54	5.79	7.64	20.68	23.89	10.47	88.29	19.8	47.43	5.79	4.59	17.26	5.99	18.346667	51.84	9.213333	------	------	------	------	------	------	------	------	GAW08108.1	hypothetical protein LENED_010150 [Lentinula edodes]	------	------	------	------	------
gene-HHX47_DHR3000756	HHX47_DHR3000756	hypothetical protein	37.93	34.32	38.62	39.07	43.94	46.69	5.84	5.38	3.56	10.54	9.83	7.28	36.956667	43.233333	4.926667	9.216667	GO:0006310;GO:0015074;GO:0016021;GO:0003964;GO:000367	BP:DNA recombination;BP:DNA integration;CC:integral component of membrane;MF:RNA-directed DNA polymerase activity;MF:DNA binding;	------	------	------	------	------	------	KAE9405309.1	hypothetical protein BT96DRAFT_784426, partial [Gymnopus androsaceus JB14]	------	------	------	------	------
gene-HHX47_DHR2000911	HHX47_DHR2000911	hypothetical protein	9.63	9.46	8.29	2.29	4.78	5.96	10.2	14.19	12.6	9.9	10.51	7.24	9.126667	4.343333	12.33	9.216667	GO:0007076;GO:000079	BP:mitotic chromosome condensation;CC:condensin complex;	K06678	YCG1, CAPG	map04111	Cell cycle - yeast	------	------	GAV99813.1	condensin subunit cnd3 [Lentinula edodes]	sp|Q10429|CND3_SCHPO;	Condensin complex subunit 3 OS=Schizosaccharomyces pombe;	PF12719.8;PF13646.7	Cnd3;HEAT_2	Nuclear condensing complex subunits, C-term domain;HEAT repeats
gene-HHX47_DHR7000528	HHX47_DHR7000528	hypothetical protein	15.27	16.34	17.18	13.63	14.9	20.87	6.73	6.21	6.61	10.02	10.11	7.53	16.263333	16.466667	6.516667	9.22	------	------	------	------	------	------	------	------	KAE9408345.1	hypothetical protein BT96DRAFT_849483 [Gymnopus androsaceus JB14]	------	------	PF12937.8;PF00646.34	F-box-like;F-box	F-box-like;F-box domain
gene-HHX47_DHR2000473	HHX47_DHR2000473	hypothetical protein	13.94	13.5	14.83	8.07	12.62	21.02	1.32	5	6.09	9.94	8.64	9.18	14.09	13.903333	4.136667	9.253333	------	------	------	------	------	------	------	------	GAV99606.1	hypothetical protein LENED_001074 [Lentinula edodes]	------	------	------	------	------
gene-HHX47_DHR1000449	HHX47_DHR1000449	hypothetical protein	4.61	3.56	4.24	3.38	5.9	5.25	8.56	11.86	10.49	9.57	9.49	8.74	4.136667	4.843333	10.303333	9.266667	GO:0005634;GO:000823	CC:nucleus;MF:peptidase activity;	K02365	ESP1	map04111;map04113	Cell cycle - yeast;Meiosis - yeast	------	------	KAE9406979.1	hypothetical protein BT96DRAFT_874935 [Gymnopus androsaceus JB14]	sp|P18296|CUT1_SCHPO;	Separin OS=Schizosaccharomyces pombe;	PF03568.18;PF12770.8	Peptidase_C50;CHAT	Peptidase family C50;CHAT domain
gene-HHX47_DHR10000333	HHX47_DHR10000333	hypothetical protein	3.52	3.15	2.76	1.94	2.23	3.06	17.56	10.92	17.66	11.31	9.71	6.78	3.143333	2.41	15.38	9.266667	GO:0005975;GO:000455	BP:carbohydrate metabolic process;MF:hydrolase activity, hydrolyzing O-glycosyl compounds;	------	------	------	------	------	------	KIK57390.1	glycoside hydrolase family 1 protein [Gymnopus luxurians FD-317 M1]	sp|Q8L7J2|BGL06_ORYSJ;	Beta-glucosidase 6 OS=Oryza sativa subsp. japonica OX=39947 GN=BGLU6 PE=1 SV=1;	PF00232.19	Glyco_hydro_1	Glycosyl hydrolase family 1
gene-HHX47_DHR1001228	HHX47_DHR1001228	hypothetical protein	12.83	10.69	13.07	22.68	25.81	18.06	12.71	19.1	11.39	9.82	8.69	9.39	12.196667	22.183333	14.4	9.3	GO:0004725;GO:001679	MF:protein tyrosine phosphatase activity;MF:phosphatase activity;	------	------	------	------	------	------	AEN14445.1	conserved hypothetical protein [Lentinula edodes]	------	------	PF13350.7	Y_phosphatase3	Tyrosine phosphatase family
gene-HHX47_DHR1001431	HHX47_DHR1001431	hypothetical protein	5.91	8.58	12.5	10.38	7.93	4.52	14.61	8.07	13.54	9.4	9.12	9.39	8.996667	7.61	12.073333	9.303333	GO:0048193;GO:0005783;GO:0016021;GO:0004497;GO:0020037;GO:0016705;GO:000550	BP:Golgi vesicle transport;CC:endoplasmic reticulum;CC:integral component of membrane;MF:monooxygenase activity;MF:heme binding;MF:oxidoreductase activity, acting on paired donors, with incorporation or reduction of molecular oxygen;MF:iron ion binding;	------	------	------	------	------	------	GAW04771.1	rint-1 family protein [Lentinula edodes]	sp|W7LC91|FUM15_GIBM7;	Cytochrome P450 monooxygenase FUM15 OS=Gibberella moniliformis;	PF00067.23	p450	Cytochrome P450
gene-HHX47_DHR3000954	HHX47_DHR3000954	hypothetical protein	10.75	14.32	7.1	9.14	10.59	15.91	4.84	6.99	7.54	12.5	6.37	9.08	10.723333	11.88	6.456667	9.316667	------	------	------	------	------	------	------	------	GAW03432.1	hypothetical protein LENED_005158 [Lentinula edodes]	------	------	------	------	------
gene-HHX47_DHR2000238	HHX47_DHR2000238	hypothetical protein	6.66	7.73	3.5	4.42	9.52	9.59	8.5	12.36	13.45	11.93	6.58	9.5	5.963333	7.843333	11.436667	9.336667	GO:0016813;GO:004687	MF:hydrolase activity, acting on carbon-nitroge;MF:metal ion binding;	K01480	speB	map00330	Arginine and proline metabolism	------	------	GAW06371.1	Arginase deacetylase [Lentinula edodes]	sp|Q10088|SPEB1_SCHPO;	Putative agmatinase 1 OS=Schizosaccharomyces pombe;	PF00491.22	Arginase	Arginase family
gene-HHX47_DHR1000363	HHX47_DHR1000363	hypothetical protein	147.55	209.84	84.3	249.54	227.48	159.41	2.87	16.77	17.27	10.81	9.32	7.92	147.23	212.143333	12.303333	9.35	------	------	------	------	------	------	------	------	------	------	------	------	------	------	------
gene-HHX47_DHR2000624	HHX47_DHR2000624	hypothetical protein	38.63	38.98	40.87	64.02	45.98	39.98	5.75	5.03	5.71	10.22	9.47	8.37	39.493333	49.993333	5.496667	9.353333	GO:001602	CC:integral component of membrane;	------	------	------	------	------	------	KAE9398637.1	hypothetical protein BT96DRAFT_976330 [Gymnopus androsaceus JB14]	------	------	------	------	------
gene-HHX47_DHR1001140	HHX47_DHR1001140	hypothetical protein	16.62	26.47	22.98	19.27	36.28	22.8	16.64	11.93	7.86	9.91	4.75	13.4	22.023333	26.116667	12.143333	9.353333	GO:0003676;GO:0005524;GO:000438	MF:nucleic acid binding;MF:ATP binding;MF:helicase activity;	K12813	DHX16	map03040	Spliceosome	------	------	GAW04114.1	pre-mrna splicing factor [Lentinula edodes]	------	------	------	------	------
gene-HHX47_DHR7000423	HHX47_DHR7000423	hypothetical protein	20.72	10.71	16.48	9.2	20.27	17.23	6.68	7.38	7.45	10.09	8.99	9.04	15.97	15.566667	7.17	9.373333	------	------	------	------	------	------	------	------	GAW03717.1	hypothetical protein LENED_005461 [Lentinula edodes]	------	------	------	------	------
gene-HHX47_DHR9000125	HHX47_DHR9000125	hypothetical protein	8.26	7.24	7.59	4.29	6.97	5.61	11.75	11.26	10.97	10.75	9.76	7.7	7.696667	5.623333	11.326667	9.403333	GO:0006281;GO:0016787;GO:0008094;GO:0003824;GO:0003677;GO:000552	BP:DNA repair;MF:hydrolase activity;MF:DNA-dependent ATPase activity;MF:catalytic activity;MF:DNA binding;MF:ATP binding;	------	------	------	------	------	------	GAW07938.1	alpha beta hydrolase fold protein [Lentinula edodes]	sp|P27747|ACOC_CUPNH;	Dihydrolipoyllysine-residue acetyltransferase component of acetoin cleaving system OS=Cupriavidus necator;	PF00561.21;PF12146.9;PF12697.8	Abhydrolase_1;Hydrolase_4;Abhydrolase_6	alpha/beta hydrolase fold;Serine aminopeptidase, S33;Alpha/beta hydrolase family
gene-HHX47_DHR9000254	HHX47_DHR9000254	hypothetical protein	6.26	7.35	7.45	8.16	8.82	8.81	8.12	12.08	13.9	9.71	9.23	9.39	7.02	8.596667	11.366667	9.443333	GO:0055085;GO:001602	BP:transmembrane transport;CC:integral component of membrane;	------	------	------	------	------	------	GAW07268.1	OPT oligopeptide transporter [Lentinula edodes]	sp|P40897|OPT1_YEAST;	Oligopeptide transporter 1 OS=Saccharomyces cerevisiae;	PF03169.16	OPT	OPT oligopeptide transporter protein
gene-HHX47_DHR5000422	HHX47_DHR5000422	hypothetical protein	11.49	11.57	12.27	25.7	15.17	13.22	19.12	13.32	14.29	6.95	9.36	12.02	11.776667	18.03	15.576667	9.443333	GO:004687	MF:metal ion binding;	K11426	SMYD	map00310	Lysine degradation	COG2940	S:Function unknown	GAW08575.1	hypothetical protein LENED_010639 [Lentinula edodes]	sp|Q9NRG4|SMYD2_HUMAN;	N-lysine methyltransferase SMYD2 OS=Homo sapiens OX=9606 GN=SMYD2 PE=1 SV=2;	PF01753.19	zf-MYND	MYND finger
gene-HHX47_DHR6000457	HHX47_DHR6000457	hypothetical protein	20.28	21.37	17.85	10.58	19.97	25.34	7.29	10.52	8.75	9.39	10.17	8.89	19.833333	18.63	8.853333	9.483333	GO:0031297;GO:0006281;GO:000563	BP:replication fork processing;BP:DNA repair;CC:nucleus;	------	------	------	------	------	------	KIK61545.1	hypothetical protein GYMLUDRAFT_563965 [Gymnopus luxurians FD-317 M1]	------	------	PF09462.11	Mus7	Mus7/MMS22 family
gene-HHX47_DHR2000035	HHX47_DHR2000035	hypothetical protein	24.25	20.08	21.16	15.78	24.64	27.31	6.32	6.81	7.03	10.3	10.08	8.08	21.83	22.576667	6.72	9.486667	GO:0006629;GO:0016829;GO:000808	BP:lipid metabolic process;MF:lyase activity;MF:phosphoric diester hydrolase activity;	K01771	plc	map00562	Inositol phosphate metabolism	ENOG4111BP9;ENOG410ZKFY	S:Function unknown;	GAW05112.1	phosphatidylinositol diacylglycerol-lyase [Lentinula edodes]	sp|P34024|PLC_LISMO;	1-phosphatidylinositol phosphodiesterase OS=Listeria monocytogenes serovar 1/2a;	PF00388.20	PI-PLC-X	Phosphatidylinositol-specific phospholipase C, X domain
gene-HHX47_DHR2000398	HHX47_DHR2000398	hypothetical protein	6.17	6.69	8.45	8.01	6.42	8.55	11.96	12.73	12	9.66	5.88	12.92	7.103333	7.66	12.23	9.486667	GO:000419	MF:aspartic-type endopeptidase activity;	K01382;K01381	CTSE;PEP4	map04138	Autophagy - yeast	------	------	KAE9406893.1	aspartic protease [Gymnopus androsaceus JB14]	sp|P17576|CARP_IRPLA;	Polyporopepsin OS=Irpex lacteus OX=5319 PE=1 SV=1;	PF00026.24;PF14543.7	Asp;TAXi_N	Eukaryotic aspartyl protease;Xylanase inhibitor N-terminal
gene-HHX47_DHR3000069	HHX47_DHR3000069	hypothetical protein	7.49	4.99	6.06	6.06	7.8	7.99	14.27	18.88	16.54	9.28	9.39	9.88	6.18	7.283333	16.563333	9.516667	GO:0016021;GO:000827	CC:integral component of membrane;MF:zinc ion binding;	------	------	------	------	------	------	GAW08042.1	ring finger domain protein [Lentinula edodes]	------	------	------	------	------
gene-HHX47_DHR2000987	HHX47_DHR2000987	hypothetical protein	137.66	106.67	135.7	382.41	294.8	178.5	13.57	14.73	15.61	2.61	23.17	2.8	126.676667	285.236667	14.636667	9.526667	------	------	------	------	------	------	------	------	GAW04875.1	protein [Lentinula edodes]	------	------	------	------	------
gene-HHX47_DHR9000217	HHX47_DHR9000217	hypothetical protein	9.21	8.84	8.36	11.5	9.03	11.85	6.36	6.99	5.15	10.66	9.12	8.81	8.803333	10.793333	6.166667	9.53	------	------	------	------	------	------	------	------	GAW02755.1	hypothetical protein LENED_004423 [Lentinula edodes]	------	------	------	------	------
gene-HHX47_DHR10000123	HHX47_DHR10000123	hypothetical protein	53.57	48.42	49.15	50	42.16	44.61	7.15	7.16	8.03	8.39	7.75	12.45	50.38	45.59	7.446667	9.53	------	------	------	------	------	------	------	------	KAE9401333.1	hypothetical protein BT96DRAFT_918914 [Gymnopus androsaceus JB14]	------	------	------	------	------
gene-HHX47_DHR1000256	HHX47_DHR1000256	hypothetical protein	5.27	5.11	7.28	3.9	6.67	7.92	10.09	11.29	9.48	11.52	8.51	8.62	5.886667	6.163333	10.286667	9.55	GO:001602	CC:integral component of membrane;	------	------	------	------	------	------	GAW08853.1	hypothetical protein LENED_010956 [Lentinula edodes]	------	------	------	------	------
gene-HHX47_DHR4000281	HHX47_DHR4000281	hypothetical protein	2.2	2.8	2.64	1.61	3.5	3.97	16.83	10.01	18.48	13.06	9.57	6.07	2.546667	3.026667	15.106667	9.566667	GO:0018580;GO:005121	MF:nitronate monooxygenase activity;MF:dioxygenase activity;	K23948	E1.6.5.9	------	------	------	------	GAW05752.1	inosine monophosphate dehydrogenase [Lentinula edodes]	sp|Q9I4V0|NQRED_PSEAE;	NADH:quinone reductase OS=Pseudomonas aeruginosa;	PF03060.16;PF00478.26	NMO;IMPDH	Nitronate monooxygenase;IMP dehydrogenase / GMP reductase domain
gene-HHX47_DHR3001132	HHX47_DHR3001132	hypothetical protein	3.84	4.91	6.83	5.12	4.28	1.6	26.81	46.1	38.29	8.31	9.16	11.46	5.193333	3.666667	37.066667	9.643333	GO:0006750;GO:0015986;GO:0045261;GO:0004357;GO:004693	BP:glutathione biosynthetic process;BP:ATP synthesis coupled proton transport;CC:proton-transporting ATP synthase complex, catalytic core;MF:glutamate-cysteine ligase activity;MF:proton-transporting ATP synthase activity, rotational mechanism;	K11204	GCLC	map00270;map00480;map01240	Cysteine and methionine metabolism;Glutathione metabolism;Biosynthesis of cofactors	------	------	GAW02466.1	glutamate-cysteine ligase catalytic subunit [Lentinula edodes]	sp|Q09768|GSH1_SCHPO;	Glutamate--cysteine ligase OS=Schizosaccharomyces pombe;	PF03074.17	GCS	Glutamate-cysteine ligase
gene-HHX47_DHR1001247	HHX47_DHR1001247	hypothetical protein	18.74	18.22	13.91	20.36	14.2	16.38	0.15	0	0	14.08	8.49	6.39	16.956667	16.98	0.05	9.653333	GO:0006310;GO:0015074;GO:000367	BP:DNA recombination;BP:DNA integration;MF:DNA binding;	------	------	------	------	ENOG410YW64	S:Function unknown	GAW06456.1	protein [Lentinula edodes]	------	------	------	------	------
gene-HHX47_DHR1001759	HHX47_DHR1001759	hypothetical protein	10.75	10.5	16.98	13.94	24.06	12.96	10.45	24.18	16.18	7.62	11.61	9.73	12.743333	16.986667	16.936667	9.653333	GO:0045454;GO:0055114;GO:0016021;GO:000562	BP:cell redox homeostasis;BP:oxidation-reduction process;CC:integral component of membrane;CC:cell;	------	------	------	------	------	------	GAW04668.1	hypothetical protein LENED_006474 [Lentinula edodes]	------	------	------	------	------
gene-HHX47_DHR1001456	HHX47_DHR1001456	hypothetical protein	12.68	12.01	10.75	12.78	15.92	13.83	9.36	8.48	8.99	10.5	9.11	9.37	11.813333	14.176667	8.943333	9.66	------	------	K14862	URB2	------	------	------	------	GAW09295.1	hypothetical protein LENED_011443 [Lentinula edodes]	------	------	------	------	------
gene-HHX47_DHR4000856	HHX47_DHR4000856	hypothetical protein	11.85	12.91	13.47	6.55	6.25	11.04	1.83	1.69	1.6	10.64	9.41	8.96	12.743333	7.946667	1.706667	9.67	------	------	------	------	------	------	------	------	GAW01837.1	hypothetical protein LENED_003455 [Lentinula edodes]	------	------	------	------	------
gene-HHX47_DHR3000405	HHX47_DHR3000405	hypothetical protein	6.07	8.83	5.84	7.65	11.1	11.5	8.79	8.9	10.41	10.57	9.07	9.39	6.913333	10.083333	9.366667	9.676667	------	------	------	------	------	------	ENOG411212Q	S:Function unknown	KFY33105.1	hypothetical protein V495_08428 [Pseudogymnoascus sp. VKM F-4514 (FW-929)]	------	------	PF04820.15;PF01266.25	Trp_halogenase;DAO	Tryptophan halogenase;FAD dependent oxidoreductase
gene-HHX47_DHR6000089	HHX47_DHR6000089	hypothetical protein	17.87	17.82	18.24	12.84	12.98	13.46	10.2	9.42	7.84	10.06	8.75	10.25	17.976667	13.093333	9.153333	9.686667	------	------	------	------	------	------	------	------	GAW10277.1	hypothetical protein LENED_012524 [Lentinula edodes]	------	------	------	------	------
gene-HHX47_DHR4000963	HHX47_DHR4000963	hypothetical protein	11.18	10.25	11.73	9.52	8.57	7.48	9.42	6.94	8.63	9.44	13.53	6.17	11.053333	8.523333	8.33	9.713333	GO:0007229;GO:0016021;GO:001630	BP:integrin-mediated signaling pathway;CC:integral component of membrane;MF:kinase activity;	------	------	------	------	------	------	KIK55321.1	hypothetical protein GYMLUDRAFT_841952, partial [Gymnopus luxurians FD-317 M1]	------	------	PF12796.8;PF13637.7;PF13857.7	Ank_2;Ank_4;Ank_5	Ankyrin repeats;Ankyrin repeats;Ankyrin repeats
gene-HHX47_DHR3000036	HHX47_DHR3000036	hypothetical protein	10.25	8.52	8.13	8.09	11.3	14.67	11.22	9.94	10.45	11.31	9.1	8.76	8.966667	11.353333	10.536667	9.723333	GO:0016021;GO:000367	CC:integral component of membrane;MF:DNA binding;	------	------	------	------	------	------	GAW05623.1	hypothetical protein LENED_007491 [Lentinula edodes]	------	------	------	------	------
gene-HHX47_DHR5000350	HHX47_DHR5000350	hypothetical protein	8.15	7.92	3.91	3.53	10.67	5.89	6.08	17.86	8.03	6.32	14.73	8.13	6.66	6.696667	10.656667	9.726667	------	------	------	------	------	------	------	------	------	------	------	------	------	------	------
gene-HHX47_DHR1001961	HHX47_DHR1001961	hypothetical protein	43.83	43.92	61	40.31	44.81	37.01	7.94	11.17	9.98	7.96	10.21	11.02	49.583333	40.71	9.696667	9.73	------	------	------	------	------	------	------	------	GAW06870.1	hypothetical protein LENED_008824 [Lentinula edodes]	------	------	------	------	------
gene-HHX47_DHR5000750	HHX47_DHR5000750	hypothetical protein	8.46	8.23	8.22	12.97	12.46	12.37	7.82	7.43	6.12	10.83	9.15	9.28	8.303333	12.6	7.123333	9.753333	------	------	------	------	------	------	------	------	GAV99004.1	hypothetical protein LENED_000428 [Lentinula edodes]	------	------	------	------	------
gene-HHX47_DHR1001464	HHX47_DHR1001464	hypothetical protein	13.08	8.25	8.08	6.76	8.1	12.31	9.51	16.68	13.61	9.62	11.88	7.77	9.803333	9.056667	13.266667	9.756667	GO:0046872;GO:0016887;GO:000552	MF:metal ion binding;MF:ATPase activity;MF:ATP binding;	------	------	------	------	------	------	GAW07970.1	hypothetical protein LENED_010001 [Lentinula edodes]	------	------	------	------	------
gene-HHX47_DHR10000385	HHX47_DHR10000385	hypothetical protein	13.88	18.74	13.68	31.49	22.35	18.62	52.58	19.28	39.56	9.49	8.22	11.6	15.433333	24.153333	37.14	9.77	------	------	------	------	------	------	------	------	GAW07166.1	hypothetical protein LENED_009139 [Lentinula edodes]	------	------	------	------	------
gene-HHX47_DHR8000010	HHX47_DHR8000010	hypothetical protein	7.1	15.99	8.13	17.02	24.42	27.45	10.56	12.11	12.99	12.91	9.14	7.31	10.406667	22.963333	11.886667	9.786667	------	------	------	------	------	------	------	------	GAW02048.1	hypothetical protein LENED_003678 [Lentinula edodes]	------	------	------	------	------
gene-HHX47_DHR5000453	HHX47_DHR5000453	hypothetical protein	17.34	19.36	16.96	19.22	18.71	19.11	7.77	9.07	9.19	8.58	11.29	9.54	17.886667	19.013333	8.676667	9.803333	------	------	------	------	------	------	------	------	KIK65464.1	hypothetical protein GYMLUDRAFT_38938 [Gymnopus luxurians FD-317 M1]	------	------	------	------	------
gene-HHX47_DHR4000017	HHX47_DHR4000017	hypothetical protein	72.19	71.05	95.56	88.16	103.22	71.1	9.27	4.37	6.48	7	12.33	10.14	79.6	87.493333	6.706667	9.823333	GO:001602	CC:integral component of membrane;	------	------	------	------	------	------	KIK69624.1	hypothetical protein GYMLUDRAFT_90661 [Gymnopus luxurians FD-317 M1]	------	------	------	------	------
gene-HHX47_DHR3000685	HHX47_DHR3000685	hypothetical protein	27.53	14.64	15.17	18.15	17.23	23.29	1.93	6.8	7.46	13.99	5.78	9.78	19.113333	19.556667	5.396667	9.85	GO:0015074;GO:0006313;GO:000367	BP:DNA integration;BP:transposition, DNA-mediated;MF:DNA binding;	------	------	------	------	------	------	GAW01438.1	Homeodomain-like partial [Lentinula edodes]	------	------	PF01498.19;PF13565.7	HTH_Tnp_Tc3_2;HTH_32	Transposase;Homeodomain-like domain
gene-HHX47_DHR3000285	HHX47_DHR3000285	hypothetical protein	6.46	6.02	6.35	3.03	6.32	6.37	11.86	14.3	12.49	10.16	10.57	8.82	6.276667	5.24	12.883333	9.85	------	------	------	------	------	------	------	------	GAW05594.1	protein [Lentinula edodes]	------	------	------	------	------
gene-HHX47_DHR2000072	HHX47_DHR2000072	hypothetical protein	18.33	15.07	16.87	10.34	12.34	14.65	10.93	12.74	12.76	10.54	10	9.08	16.756667	12.443333	12.143333	9.873333	GO:0005524;GO:000467	MF:ATP binding;MF:protein kinase activity;	K06619	ABL1	------	------	------	------	GAW08262.1	TKL TKL-ccinprotein kinase [Lentinula edodes]	sp|Q2MHE4|HT1_ARATH;	Serine/threonine/tyrosine-protein kinase HT1 OS=Arabidopsis thaliana OX=3702 GN=HT1 PE=1 SV=1;	PF07714.18;PF00069.26	PK_Tyr_Ser-Thr;Pkinase	Protein tyrosine and serine/threonine kinase;Protein kinase domain
gene-HHX47_DHR3001178	HHX47_DHR3001178	hypothetical protein	39.02	40.23	42.55	69.6	50.45	60.64	5.01	5.04	2.79	7.36	8.04	14.24	40.6	60.23	4.28	9.88	GO:001602	CC:integral component of membrane;	------	------	------	------	------	------	KIK67071.1	hypothetical protein GYMLUDRAFT_37111 [Gymnopus luxurians FD-317 M1]	------	------	------	------	------
gene-HHX47_DHR5000777	HHX47_DHR5000777	hypothetical protein	15.66	5.3	16.46	15.35	13.81	16.83	4.34	5.93	11.13	9.87	13.17	6.69	12.473333	15.33	7.133333	9.91	GO:001602	CC:integral component of membrane;	------	------	------	------	------	------	KIK68141.1	hypothetical protein GYMLUDRAFT_191245 [Gymnopus luxurians FD-317 M1]	------	------	------	------	------
gene-HHX47_DHR10000273	HHX47_DHR10000273	hypothetical protein	3.65	4.89	3.42	3.33	7.59	6.61	10.85	10.27	12.42	11.98	10.59	7.23	3.986667	5.843333	11.18	9.933333	GO:0003676;GO:0005524;GO:000438	MF:nucleic acid binding;MF:ATP binding;MF:helicase activity;	K17679	MSS116	------	------	COG0513	L:Replication, recombination and repair	GAW05684.1	related to MSS116-RNA helicase of the DEAD box mitochondrial [Lentinula edodes]	sp|Q0JL73|RH26_ORYSJ;	DEAD-box ATP-dependent RNA helicase 26 OS=Oryza sativa subsp. japonica OX=39947 GN=Os01g0618500 PE=2 SV=1;	PF00270.30;PF00271.32;PF04851.16	DEAD;Helicase_C;ResIII	DEAD/DEAH box helicase;Helicase conserved C-terminal domain;Type III restriction enzyme, res subunit
gene-HHX47_DHR3000554	HHX47_DHR3000554	hypothetical protein	11.79	8.89	12.07	3.07	5.47	7.05	27.19	32.5	30.38	11.68	9.09	9.04	10.916667	5.196667	30.023333	9.936667	GO:0003723;GO:000374	MF:RNA binding;MF:translation initiation factor activity;	K03260	EIF4G	------	------	------	------	GAW00587.1	eukaryotic initiation factor 4f subunit p130 [Lentinula edodes]	sp|Q10475|IF4G_SCHPO;	Eukaryotic translation initiation factor 4 gamma OS=Schizosaccharomyces pombe;	PF02854.20;PF02847.18	MIF4G;MA3	MIF4G domain;MA3 domain
gene-HHX47_DHR5001038	HHX47_DHR5001038	hypothetical protein	13.27	11.01	14.15	6.21	11.7	15.65	8.11	9.25	10.38	10.51	10.09	9.22	12.81	11.186667	9.246667	9.94	GO:0030036;GO:0003779;GO:001704	BP:actin cytoskeleton organization;MF:actin binding;MF:Rho GTPase binding;	K05740	DIAPH1	------	------	------	------	GAW03195.1	FH2-domain-containing protein [Lentinula edodes]	------	------	PF06371.14	Drf_GBD	Diaphanous GTPase-binding Domain
gene-HHX47_DHR3000959	HHX47_DHR3000959	hypothetical protein	18.12	24.27	17.6	27.8	10.2	14.9	0.76	2.59	0.99	9.48	7.16	13.2	19.996667	17.633333	1.446667	9.946667	GO:001649	MF:oxidoreductase activity;	------	------	------	------	------	------	GAW10346.1	NAD P-binding protein [Lentinula edodes]	sp|P39577|DLTE_BACSU;	Uncharacterized oxidoreductase DltE OS=Bacillus subtilis;	PF00106.26;PF13561.7;PF08659.11	adh_short;adh_short_C2;KR	short chain dehydrogenase;Enoyl;KR domain
gene-HHX47_DHR1000153	HHX47_DHR1000153	hypothetical protein	22.42	13.03	16.48	25.77	18.33	16.54	14.71	19.69	16.12	13.44	6.88	9.54	17.31	20.213333	16.84	9.953333	GO:0019346;GO:0003824;GO:0016829;GO:0016765;GO:0030170;GO:000396	BP:transsulfuration;MF:catalytic activity;MF:lyase activity;MF:transferase activity, transferring alkyl or ary;MF:pyridoxal phosphate binding;MF:O-acetylhomoserine aminocarboxypropyltransferase activity;	K17069	MET17	map00270;map00920	Cysteine and methionine metabolism;Sulfur metabolism	COG2873	E:Amino acid transport and metabolism	THU98338.1	O-acetylhomoserine ami, partial [Dendrothele bispora CBS 962.96]	sp|O13326|CYSD_SCHPO;	Homocysteine synthase OS=Schizosaccharomyces pombe;	PF01053.21	Cys_Met_Meta_PP	Cys/Met metabolism PLP-dependent enzyme
gene-HHX47_DHR2001021	HHX47_DHR2001021	hypothetical protein	10.8	8.84	8.09	9.83	11.79	15.08	22.5	24.33	25.73	10.13	8.51	11.25	9.243333	12.233333	24.186667	9.963333	GO:0055085;GO:001602	BP:transmembrane transport;CC:integral component of membrane;	K24139	PILS, ECM3	------	------	------	------	GAW03558.1	auxin efflux carrier [Lentinula edodes]	sp|P53932|YNJ5_YEAST;	Uncharacterized transporter YNL095C OS=Saccharomyces cerevisiae;	PF03547.19	Mem_trans	Membrane transport protein
gene-HHX47_DHR3001097	HHX47_DHR3001097	hypothetical protein	5.65	6.78	6.89	6.17	7.08	6.53	12.72	12.6	15.7	10.73	9.29	9.92	6.44	6.593333	13.673333	9.98	GO:001602	CC:integral component of membrane;	------	------	------	------	------	------	GAW00552.1	hypothetical protein LENED_002080 [Lentinula edodes]	------	------	PF13191.7	AAA_16	AAA ATPase domain
gene-HHX47_DHR6000197	HHX47_DHR6000197	hypothetical protein	22.76	32.7	38.69	173.46	112.69	81.94	12.81	9.22	12.89	6.25	17.23	6.5	31.383333	122.696667	11.64	9.993333	GO:0005975;GO:000455	BP:carbohydrate metabolic process;MF:hydrolase activity, hydrolyzing O-glycosyl compounds;	------	------	------	------	------	------	BAH80444.1	putative chitinase [Lentinula edodes]	------	------	PF00704.29	Glyco_hydro_18	Glycosyl hydrolases family 18
gene-HHX47_DHR8000270	HHX47_DHR8000270	hypothetical protein	2.21	2.35	2.46	3.49	2.27	1.96	5.09	4.17	6.52	10.83	10.91	8.26	2.34	2.573333	5.26	10	------	------	K21440	ANKRD50	------	------	COG0666	S:Function unknown	KIK56042.1	hypothetical protein GYMLUDRAFT_829797 [Gymnopus luxurians FD-317 M1]	------	------	PF12796.8;PF13637.7;PF00023.31;PF13857.7	Ank_2;Ank_4;Ank;Ank_5	Ankyrin repeats;Ankyrin repeats;Ankyrin repeat;Ankyrin repeats
gene-HHX47_DHR7000033	HHX47_DHR7000033	hypothetical protein	74.32	60.38	70.59	69.82	65.31	65.16	4.94	6.1	6.2	13	9.77	7.27	68.43	66.763333	5.746667	10.013333	GO:004687	MF:metal ion binding;	------	------	------	------	------	------	GAV98633.1	ankyrin repeat and mynd domain-containing protein 2-like [Lentinula edodes]	------	------	PF01753.19	zf-MYND	MYND finger
gene-HHX47_DHR4000146	HHX47_DHR4000146	hypothetical protein	8.1	6.05	7.92	3.38	4.34	5.32	11.13	10.8	10.86	11.32	9.35	9.41	7.356667	4.346667	10.93	10.026667	GO:001678	MF:hydrolase activity;	K11484	HOS3	------	------	------	------	GAW05734.1	Arginase deacetylase [Lentinula edodes]	sp|Q02959|HOS3_YEAST;	Histone deacetylase HOS3 OS=Saccharomyces cerevisiae;	PF00850.20	Hist_deacetyl	Histone deacetylase domain
gene-HHX47_DHR4000751	HHX47_DHR4000751	hypothetical protein	6.81	4.59	9.28	3.92	8.83	7.68	5.82	8.53	5.05	10.9	8.76	10.54	6.893333	6.81	6.466667	10.066667	------	------	------	------	------	------	------	------	GAW08511.1	hypothetical protein LENED_010572 [Lentinula edodes]	------	------	------	------	------
gene-HHX47_DHR3000775	HHX47_DHR3000775	hypothetical protein	10.05	14.25	9.82	21.19	15.28	13.35	16.74	15.21	18.35	9.36	7.97	12.9	11.373333	16.606667	16.766667	10.076667	------	------	------	------	------	------	------	------	GAW09839.1	hypothetical protein LENED_012038 [Lentinula edodes]	------	------	------	------	------
gene-HHX47_DHR5000730	HHX47_DHR5000730	hypothetical protein	6.9	6.65	5.7	9.47	6.14	4.67	0.45	0.77	0.97	10.18	5.83	14.25	6.416667	6.76	0.73	10.086667	GO:0005975;GO:0016021;GO:000455	BP:carbohydrate metabolic process;CC:integral component of membrane;MF:hydrolase activity, hydrolyzing O-glycosyl compounds;	------	------	------	------	------	------	GAW03218.1	glycoside hydrolase family 16 protein [Lentinula edodes]	------	------	------	------	------
gene-HHX47_DHR2000270	HHX47_DHR2000270	hypothetical protein	37.4	48.3	37.77	49.27	37	37.97	8.85	8.1	9.84	12.36	9.15	8.76	41.156667	41.413333	8.93	10.09	GO:0016021;GO:001018	CC:integral component of membrane;MF:FMN binding;	K01045	PON	------	------	------	------	GAW07871.1	serum paraoxonase arylesterase [Lentinula edodes]	------	------	------	------	------
gene-HHX47_DHR9000104	HHX47_DHR9000104	hypothetical protein	3.65	5.01	5.41	5.39	8.12	8.65	3.93	5.54	6.82	9.58	11.77	9	4.69	7.386667	5.43	10.116667	GO:001678	MF:hydrolase activity;	K15530	RGAE	------	------	COG2755	E:Amino acid transport and metabolism	GAW02724.1	carbohydrate esterase family 12 protein [Lentinula edodes]	sp|Q00017|RHA1_ASPAC;	Rhamnogalacturonan acetylesterase OS=Aspergillus aculeatus OX=5053 GN=rha1 PE=1 SV=1;	------	------	------
gene-HHX47_DHR2001164	HHX47_DHR2001164	hypothetical protein	4.65	5.73	6.78	4.96	5.19	7.19	9.86	10.36	8.65	11.68	10.84	7.85	5.72	5.78	9.623333	10.123333	GO:001602	CC:integral component of membrane;	K24195	XPR1, PHO1	------	------	------	------	GAW08707.1	xenotropic and polytropic retrovirus receptor-like protein [Lentinula edodes]	sp|Q8S403|PHO1_ARATH;	Phosphate transporter PHO1 OS=Arabidopsis thaliana OX=3702 GN=PHO1 PE=1 SV=1;	PF03105.20	SPX	SPX domain
gene-HHX47_DHR1001397	HHX47_DHR1001397	hypothetical protein	19.35	16.71	17.65	14.32	16.02	14.66	4.47	3.66	3.72	9.36	12.7	8.36	17.903333	15	3.95	10.14	GO:001649	MF:oxidoreductase activity;	K00059	fabG, OAR1	map00780;map00061;map01240	Biotin metabolism;Fatty acid biosynthesis;Biosynthesis of cofactors	------	------	GAW08820.1	short-chain dehydrogenase reductase sdr [Lentinula edodes]	sp|M1W270|PIG7_CLAP2;	Short chain dehydrogenase CPUR_05429 OS=Claviceps purpurea;	PF13561.7;PF00106.26;PF08659.11	adh_short_C2;adh_short;KR	Enoyl;short chain dehydrogenase;KR domain
gene-HHX47_DHR2001045	HHX47_DHR2001045	hypothetical protein	24.03	12.72	20.21	18.18	22.35	21.71	16.9	17.19	15.55	10.25	11.47	8.71	18.986667	20.746667	16.546667	10.143333	GO:001602	CC:integral component of membrane;	------	------	------	------	------	------	GAV99811.1	hypothetical protein LENED_001294 [Lentinula edodes]	------	------	------	------	------
gene-HHX47_DHR3001173	HHX47_DHR3001173	hypothetical protein	2	1.15	4.92	8.19	7.42	4.52	3.88	11.82	7.52	6.73	11.41	12.34	2.69	6.71	7.74	10.16	------	------	------	------	------	------	------	------	GAW04308.1	bola-like protein [Lentinula edodes]	------	------	------	------	------
gene-HHX47_DHR1001549	HHX47_DHR1001549	hypothetical protein	7.57	14.5	11.32	17.21	11.69	11.68	12.12	15.3	15.81	9.37	6.99	14.14	11.13	13.526667	14.41	10.166667	GO:0004519;GO:000452	MF:endonuclease activity;MF:exonuclease activity;	K14812	NGL2	------	------	------	------	GAW07988.1	Endonuclease exonuclease phosphatase [Lentinula edodes]	sp|Q03264|NGL2_YEAST;	RNA exonuclease NGL2 OS=Saccharomyces cerevisiae;	------	------	------
gene-HHX47_DHR2000348	HHX47_DHR2000348	hypothetical protein	5.57	2.84	3.69	3.09	4.63	4.35	10.07	10.49	11.17	10.27	9.92	10.34	4.033333	4.023333	10.576667	10.176667	GO:0016021;GO:004687	CC:integral component of membrane;MF:metal ion binding;	------	------	------	------	------	------	TRM63054.1	hypothetical protein BD626DRAFT_403413 [Auriculariopsis ampla]	------	------	------	------	------
gene-HHX47_DHR4000075	HHX47_DHR4000075	hypothetical protein	6.37	7.13	5.55	7.18	10.26	10.71	8.23	6.67	7.64	10.54	8.82	11.19	6.35	9.383333	7.513333	10.183333	GO:0032259;GO:0016021;GO:000816	BP:methylation;CC:integral component of membrane;MF:methyltransferase activity;	K05302	SETD6	------	------	------	------	KAE9404023.1	SET domain-containing protein [Gymnopus androsaceus JB14]	------	------	------	------	------
gene-HHX47_DHR2000077	HHX47_DHR2000077	hypothetical protein	15.1	19.42	15.34	11.64	14.59	26.72	1.6	1.63	0.55	10.61	14.52	5.44	16.62	17.65	1.26	10.19	GO:0016021;GO:0005634;GO:0004497;GO:0020037;GO:0016705;GO:0008270;GO:0005506;GO:000098	CC:integral component of membrane;CC:nucleus;MF:monooxygenase activity;MF:heme binding;MF:oxidoreductase activity, acting on paired donors, with incorporation or reduction of molecular oxygen;MF:zinc ion binding;MF:iron ion binding;MF:RNA polymerase II transcription factor activity, sequence-specific DNA binding;	------	------	------	------	------	------	GAW04989.1	cytochrome partial [Lentinula edodes]	sp|G3Y416|YANC_ASPNA;	Cytochrome P450 monooxygenase yanC OS=Aspergillus niger;	PF00067.23	p450	Cytochrome P450
gene-HHX47_DHR1001557	HHX47_DHR1001557	hypothetical protein	6.71	9.04	7.74	9.5	9.9	10.91	12.2	10.61	9.69	8.38	12.55	9.66	7.83	10.103333	10.833333	10.196667	GO:0016021;GO:001687	CC:integral component of membrane;MF:ligase activity;	------	------	------	------	------	------	GAW09362.1	RNI-like protein [Lentinula edodes]	------	------	------	------	------
gene-HHX47_DHR1001127	HHX47_DHR1001127	hypothetical protein	3.7	3.59	2.95	3.22	4.2	3.87	5.69	4.66	4.63	9.46	5.63	15.52	3.413333	3.763333	4.993333	10.203333	GO:0006357;GO:0016592;GO:000371	BP:regulation of transcription from RNA polymerase II promoter;CC:mediator complex;MF:transcription cofactor activity;	------	------	------	------	------	------	GAW06561.1	Het-C-domain-containing protein [Lentinula edodes]	------	------	PF07217.12	Het-C	Heterokaryon incompatibility protein Het-C
gene-HHX47_DHR10000034	HHX47_DHR10000034	hypothetical protein	20.56	17.25	17.72	6.93	12.83	17.47	7.04	5.51	7.29	12.78	9	8.83	18.51	12.41	6.613333	10.203333	------	------	------	------	------	------	COG1028	S:Function unknown	GAW10562.1	hypothetical protein LENED_012845 [Lentinula edodes]	sp|O74959|YJCD_SCHPO;	Uncharacterized oxidoreductase C736.13 OS=Schizosaccharomyces pombe;	PF00106.26;PF13561.7;PF08659.11	adh_short;adh_short_C2;KR	short chain dehydrogenase;Enoyl;KR domain
gene-HHX47_DHR3001125	HHX47_DHR3001125	hypothetical protein	14.87	13.02	12.19	9.86	13.54	13.35	5.48	3.03	4.84	10.84	11.49	8.32	13.36	12.25	4.45	10.216667	------	------	------	------	------	------	------	------	GAW00518.1	hypothetical protein LENED_002045 [Lentinula edodes]	------	------	------	------	------
gene-HHX47_DHR2000383	HHX47_DHR2000383	hypothetical protein	524	625.72	900.72	379.42	389.97	539.36	9.84	16.19	22.52	11.04	2.53	17.1	683.48	436.25	16.183333	10.223333	------	------	------	------	------	------	------	------	GAW01637.1	mismatched base pair and cruciform DNA recognition protein [Lentinula edodes]	------	------	PF05532.13	CsbD	CsbD-like
gene-HHX47_DHR8000111	HHX47_DHR8000111	hypothetical protein	11.38	11.9	12.4	9.54	10.3	11.13	7.3	8.86	6.46	10.87	9.8	10.02	11.893333	10.323333	7.54	10.23	GO:0048193;GO:0009264;GO:0005783;GO:0004497;GO:0020037;GO:0016705;GO:0008253;GO:000550	BP:Golgi vesicle transport;BP:deoxyribonucleotide catabolic process;CC:endoplasmic reticulum;MF:monooxygenase activity;MF:heme binding;MF:oxidoreductase activity, acting on paired donors, with incorporation or reduction of molecular oxygen;MF:5'-nucleotidase activity;MF:iron ion binding;	K20474	RINT1, TIP20	------	------	------	------	GAW04771.1	rint-1 family protein [Lentinula edodes]	sp|Q6NUQ1|RINT1_HUMAN;	RAD50-interacting protein 1 OS=Homo sapiens OX=9606 GN=RINT1 PE=1 SV=1;	PF04437.14	RINT1_TIP1	RINT-1 / TIP-1 family
gene-HHX47_DHR3000826	HHX47_DHR3000826	hypothetical protein	1.24	3	1.37	0.17	0.89	1.75	5.5	8.21	6.42	10.61	15.33	4.8	1.87	0.936667	6.71	10.246667	------	------	------	------	------	------	------	------	GAW09843.1	hypothetical protein LENED_012042 [Lentinula edodes]	------	------	------	------	------
gene-HHX47_DHR3000519	HHX47_DHR3000519	hypothetical protein	4.69	3.96	4.91	4.23	3.81	3.35	7.69	9.99	9.88	11.41	10.37	9.02	4.52	3.796667	9.186667	10.266667	GO:0003676;GO:0016818;GO:0008270;GO:0005524;GO:000367	MF:nucleic acid binding;MF:hydrolase activity, acting on acid anhydrides, in phosphorus-containing anhydrides;MF:zinc ion binding;MF:ATP binding;MF:DNA binding;	K15711	SMARCA3, HLTF	------	------	------	------	GAW05450.1	snf2 family [Lentinula edodes]	sp|Q9FF61|SM3L1_ARATH;	Putative SWI/SNF-related matrix-associated actin-dependent regulator of chromatin subfamily A member 3-like 1 OS=Arabidopsis thaliana OX=3702 GN=At5g05130 PE=2 SV=1;	PF00176.24;PF08797.12;PF00645.19;PF00271.32;PF04851.16;PF00097.26;PF13639.7;PF13923.7;PF14634.7;PF13920.7;PF12678.8;PF13445.7	SNF2_N;HIRAN;zf-PARP;Helicase_C;ResIII;zf-C3HC4;zf-RING_2;zf-C3HC4_2;zf-RING_5;zf-C3HC4_3;zf-rbx1;zf-RING_UBOX	SNF2 family N-terminal domain;HIRAN domain;Pol;Helicase conserved C-terminal domain;Type III restriction enzyme, res subunit;Zinc finger, C3HC4 type;Ring finger domain;Zinc finger, C3HC4 type;zinc-RING finger domain;Zinc finger, C3HC4 type;RING-H2 zinc finger domain;RING-type zinc-finger
gene-HHX47_DHR5000666	HHX47_DHR5000666	hypothetical protein	8.24	7.78	7.36	5.77	8.12	8.45	5.8	6.3	5.72	9.74	8.33	12.8	7.793333	7.446667	5.94	10.29	GO:0030001;GO:0016021;GO:0019829;GO:0005507;GO:0000166;GO:0046872;GO:000552	BP:metal ion transport;CC:integral component of membrane;MF:cation-transporting ATPase activity;MF:copper ion binding;MF:nucleotide binding;MF:metal ion binding;MF:ATP binding;	K17686	copA, ctpA, ATP7	------	------	------	------	KAE9410491.1	heavy metal translocatin [Gymnopus androsaceus JB14]	sp|Q6H7M3|HMA4_ORYSJ;	Copper-transporting ATPase HMA4 OS=Oryza sativa subsp. japonica OX=39947 GN=HMA4 PE=1 SV=1;	PF00122.21;PF00702.27;PF00403.27;PF08282.13	E1-E2_ATPase;Hydrolase;HMA;Hydrolase_3	E1-E2 ATPase;haloacid dehalogenase-like hydrolase;Heavy-metal-associated domain;haloacid dehalogenase-like hydrolase
gene-HHX47_DHR2000159	HHX47_DHR2000159	hypothetical protein	27.01	24.84	21.9	24.32	29.09	26.5	6.05	5.49	6.76	11.35	10.49	9.07	24.583333	26.636667	6.1	10.303333	GO:0010468;GO:000577	BP:regulation of gene expression;CC:peroxisome;	------	------	------	------	------	------	KAE9399688.1	hypothetical protein BT96DRAFT_919993 [Gymnopus androsaceus JB14]	------	------	------	------	------
gene-HHX47_DHR4000590	HHX47_DHR4000590	hypothetical protein	3.11	1.99	2.21	1.64	0.96	4.7	58.2	54	83.5	12.84	12.41	5.67	2.436667	2.433333	65.233333	10.306667	GO:0006506;GO:0016021;GO:0005789;GO:0004497;GO:0020037;GO:0016705;GO:0005506;GO:000003	BP:GPI anchor biosynthetic process;CC:integral component of membrane;CC:endoplasmic reticulum membrane;MF:monooxygenase activity;MF:heme binding;MF:oxidoreductase activity, acting on paired donors, with incorporation or reduction of molecular oxygen;MF:iron ion binding;MF:mannosyltransferase activity;	------	------	------	------	------	------	XP_009548136.1	cytochrome P450 monooxygenase 23 [Heterobasidion irregulare TC 32-1]	sp|A8C7R4|CLOA_CLAFS;	Inactive cytochrome P450 monooxygenase cloA OS=Claviceps fusiformis OX=40602 GN=cloA PE=3 SV=1;	PF00067.23	p450	Cytochrome P450
gene-HHX47_DHR6000518	HHX47_DHR6000518	hypothetical protein	8.1	11.43	16.85	66.58	30.6	17.88	8.28	9.74	7.28	1.48	4.02	25.46	12.126667	38.353333	8.433333	10.32	GO:001602	CC:integral component of membrane;	------	------	------	------	------	------	GAW09493.1	hypothetical protein LENED_011650 [Lentinula edodes]	------	------	------	------	------
gene-HHX47_DHR5001087	HHX47_DHR5001087	hypothetical protein	3.24	17.15	12.26	22.53	30.6	28.89	16.55	18.1	13.52	10.36	11.05	9.55	10.883333	27.34	16.056667	10.32	GO:0016021;GO:002285	CC:integral component of membrane;MF:transmembrane transporter activity;	------	------	------	------	------	------	GAW03201.1	MFS monocarboxylate transporter [Lentinula edodes]	------	------	------	------	------
gene-HHX47_DHR7000358	HHX47_DHR7000358	hypothetical protein	1.1	1.23	1.34	1.14	1.45	1.46	15.19	12.53	16.24	8.86	8.86	13.26	1.223333	1.35	14.653333	10.326667	GO:0016021;GO:0005506;GO:0016705;GO:0004497;GO:002003	CC:integral component of membrane;MF:iron ion binding;MF:oxidoreductase activity, acting on paired donors, with incorporation or reduction of molecular oxygen;MF:monooxygenase activity;MF:heme binding;	------	------	------	------	------	------	GAW02584.1	cytochrome p450 [Lentinula edodes]	sp|O08336|CYPB_BACSU;	Bifunctional cytochrome P450/NADPH--P450 reductase 2 OS=Bacillus subtilis;	PF00067.23	p450	Cytochrome P450
gene-HHX47_DHR2000279	HHX47_DHR2000279	hypothetical protein	4.34	4.06	3.36	9.93	13.9	8.62	6.51	7.76	8.57	11.7	8.58	10.73	3.92	10.816667	7.613333	10.336667	GO:0071949;GO:001649	MF:FAD binding;MF:oxidoreductase activity;	------	------	------	------	ENOG4110F4M	S:Function unknown	GAW04848.1	FAD-binding domain-containing protein [Lentinula edodes]	sp|D4AS41|A7056_ARTBC;	Uncharacterized FAD-linked oxidoreductase ARB_02478 OS=Arthroderma benhamiae;	PF01565.24;PF08031.13	FAD_binding_4;BBE	FAD binding domain;Berberine and berberine like
gene-HHX47_DHR7000255	HHX47_DHR7000255	hypothetical protein	1.68	2.23	1.31	1.35	1.69	3.57	0.9	0.9	0.69	14.14	12.28	4.63	1.74	2.203333	0.83	10.35	------	------	------	------	------	------	------	------	GAW10204.1	hypothetical protein LENED_012446 [Lentinula edodes]	------	------	------	------	------
gene-HHX47_DHR1000358	HHX47_DHR1000358	hypothetical protein	19.26	12.76	15.87	19.46	23.24	22.88	7.57	7.13	9.29	11.41	11.44	8.22	15.963333	21.86	7.996667	10.356667	------	------	------	------	------	------	------	------	------	------	------	------	------	------	------
gene-HHX47_DHR1001907	HHX47_DHR1001907	hypothetical protein	4.87	6.76	12.44	7.93	6.84	8.37	8.87	4.53	6.02	13.86	9.63	7.59	8.023333	7.713333	6.473333	10.36	GO:001602	CC:integral component of membrane;	K15109	SLC25A20_29, CACT, CACL, CRC1	------	------	ENOG410Z9ZS	S:Function unknown	GAW06085.1	mitochondrial carrier [Lentinula edodes]	sp|Q8WUT9|S2543_HUMAN;	Solute carrier family 25 member 43 OS=Homo sapiens OX=9606 GN=SLC25A43 PE=2 SV=2;	PF00153.28	Mito_carr	Mitochondrial carrier protein
gene-HHX47_DHR1001665	HHX47_DHR1001665	hypothetical protein	4.4	5.65	4.38	6.43	6.73	7.89	3.95	6.21	3.95	13.15	9.58	8.42	4.81	7.016667	4.703333	10.383333	GO:0005524;GO:000467	MF:ATP binding;MF:protein kinase activity;	------	------	------	------	------	------	GAW04706.1	hypothetical protein LENED_006513 [Lentinula edodes]	------	------	------	------	------
gene-HHX47_DHR8000211	HHX47_DHR8000211	hypothetical protein	7.96	7.94	8.79	7.46	9.34	7.99	5.44	3.54	5.99	13.03	11.64	6.49	8.23	8.263333	4.99	10.386667	GO:0016787;GO:001683	MF:hydrolase activity;MF:carboxy-lyase activity;	K14333	DHBD	------	------	COG2159	S:Function unknown	KAE9395134.1	amidohydrolase 2 [Gymnopus androsaceus JB14]	sp|P80402|DBD23_ASPOR;	2,3-dihydroxybenzoate decarboxylase OS=Aspergillus oryzae;	PF04909.15	Amidohydro_2	Amidohydrolase
gene-HHX47_DHR10000065	HHX47_DHR10000065	hypothetical protein	12.45	11.72	12.1	6.38	9.91	13.91	10.08	9.52	11.89	11.35	10.14	9.67	12.09	10.066667	10.496667	10.386667	------	------	------	------	------	------	------	------	GAW06933.1	hypothetical protein LENED_008889 [Lentinula edodes]	------	------	------	------	------
gene-HHX47_DHR9000426	HHX47_DHR9000426	hypothetical protein	12.31	12.49	14.11	8.65	8.54	8.36	9.05	9.62	10.98	10.99	10.86	9.32	12.97	8.516667	9.883333	10.39	------	------	------	------	------	------	------	------	GAW07455.1	predicted protein [Lentinula edodes]	------	------	------	------	------
gene-HHX47_DHR1000550	HHX47_DHR1000550	hypothetical protein	15.62	13.16	12.25	19.15	16.98	19.55	12.25	10.22	8.38	12.9	8.98	9.31	13.676667	18.56	10.283333	10.396667	------	------	------	------	------	------	------	------	GAW02421.1	hypothetical protein LENED_004076 [Lentinula edodes]	------	------	------	------	------
gene-HHX47_DHR2000734	HHX47_DHR2000734	hypothetical protein	7.56	2.24	14.14	11.67	13	11.03	6.77	6.39	10.71	13.6	10.29	7.33	7.98	11.9	7.956667	10.406667	GO:0005524;GO:000467	MF:ATP binding;MF:protein kinase activity;	------	------	------	------	------	------	GAW07552.1	hypothetical protein LENED_009554 [Lentinula edodes]	------	------	------	------	------
gene-HHX47_DHR3000650	HHX47_DHR3000650	hypothetical protein	14.59	12.47	13.92	12.27	14.93	14.95	8.1	9.92	9.22	9.53	10.11	11.64	13.66	14.05	9.08	10.426667	GO:0006629;GO:0016021;GO:000837	BP:lipid metabolic process;CC:integral component of membrane;MF:O-acyltransferase activity;	K00679	E2.3.1.158	map00561	Glycerolipid metabolism	------	------	GAV99196.1	phospholipid:diacylglycerol acyltransferase [Lentinula edodes]	sp|O94680|PDAT_SCHPO;	Phospholipid:diacylglycerol acyltransferase OS=Schizosaccharomyces pombe;	PF02450.16	LCAT	Lecithi
gene-HHX47_DHR4000708	HHX47_DHR4000708	hypothetical protein	7.5	7.27	4.99	4.79	4.16	5.47	24.12	25.42	23.77	10.77	9.92	10.61	6.586667	4.806667	24.436667	10.433333	GO:0030001;GO:0016021;GO:0046872;GO:0005524;GO:001982	BP:metal ion transport;CC:integral component of membrane;MF:metal ion binding;MF:ATP binding;MF:cation-transporting ATPase activity;	K01532	PCA1, CAD2	------	------	COG2217	P:Inorganic ion transport and metabolism	GAW04179.1	copper-translocating P-type ATPase [Lentinula edodes]	sp|P38360|ATU1_YEAST;	P-type cation-transporting ATPase OS=Saccharomyces cerevisiae;	PF00122.21;PF00702.27;PF00403.27	E1-E2_ATPase;Hydrolase;HMA	E1-E2 ATPase;haloacid dehalogenase-like hydrolase;Heavy-metal-associated domain
gene-HHX47_DHR4000059	HHX47_DHR4000059	hypothetical protein	5.81	7.4	6.46	3.85	6	5.8	9.2	11	10.38	10.47	9.52	11.33	6.556667	5.216667	10.193333	10.44	GO:001602	CC:integral component of membrane;	------	------	------	------	------	------	GAW10426.1	hypothetical protein LENED_012688 [Lentinula edodes]	------	------	------	------	------
gene-HHX47_DHR4000894	HHX47_DHR4000894	hypothetical protein	0.85	0.52	0.35	1.13	1.87	1.19	0.59	0.92	0.7	5.04	2.88	23.41	0.573333	1.396667	0.736667	10.443333	GO:0005506;GO:0016705;GO:0004497;GO:002003	MF:iron ion binding;MF:oxidoreductase activity, acting on paired donors, with incorporation or reduction of molecular oxygen;MF:monooxygenase activity;MF:heme binding;	------	------	------	------	------	------	GAW02915.1	cytochrome p450 [Lentinula edodes]	sp|A0A098D1J7|CLM2_GIBZE;	Cytochrome P450 monooxygenase CLM2 OS=Gibberella zeae;	PF00067.23	p450	Cytochrome P450
gene-HHX47_DHR2001160	HHX47_DHR2001160	hypothetical protein	11.95	9.59	10.68	6.29	10.57	10.5	11.44	9.83	10.39	10.5	9.32	11.54	10.74	9.12	10.553333	10.453333	GO:0006310;GO:0045002;GO:0006281;GO:0000730;GO:0005634;GO:001602	BP:DNA recombination;BP:double-strand break repair via single-strand annealing;BP:DNA repair;BP:DNA recombinase assembly;CC:nucleus;CC:integral component of membrane;	K10873	RAD52	map03440	Homologous recombination	COG5055	L:Replication, recombination and repair	GAV99823.1	dna repair and recombination protein rhm52 [Lentinula edodes]	sp|Q8NK72|RAD52_MAGO7;	DNA repair and recombination protein rhm52 OS=Magnaporthe oryzae;	PF04098.16	Rad52_Rad22	Rad52/22 family double-strand break repair protein
gene-HHX47_DHR8000386	HHX47_DHR8000386	hypothetical protein	9.23	12.56	7.82	6.46	9.48	8.95	1.99	1.83	2.95	10.84	8.13	12.42	9.87	8.296667	2.256667	10.463333	GO:0071266;GO:0009058;GO:0009092;GO:0016787;GO:0004414;GO:001674	BP:'de novo' L-methionine biosynthetic process;BP:biosynthetic process;BP:homoserine metabolic process;MF:hydrolase activity;MF:homoserine O-acetyltransferase activity;MF:transferase activity, transferring acyl groups other than amino-acyl groups;	K00641	metX	map00270;map00920	Cysteine and methionine metabolism;Sulfur metabolism	------	------	KIK55352.1	hypothetical protein GYMLUDRAFT_87677 [Gymnopus luxurians FD-317 M1]	sp|Q06736|MET2_SACPS;	Homoserine O-acetyltransferase OS=Saccharomyces pastorianus OX=27292 GN=MET2 PE=3 SV=1;	PF00561.21	Abhydrolase_1	alpha/beta hydrolase fold
gene-HHX47_DHR1000685	HHX47_DHR1000685	hypothetical protein	12.52	10.82	10.58	8.83	10.15	14.54	7.35	8.38	9	11.52	10.64	9.23	11.306667	11.173333	8.243333	10.463333	GO:0035556;GO:004687	BP:intracellular signal transduction;MF:metal ion binding;	------	------	------	------	------	------	GAW10310.1	hypothetical protein LENED_012563 [Lentinula edodes]	------	------	PF00130.23;PF14776.7	C1_1;UNC-79	Phorbol esters/diacylglycerol binding domain;Cation-channel complex subunit UNC-79
gene-HHX47_DHR3000730	HHX47_DHR3000730	hypothetical protein	8.41	6.99	6	6.05	4.48	7.08	8.78	10.13	9.23	9.83	11.84	9.75	7.133333	5.87	9.38	10.473333	GO:0006260;GO:0006396;GO:0000178;GO:0005634;GO:000080	BP:DNA replication;BP:RNA processing;CC:exosom;CC:nucleus;CC:origin recognition complex;	K02607	ORC5	map04111;map04113	Cell cycle - yeast;Meiosis - yeast	------	------	GAW00555.1	origin recognition complex subunit 5 [Lentinula edodes]	sp|O43913|ORC5_HUMAN;	Origin recognition complex subunit 5 OS=Homo sapiens OX=9606 GN=ORC5 PE=1 SV=1;	PF14630.7	ORC5_C	Origin recognition complex
gene-HHX47_DHR5000746	HHX47_DHR5000746	hypothetical protein	19.1	16.88	18.61	15.62	15.95	17.39	14.35	14	12.37	11.2	10.99	9.23	18.196667	16.32	13.573333	10.473333	GO:0055085;GO:0016021;GO:001510	BP:transmembrane transport;CC:integral component of membrane;MF:arsenite transmembrane transporter activity;	------	------	------	------	------	------	KIK67893.1	hypothetical protein GYMLUDRAFT_216217 [Gymnopus luxurians FD-317 M1]	------	------	PF02040.16	ArsB	Arsenical pump membrane protein
gene-HHX47_DHR1002036	HHX47_DHR1002036	hypothetical protein	7.57	5.99	6.84	8.65	7.6	5.78	7.24	14.53	8.55	12.53	8.91	9.99	6.8	7.343333	10.106667	10.476667	GO:0016021;GO:002285	CC:integral component of membrane;MF:transmembrane transporter activity;	K03448	FEN2, LIZ1	------	------	------	------	GAW03403.1	pantothenate transporter liz1 [Lentinula edodes]	sp|W3X9K4|PFMAC_PESFW;	MFS transporter PfmaC OS=Pestalotiopsis fici;	PF07690.17	MFS_1	Major Facilitator Superfamily
gene-HHX47_DHR1000566	HHX47_DHR1000566	hypothetical protein	9.44	6.3	4.81	5.89	8.51	6.33	10.09	9.97	9.66	12.48	10.43	8.54	6.85	6.91	9.906667	10.483333	------	------	------	------	------	------	------	------	KAE9397881.1	hypothetical protein BT96DRAFT_921201 [Gymnopus androsaceus JB14]	------	------	PF12937.8	F-box-like	F-box-like
gene-HHX47_DHR2000110	HHX47_DHR2000110	hypothetical protein	9.57	9.73	9.67	7.59	9.5	7.34	9.02	12.39	12.21	10.46	9.03	11.99	9.656667	8.143333	11.206667	10.493333	GO:001662	MF:oxidoreductase activity, acting on the CH-CH group of donors;	K00232	E1.3.3.6, ACOX1, ACOX3	map00640;map00592;map01040;map00071;map04146;map00410	Propanoate metabolism;alpha-Linolenic acid metabolism;Biosynthesis of unsaturated fatty acids;Fatty acid degradation;Peroxisome;beta-Alanine metabolism	COG1960;ENOG410ZP2H	I:Lipid transport and metabolism;S:Function unknown	GAW08849.1	acyl- dehydrogenase NM domain-like protein [Lentinula edodes]	sp|O15254|ACOX3_HUMAN;	Peroxisomal acyl-coenzyme A oxidase 3 OS=Homo sapiens OX=9606 GN=ACOX3 PE=1 SV=2;	------	------	------
gene-HHX47_DHR5000928	HHX47_DHR5000928	hypothetical protein	4.14	4.27	4.55	0.62	4.38	4.22	8.71	10.43	6.65	11.87	9.41	10.21	4.32	3.073333	8.596667	10.496667	GO:0032981;GO:001602	BP:mitochondrial respiratory chain complex I assembly;CC:integral component of membrane;	------	------	------	------	------	------	GAW02019.1	hypothetical protein LENED_003646 [Lentinula edodes]	------	------	PF08693.11;PF18861.2	SKG6;PTP_tm	Transmembrane alpha-helix domain;Transmembrane domain of protein tyrosine phosphatase, receptor type J
gene-HHX47_DHR9000313	HHX47_DHR9000313	hypothetical protein	22.03	23.34	18.36	24.09	31.89	30.47	9.58	10.9	11.75	10.45	10.65	10.41	21.243333	28.816667	10.743333	10.503333	GO:001602	CC:integral component of membrane;	------	------	------	------	------	------	KAE9397967.1	hypothetical protein BT96DRAFT_1020417 [Gymnopus androsaceus JB14]	------	------	------	------	------
gene-HHX47_DHR7000432	HHX47_DHR7000432	hypothetical protein	17.19	8.4	8.07	12.92	15	11.02	8.95	4.3	7.04	10.74	9.77	11.06	11.22	12.98	6.763333	10.523333	GO:000372	MF:RNA binding;	------	------	------	------	------	------	GAW10201.1	mif4g ma4 domain-containing protein [Lentinula edodes]	------	------	------	------	------
gene-HHX47_DHR4000765	HHX47_DHR4000765	hypothetical protein	0	0	0.87	0	0.66	0	1.38	0	1.22	8.54	4.8	18.24	0.29	0.22	0.866667	10.526667	GO:0005576;GO:0009277;GO:000519	CC:extracellular region;CC:fungal-type cell wall;MF:structural constituent of cell wall;	------	------	------	------	------	------	KAE9407602.1	hydrophobin 2 [Gymnopus androsaceus JB14]	sp|P52748|HYP1_PISTI;	Hydrophobin-1 OS=Pisolithus tinctorius OX=37468 GN=HYD-1 PE=2 SV=1;	PF01185.19	Hydrophobin	Fungal hydrophobin
gene-HHX47_DHR5000333	HHX47_DHR5000333	hypothetical protein	14.59	12.09	15.59	13.52	12.42	9.48	5.99	6.96	7.17	7.33	15.72	8.53	14.09	11.806667	6.706667	10.526667	GO:0070072;GO:001602	BP:vacuolar proton-transporting V-type ATPase complex assembly;CC:integral component of membrane;	K23952	VMA21	------	------	------	------	GAW07677.1	Vacuolar ATPase assembly integral membrane protein VMA21 [Lentinula edodes]	sp|P0CS25|VMA21_CRYNB;	Vacuolar ATPase assembly integral membrane protein VMA21 OS=Cryptococcus neoformans var. neoformans serotype D;	PF09446.11	VMA21	VMA21-like domain
gene-HHX47_DHR2000322	HHX47_DHR2000322	hypothetical protein	5.68	3.41	6.55	4.81	6.37	7.21	13.81	10.92	10.7	9.86	11.64	10.15	5.213333	6.13	11.81	10.55	GO:001602	CC:integral component of membrane;	------	------	------	------	ENOG410XXVQ	U:Intracellular trafficking, secretion, and vesicular transport	GAW00645.1	neutral amino acid permease [Lentinula edodes]	sp|P38680|MTR_NEUCR;	N amino acid transport system protein OS=Neurospora crassa;	PF01490.19	Aa_trans	Transmembrane amino acid transporter protein
gene-HHX47_DHR8000234	HHX47_DHR8000234	hypothetical protein	4.93	4.71	4.34	1.41	1.91	1.3	2.24	5.89	2.92	9.64	10.65	11.4	4.66	1.54	3.683333	10.563333	------	------	------	------	------	------	------	------	GAW00415.1	wsc domain [Lentinula edodes]	------	------	------	------	------
gene-HHX47_DHR8000431	HHX47_DHR8000431	hypothetical protein	8.97	11.08	11.07	9.49	8.32	8.3	7.1	4.99	9.08	9.96	14.64	7.09	10.373333	8.703333	7.056667	10.563333	GO:0007229;GO:0016021;GO:001630	BP:integrin-mediated signaling pathway;CC:integral component of membrane;MF:kinase activity;	------	------	------	------	------	------	KIK55321.1	hypothetical protein GYMLUDRAFT_841952, partial [Gymnopus luxurians FD-317 M1]	------	------	PF12796.8;PF13637.7;PF13606.7;PF13857.7;PF00023.31	Ank_2;Ank_4;Ank_3;Ank_5;Ank	Ankyrin repeats;Ankyrin repeats;Ankyrin repeat;Ankyrin repeats;Ankyrin repeat
gene-HHX47_DHR2000074	HHX47_DHR2000074	hypothetical protein	10.44	10.68	6.95	10.82	10.52	11.23	6.09	6.93	6.07	11.75	9.35	10.67	9.356667	10.856667	6.363333	10.59	GO:001649	MF:oxidoreductase activity;	------	------	------	------	------	------	GAW08645.1	fad dependent [Lentinula edodes]	------	------	PF01266.25;PF13450.7;PF13454.7	DAO;NAD_binding_8;NAD_binding_9	FAD dependent oxidoreductase;NA;FAD-NA
gene-HHX47_DHR1001711	HHX47_DHR1001711	hypothetical protein	0	0	0	0	0	0	0	0	0	31.88	0	0	0	0	0	10.626667	GO:0005506;GO:0016705;GO:002003	MF:iron ion binding;MF:oxidoreductase activity, acting on paired donors, with incorporation or reduction of molecular oxygen;MF:heme binding;	------	------	------	------	------	------	GAW03274.1	cytochrome p450 [Lentinula edodes]	------	------	------	------	------
gene-HHX47_DHR5000209	HHX47_DHR5000209	hypothetical protein	22.32	25.02	21.79	20.73	19.09	23.75	5.39	5.57	5.38	12.22	10.59	9.07	23.043333	21.19	5.446667	10.626667	------	------	------	------	------	------	------	------	GAW06209.1	hypothetical protein LENED_008112 [Lentinula edodes]	------	------	------	------	------
gene-HHX47_DHR8000216	HHX47_DHR8000216	hypothetical protein	6.38	8.05	5.55	4.77	5.77	7.92	8.36	8.59	7.36	11.48	12.6	7.82	6.66	6.153333	8.103333	10.633333	GO:0005634;GO:0042025;GO:0003700;GO:0005507;GO:000367	CC:nucleus;CC:host cell nucleus;MF:transcription factor activity, sequence-specific DNA binding;MF:copper ion binding;MF:DNA binding;	------	------	------	------	------	------	KIK70980.1	hypothetical protein GYMLUDRAFT_33079 [Gymnopus luxurians FD-317 M1]	sp|Q09728|CUF1_SCHPO;	Metal-binding regulatory protein cuf1 OS=Schizosaccharomyces pombe;	PF00649.19	Copper-fist	Copper fist DNA binding domain
gene-HHX47_DHR3000497	HHX47_DHR3000497	hypothetical protein	62.14	77.45	72.01	38.67	75.82	86.06	2.33	3.73	2.37	14.95	10.77	6.21	70.533333	66.85	2.81	10.643333	------	------	------	------	------	------	------	------	GAW02482.1	hypothetical protein LENED_004140 [Lentinula edodes]	------	------	------	------	------
gene-HHX47_DHR6000163	HHX47_DHR6000163	hypothetical protein	5.4	6.97	3.48	2.06	4.03	5.99	6.88	6.42	7.01	12.14	9.22	10.59	5.283333	4.026667	6.77	10.65	------	------	------	------	------	------	------	------	KAE9396924.1	hypothetical protein BT96DRAFT_921846 [Gymnopus androsaceus JB14]	------	------	------	------	------
gene-HHX47_DHR3000755	HHX47_DHR3000755	hypothetical protein	5.42	7.36	5.78	4.91	4.65	5.81	20.7	12.78	20.56	13.22	9.4	9.36	6.186667	5.123333	18.013333	10.66	GO:0016787;GO:000382	MF:hydrolase activity;MF:catalytic activity;	K01561	dehH	------	------	COG0596;ENOG410ZWMV;ENOG410ZVZ8	S:Function unknown;G:Carbohydrate transport and metabolism;S:Function unknown	GAW01575.1	alpha beta hydrolase [Lentinula edodes]	sp|Q6NAM1|DEHA_RHOPA;	Fluoroacetate dehalogenase OS=Rhodopseudomonas palustris;	PF12697.8;PF00561.21;PF12146.9	Abhydrolase_6;Abhydrolase_1;Hydrolase_4	Alpha/beta hydrolase family;alpha/beta hydrolase fold;Serine aminopeptidase, S33
gene-HHX47_DHR8000263	HHX47_DHR8000263	hypothetical protein	8.97	8.4	8.58	6.99	5.09	4.9	7.98	7.52	5.94	11.21	8.91	11.9	8.65	5.66	7.146667	10.673333	GO:000372	MF:RNA binding;	K12891	SRSF2_8, SFRS2A_B	map03040	Spliceosome	------	------	GAW03094.1	RNA-binding domain-containing protein [Lentinula edodes]	sp|Q10193|SRP1_SCHPO;	Pre-mRNA-splicing factor srp1 OS=Schizosaccharomyces pombe;	PF00076.23	RRM_1	RNA recognition motif.
gene-HHX47_DHR4000630	HHX47_DHR4000630	hypothetical protein	18.35	19.58	17.26	14.32	18.8	23.71	7.26	7.59	7.76	11.44	10.65	9.93	18.396667	18.943333	7.536667	10.673333	GO:0009058;GO:0003824;GO:0016874;GO:0031177;GO:001678	BP:biosynthetic process;MF:catalytic activity;MF:ligase activity;MF:phosphopantetheine binding;MF:hydrolase activity, acting on ester bonds;	------	------	------	------	COG1020;ENOG410XPD8	Q:Secondary metabolites biosynthesis, transport and catabolism;	THU87637.1	acetyl-CoA synthetase-like protein [Dendrothele bispora CBS 962.96]	sp|Q5AUZ6|ATNA_EMENI;	Nonribosomal peptide synthase atnA OS=Emericella nidulans;	PF00501.29;PF00668.21;PF00550.26;PF13193.7;PF07859.14;PF00975.21	AMP-binding;Condensation;PP-binding;AMP-binding_C;Abhydrolase_3;Thioesterase	AMP-binding enzyme;Condensation domain;Phosphopantetheine attachment site;AMP-binding enzyme C-terminal domain;alpha/beta hydrolase fold;Thioesterase domain
gene-HHX47_DHR4000824	HHX47_DHR4000824	hypothetical protein	10.93	11.1	14.2	14.51	15.37	13.82	7.39	6.19	6.6	11.06	7.87	13.16	12.076667	14.566667	6.726667	10.696667	GO:0016021;GO:0003824;GO:0016787;GO:0003924;GO:000552	CC:integral component of membrane;MF:catalytic activity;MF:hydrolase activity;MF:GTPase activity;MF:GTP binding;	------	------	------	------	------	------	GAW09543.1	endo- -alpha-mannosidase [Lentinula edodes]	------	------	PF03663.15	Glyco_hydro_76	Glycosyl hydrolase family 76
gene-HHX47_DHR2000917	HHX47_DHR2000917	hypothetical protein	3.5	5.18	2.78	3.61	5.71	5.26	7.87	11.05	8.5	10.93	11.66	9.51	3.82	4.86	9.14	10.7	GO:0007076;GO:000079	BP:mitotic chromosome condensation;CC:condensin complex;	K06678	YCG1, CAPG	map04111	Cell cycle - yeast	------	------	GAW03479.1	chromosome condensation complex protein [Lentinula edodes]	sp|Q06680|CND3_YEAST;	Condensin complex subunit 3 OS=Saccharomyces cerevisiae;	PF12719.8	Cnd3	Nuclear condensing complex subunits, C-term domain
gene-HHX47_DHR8000060	HHX47_DHR8000060	hypothetical protein	0.12	0.65	0.4	0.2	0.93	0.51	1.44	0.75	2.67	11.99	16.16	4.02	0.39	0.546667	1.62	10.723333	GO:0016021;GO:0005506;GO:0016705;GO:0004497;GO:002003	CC:integral component of membrane;MF:iron ion binding;MF:oxidoreductase activity, acting on paired donors, with incorporation or reduction of molecular oxygen;MF:monooxygenase activity;MF:heme binding;	------	------	------	------	ENOG410YHFI;COG2124	S:Function unknown;Q:Secondary metabolites biosynthesis, transport and catabolism	KIJ46654.1	hypothetical protein M422DRAFT_249810 [Sphaerobolus stellatus SS14]	------	------	PF00067.23	p450	Cytochrome P450
gene-HHX47_DHR5000295	HHX47_DHR5000295	hypothetical protein	55.04	64.59	66.42	79.15	62.08	65.1	5.08	4.14	4.2	11.56	10.16	10.45	62.016667	68.776667	4.473333	10.723333	------	------	------	------	------	------	------	------	KAE9394451.1	hypothetical protein BT96DRAFT_1022512 [Gymnopus androsaceus JB14]	------	------	------	------	------
gene-HHX47_DHR8000454	HHX47_DHR8000454	hypothetical protein	2.18	5.4	2.18	0.72	2.27	2.55	6.02	6.62	11.31	12.18	13.67	6.35	3.253333	1.846667	7.983333	10.733333	------	------	------	------	------	------	------	------	GAW03096.1	hypothetical protein LENED_004790 [Lentinula edodes]	------	------	------	------	------
gene-HHX47_DHR4000424	HHX47_DHR4000424	hypothetical protein	73.87	14.88	146.71	10.31	25.35	21.12	1.3	6.06	0	14.39	10.16	7.67	78.486667	18.926667	2.453333	10.74	------	------	------	------	------	------	ENOG410YWD3	S:Function unknown	GAV99959.1	hypothetical protein LENED_001445 [Lentinula edodes]	------	------	------	------	------
gene-HHX47_DHR5000615	HHX47_DHR5000615	hypothetical protein	9.36	9.21	10.58	6.96	11.89	11.48	6.93	8.62	7.31	11.93	10.63	9.69	9.716667	10.11	7.62	10.75	GO:0004252;GO:004687	MF:serine-type endopeptidase activity;MF:metal ion binding;	K01279	TPP1, CLN2	------	------	------	------	GAW01032.1	tripeptidyl peptidase A [Lentinula edodes]	sp|D4D7N6|SED3_TRIVH;	Probable tripeptidyl-peptidase SED3 OS=Trichophyton verrucosum;	PF09286.12	Pro-kuma_activ	Pro-kumamolisin, activation domain
gene-HHX47_DHR2000085	HHX47_DHR2000085	hypothetical protein	3.94	4.72	3.69	7.83	6.54	9.26	22.47	21.33	23.19	10.23	9.11	12.91	4.116667	7.876667	22.33	10.75	GO:0055085;GO:001602	BP:transmembrane transport;CC:integral component of membrane;	------	------	------	------	------	------	KIK58656.1	hypothetical protein GYMLUDRAFT_170720 [Gymnopus luxurians FD-317 M1]	sp|O23482|OPT3_ARATH;	Oligopeptide transporter 3 OS=Arabidopsis thaliana OX=3702 GN=OPT3 PE=2 SV=3;	PF03169.16	OPT	OPT oligopeptide transporter protein
gene-HHX47_DHR1001439	HHX47_DHR1001439	hypothetical protein	0.53	0.35	0.71	2.27	1.38	1.11	2.37	0.79	2.68	8.62	8.46	15.18	0.53	1.586667	1.946667	10.753333	GO:0015074;GO:000367	BP:DNA integration;MF:nucleic acid binding;	K03006	RPB1, POLR2A	map03020	RNA polymerase	ENOG410XS4D;ENOG410XP5C;COG2801	S:Function unknown;L:Replication, recombination and repair;L:Replication, recombination and repair	TFY53775.1	hypothetical protein EVJ58_g9258 [Fomitopsis rosea]	sp|P10978|POLX_TOBAC;	Retrovirus-related Pol polyprotein from transposon TNT 1-94 OS=Nicotiana tabacum OX=4097 PE=2 SV=1;	PF07727.15;PF14223.7;PF00665.27;PF13976.7	RVT_2;Retrotran_gag_2;rve;gag_pre-integrs	Reverse transcriptase;gag-polypeptide of LTR copia-type;Integrase core domain;GAG-pre-integrase domain
gene-HHX47_DHR7000040	HHX47_DHR7000040	hypothetical protein	2.67	2.34	3.66	1.92	2.37	2.58	4.04	4.11	3.38	12.65	12.26	7.41	2.89	2.29	3.843333	10.773333	GO:0005634;GO:0003700;GO:004356	CC:nucleus;MF:transcription factor activity, sequence-specific DNA binding;MF:sequence-specific DNA binding;	------	------	------	------	------	------	GAV98662.1	winged helix DNA-binding domain-containing partial [Lentinula edodes]	sp|Q8ITI5|FOXG1_MNELE;	Forkhead box protein G1 OS=Mnemiopsis leidyi OX=27923 GN=FOXG1 PE=2 SV=1;	PF00250.19	Forkhead	Forkhead domain
gene-HHX47_DHR3001069	HHX47_DHR3001069	hypothetical protein	12.67	37.71	34.12	134.13	39.34	16.55	3.57	0.52	0.39	8.68	18.45	5.2	28.166667	63.34	1.493333	10.776667	GO:0005576;GO:0009277;GO:000519	CC:extracellular region;CC:fungal-type cell wall;MF:structural constituent of cell wall;	------	------	------	------	------	------	GAW05879.1	fungal hydrophobin [Lentinula edodes]	sp|P16933|SC3_SCHCO;	Fruiting body protein SC3 OS=Schizophyllum commune OX=5334 GN=SC3 PE=1 SV=2;	PF01185.19	Hydrophobin	Fungal hydrophobin
gene-HHX47_DHR2000672	HHX47_DHR2000672	hypothetical protein	20.12	22.09	24.42	28.68	44.87	34.6	2.08	5.66	4.26	3.42	16.22	12.77	22.21	36.05	4	10.803333	------	------	------	------	------	------	ENOG4111DJ7	S:Function unknown	GAW02096.1	hypothetical protein LENED_003728 [Lentinula edodes]	------	------	------	------	------
gene-HHX47_DHR3000573	HHX47_DHR3000573	hypothetical protein	9.37	11.18	8.28	8.23	7.97	9.25	11.34	8.73	7.72	9.18	10.74	12.49	9.61	8.483333	9.263333	10.803333	GO:0101030;GO:0005737;GO:0046872;GO:000847	BP:tRNA-guanine transglycosylation;CC:cytoplasm;MF:metal ion binding;MF:queuine tRNA-ribosyltransferase activity;	K00777	QTRT1	------	------	------	------	GAW05213.1	queuine trna-ribosyltransferase [Lentinula edodes]	sp|O94460|TGT_SCHPO;	Queuine tRNA-ribosyltransferase catalytic subunit OS=Schizosaccharomyces pombe;	PF01702.19	TGT	Queuine tRNA-ribosyltransferase
gene-HHX47_DHR4000449	HHX47_DHR4000449	hypothetical protein	16.03	16.35	22.24	15.71	22.03	19.71	13.92	11.27	9.75	14.2	6.83	11.4	18.206667	19.15	11.646667	10.81	------	------	------	------	------	------	------	------	GAV99887.1	hypothetical protein LENED_001372 [Lentinula edodes]	------	------	------	------	------
gene-HHX47_DHR3001017	HHX47_DHR3001017	hypothetical protein	16.11	14.37	18.11	42.37	24.2	21.7	9.23	15.02	12.45	11.09	10.33	11.04	16.196667	29.423333	12.233333	10.82	GO:0005783;GO:0016671;GO:000375	CC:endoplasmic reticulum;MF:oxidoreductase activity, acting on a sulfur group of donors, disulfide as acceptor;MF:protein disulfide isomerase activity;	K10976	ERO1LB	map04141	Protein processing in endoplasmic reticulum	------	------	GAW04291.1	endoplasmic oxidoreductin-1 [Lentinula edodes]	sp|Q8NIP5|ERO1_KLULA;	Endoplasmic reticulum oxidoreductin-1 OS=Kluyveromyces lactis;	PF04137.16	ERO1	Endoplasmic Reticulum Oxidoreductin 1
gene-HHX47_DHR4000707	HHX47_DHR4000707	hypothetical protein	6.33	5.42	6.55	4.97	8.46	9.06	11.73	31.79	20.16	8.42	14.73	9.31	6.1	7.496667	21.226667	10.82	GO:001602	CC:integral component of membrane;	------	------	------	------	------	------	ESK86244.1	hypothetical protein Moror_16624 [Moniliophthora roreri MCA 2997]	------	------	PF12937.8	F-box-like	F-box-like
gene-HHX47_DHR2001050	HHX47_DHR2001050	hypothetical protein	27.99	28.88	27.17	39.33	32.39	26.2	7.69	8.21	6.83	11.63	10.08	10.86	28.013333	32.64	7.576667	10.856667	------	------	------	------	------	------	------	------	GAW03571.1	protein [Lentinula edodes]	------	------	------	------	------
gene-HHX47_DHR6000199	HHX47_DHR6000199	hypothetical protein	17.62	17.58	18.32	17.96	24.66	29.07	6.61	10.62	9.19	12.03	8.72	11.83	17.84	23.896667	8.806667	10.86	GO:0052716;GO:0005507;GO:001649	MF:hydroquinon;MF:copper ion binding;MF:oxidoreductase activity;	K19791	FET3_5	------	------	------	------	BAT31657.1	laccase [Lentinula edodes]	sp|Q12542|LAC2_AGABI;	Laccase-2 OS=Agaricus bisporus OX=5341 GN=lcc2 PE=1 SV=1;	PF00394.23;PF07731.15;PF07732.16	Cu-oxidase;Cu-oxidase_2;Cu-oxidase_3	Multicopper oxidase;Multicopper oxidase;Multicopper oxidase
gene-HHX47_DHR2001074	HHX47_DHR2001074	hypothetical protein	8.32	7.27	6.15	6.61	10.55	10.38	38.51	41.32	39.41	11.13	10.52	10.94	7.246667	9.18	39.746667	10.863333	GO:000563	CC:nucleus;	K25202	IPO13, RANBP13	------	------	------	------	GAW03552.1	ARM repeat-containing protein [Lentinula edodes]	------	------	PF18806.2	Importin_rep_3	Importin 13 repeat
gene-HHX47_DHR3000366	HHX47_DHR3000366	hypothetical protein	6.9	6.99	7.01	6.17	7.09	5.25	7.2	8.33	6.81	12.82	10.81	9	6.966667	6.17	7.446667	10.876667	------	------	------	------	------	------	------	------	GAW05530.1	hypothetical protein LENED_007393 [Lentinula edodes]	------	------	------	------	------
gene-HHX47_DHR5000214	HHX47_DHR5000214	hypothetical protein	6.55	10.62	6.18	10.36	8.41	6.69	7.89	11.1	9.16	10.91	11.63	10.12	7.783333	8.486667	9.383333	10.886667	------	------	------	------	------	------	------	------	GAV99447.1	hypothetical protein LENED_000905 [Lentinula edodes]	------	------	------	------	------
gene-HHX47_DHR3000348	HHX47_DHR3000348	hypothetical protein	10.01	11.26	12.03	13.62	11.76	11.26	15.23	14.58	12.97	10.59	9.92	12.19	11.1	12.213333	14.26	10.9	------	------	------	------	------	------	------	------	KAE9385883.1	hypothetical protein BT96DRAFT_928591 [Gymnopus androsaceus JB14]	------	------	------	------	------
gene-HHX47_DHR5001079	HHX47_DHR5001079	hypothetical protein	8.58	10.3	7.4	9.3	11.48	11.91	24.98	19.37	29.17	9.86	10.09	12.82	8.76	10.896667	24.506667	10.923333	GO:0016042;GO:000384	BP:lipid catabolic process;MF:1-alkyl-2-acetylglycerophosphocholine esterase activity;	K01062	PLA2G7, PAFAH	map00565	Ether lipid metabolism	------	------	GAV98995.1	glycoside hydrolase family 2 protein [Lentinula edodes]	------	------	PF03403.14	PAF-AH_p_II	Platelet-activating factor acetylhydrolase, isoform II
gene-HHX47_DHR8000001	HHX47_DHR8000001	hypothetical protein	0.84	0	0.39	1.23	0	0.72	1.09	0.34	1.58	14.46	17.57	0.78	0.41	0.65	1.003333	10.936667	GO:001649	MF:oxidoreductase activity;	------	------	------	------	COG1028	S:Function unknown	XP_007323914.1	hypothetical protein SERLADRAFT_479540 [Serpula lacrymans var. lacrymans S7.9]	sp|A0A144Y7G4|CITE_MONPU;	Short chain dehydrogenase mpl6 OS=Monascus purpureus OX=5098 GN=mpl6 PE=1 SV=1;	PF00106.26;PF13561.7;PF08659.11;PF02719.16	adh_short;adh_short_C2;KR;Polysacc_synt_2	short chain dehydrogenase;Enoyl;KR domain;Polysaccharide biosynthesis protein
gene-HHX47_DHR1001689	HHX47_DHR1001689	hypothetical protein	13.64	15.65	17.9	10.15	12.91	21.25	8.13	3.95	10.12	5.01	11.76	16.04	15.73	14.77	7.4	10.936667	------	------	------	------	------	------	------	------	------	------	------	------	------	------	------
gene-HHX47_DHR2000520	HHX47_DHR2000520	hypothetical protein	6.09	7.92	7.66	10.28	9.31	7.55	7.66	8.42	6.93	11.5	10.22	11.09	7.223333	9.046667	7.67	10.936667	GO:0051560;GO:0016021;GO:000573	BP:mitochondrial calcium ion homeostasis;CC:integral component of membrane;CC:mitochondrion;	------	------	------	------	------	------	GAW09582.1	DUF607-domain-containing protein [Lentinula edodes]	------	------	------	------	------
gene-HHX47_DHR5000731	HHX47_DHR5000731	hypothetical protein	3.25	2.2	3.14	2.54	2.82	2.81	11.36	8.91	10.86	11.51	11.73	9.64	2.863333	2.723333	10.376667	10.96	GO:0005773;GO:0016021;GO:0016787;GO:000029	CC:vacuole;CC:integral component of membrane;MF:hydrolase activity;MF:endopolyphosphatase activity;	K06018	PPN1	------	------	------	------	KIK68138.1	hypothetical protein GYMLUDRAFT_81588 [Gymnopus luxurians FD-317 M1]	sp|Q5KH67|PPN1_CRYNJ;	Endopolyphosphatase OS=Cryptococcus neoformans var. neoformans serotype D;	------	------	------
gene-HHX47_DHR8000394	HHX47_DHR8000394	hypothetical protein	6.08	4.67	7.34	9.3	8.56	5.59	13.09	14.79	10.62	9.29	14.29	9.33	6.03	7.816667	12.833333	10.97	GO:0015031;GO:0005789;GO:0003676;GO:001678	BP:protein transport;CC:endoplasmic reticulum membrane;MF:nucleic acid binding;MF:hydrolase activity, acting on ester bonds;	K23504;K21440	SERAC1;ANKRD50	------	------	ENOG4111FPZ;ENOG410YIPC;ENOG410ZRA6	S:Function unknown;	GAW02061.1	Protein SERAC1 Q2TBM9 [Lentinula edodes]	sp|Q96JX3|SRAC1_HUMAN;	Protein SERAC1 OS=Homo sapiens OX=9606 GN=SERAC1 PE=1 SV=1;	------	------	------
gene-HHX47_DHR6000430	HHX47_DHR6000430	hypothetical protein	16.37	16.4	17.11	17.4	17.69	20.49	60.43	53.87	58.55	13.29	11.06	8.57	16.626667	18.526667	57.616667	10.973333	GO:0006421;GO:0006418;GO:0004812;GO:0004816;GO:0003676;GO:000552	BP:asparaginyl-tRNA aminoacylation;BP:tRNA aminoacylation for protein translation;MF:aminoacyl-tRNA ligase activity;MF:asparagine-tRNA ligase activity;MF:nucleic acid binding;MF:ATP binding;	K01893	NARS, asnS	map00970	Aminoacyl-tRNA biosynthesis	COG0017	J:Translation, ribosomal structure and biogenesis	KIK61601.1	hypothetical protein GYMLUDRAFT_42614 [Gymnopus luxurians FD-317 M1]	sp|Q72G53|SYN_DESVH;	Asparagine--tRNA ligase OS=Desulfovibrio vulgaris;	PF00152.21	tRNA-synt_2	tRNA synthetases class II
gene-HHX47_DHR1000992	HHX47_DHR1000992	hypothetical protein	46.88	46.1	51.74	60.19	46.61	49.64	6.55	7.62	8.24	12.2	12.38	8.35	48.24	52.146667	7.47	10.976667	------	------	------	------	------	------	------	------	GAV98842.1	hypothetical protein LENED_000254 [Lentinula edodes]	------	------	------	------	------
gene-HHX47_DHR3000952	HHX47_DHR3000952	hypothetical protein	7.8	7.34	7	7.63	8.68	10.63	10.33	10.57	9.1	11.41	11.74	9.81	7.38	8.98	10	10.986667	GO:0016021;GO:007194	CC:integral component of membrane;MF:FAD binding;	K23319	ACLH	------	------	ENOG410YBQ1	S:Function unknown	GAV99189.1	non-heme halogenase [Lentinula edodes]	sp|A0A0U2JT80|ARMH3_ARMME;	Flavin-dependent halogenase armH3 OS=Armillaria mellea OX=47429 GN=armH3 PE=2 SV=1;	PF04820.15	Trp_halogenase	Tryptophan halogenase
gene-HHX47_DHR2000570	HHX47_DHR2000570	hypothetical protein	9.76	5.23	7.82	5.24	8.06	10.01	7.93	9.24	8.21	10.42	9.78	12.84	7.603333	7.77	8.46	11.013333	GO:0019752;GO:000445	BP:carboxylic acid metabolic process;MF:isocitrate lyase activity;	------	------	------	------	------	------	GAW02221.1	isocitrate lyase [Lentinula edodes]	------	------	------	------	------
gene-HHX47_DHR1000830	HHX47_DHR1000830	hypothetical protein	24.27	19.7	22.12	14.38	15.51	18.01	8.35	8.84	7.58	11.25	11.61	10.2	22.03	15.966667	8.256667	11.02	------	------	------	------	------	------	------	------	GAW00050.1	hypothetical protein LENED_001542 [Lentinula edodes]	------	------	------	------	------
gene-HHX47_DHR1000980	HHX47_DHR1000980	hypothetical protein	42.92	49.84	48.6	55.37	52.53	45.29	17.79	19.91	16.66	10.6	9.98	12.51	47.12	51.063333	18.12	11.03	GO:0016021;GO:000419	CC:integral component of membrane;MF:aspartic-type endopeptidase activity;	K01382	CTSE	------	------	------	------	KIK63628.1	hypothetical protein GYMLUDRAFT_162371, partial [Gymnopus luxurians FD-317 M1]	sp|O60020|ASPR1_PHARH;	Aspartic protease OS=Phaffia rhodozyma OX=5421 GN=pr1 PE=1 SV=1;	PF00026.24	Asp	Eukaryotic aspartyl protease
gene-HHX47_DHR6000443	HHX47_DHR6000443	hypothetical protein	13.4	18.69	28.92	59.24	54.36	36.59	9.44	1.85	4.14	11.87	10.55	10.7	20.336667	50.063333	5.143333	11.04	------	------	------	------	------	------	------	------	GAW04780.1	hypothetical protein LENED_006591 [Lentinula edodes]	------	------	------	------	------
gene-HHX47_DHR3001006	HHX47_DHR3001006	hypothetical protein	3.57	4.22	4.4	4.73	6.39	4.7	8.84	8.89	8.72	10.31	7.38	15.45	4.063333	5.273333	8.816667	11.046667	GO:0006281;GO:0005634;GO:0003887;GO:0046872;GO:000367	BP:DNA repair;CC:nucleus;MF:DNA-directed DNA polymerase activity;MF:metal ion binding;MF:DNA binding;	K10981;K03513	POL4;POLM	map03450	Non-homologous end-joining	------	------	GAW00561.1	dna polymerase mu [Lentinula edodes]	sp|Q9NP87|DPOLM_HUMAN;	DNA-directed DNA/RNA polymerase mu OS=Homo sapiens OX=9606 GN=POLM PE=1 SV=1;	PF10391.10;PF11731.9;PF16589.6	DNA_pol_lambd_f;Cdd1;BRCT_2	Fingers domain of DNA polymerase lambda;Pathogenicity locus;BRCT domain, a BRCA1 C-terminus domain
gene-HHX47_DHR2001073	HHX47_DHR2001073	hypothetical protein	19.09	11.54	16.27	12.17	21.09	13.01	15.96	27.61	16.23	9.89	11.7	11.61	15.633333	15.423333	19.933333	11.066667	GO:001602	CC:integral component of membrane;	------	------	------	------	------	------	GAW03480.1	hypothetical protein LENED_005208 [Lentinula edodes]	------	------	------	------	------
gene-HHX47_DHR3001028	HHX47_DHR3001028	hypothetical protein	23.14	20.26	21.75	19.9	21.44	24.07	9.29	9.02	8.34	12.95	11.33	8.93	21.716667	21.803333	8.883333	11.07	GO:0006310;GO:0006281;GO:0051103;GO:0006260;GO:0071897;GO:0005524;GO:0003910;GO:000367	BP:DNA recombination;BP:DNA repair;BP:DNA ligation involved in DNA repair;BP:DNA replication;BP:DNA biosynthetic process;MF:ATP binding;MF:DNA ligas;MF:DNA binding;	K10747	LIG1	map03430;map03410;map03420;map03030	Mismatch repair;Base excision repair;Nucleotide excision repair;DNA replication	------	------	GAW04306.1	dna ligase [Lentinula edodes]	sp|Q9C1W9|DNLI3_SCHPO;	DNA ligase 3 OS=Schizosaccharomyces pombe;	PF01068.22;PF04679.16	DNA_ligase_A_M;DNA_ligase_A_C	ATP dependent DNA ligase domain;ATP dependent DNA ligase C terminal region
gene-HHX47_DHR4000191	HHX47_DHR4000191	hypothetical protein	7.64	6.35	9.67	5.2	6.47	8.48	7.35	8.59	7.12	13.38	10.62	9.31	7.886667	6.716667	7.686667	11.103333	------	------	K11137	TELO2, TEL2	------	------	------	------	KAE9406358.1	hypothetical protein BT96DRAFT_954840 [Gymnopus androsaceus JB14]	------	------	------	------	------
gene-HHX47_DHR5001033	HHX47_DHR5001033	hypothetical protein	36.43	34.79	32.32	42.85	44.17	39.56	12.24	10.87	11.56	12.09	10.14	11.1	34.513333	42.193333	11.556667	11.11	GO:0016021;GO:0005789;GO:000467	CC:integral component of membrane;CC:endoplasmic reticulum membrane;MF:protein C-terminal S-isoprenylcysteine carboxyl O-methyltransferase activity;	K00587	ICMT, STE14	map00900	Terpenoid backbone biosynthesis	------	------	GAV98921.1	ICMT-domain-containing protein [Lentinula edodes]	sp|Q9EQK7|ICMT_MOUSE;	Protein-S-isoprenylcysteine O-methyltransferase OS=Mus musculus OX=10090 GN=Icmt PE=2 SV=2;	PF04140.15;PF04191.14;PF07298.12;PF06966.13	ICMT;PEMT;NnrU;DUF1295	Isoprenylcysteine carboxyl methyltransferase;Phospholipid methyltransferase;NnrU protein;Protein of unknown function
gene-HHX47_DHR5000528	HHX47_DHR5000528	hypothetical protein	22.66	15.22	30.08	7.13	6.06	7.37	10.87	6.38	11.16	9.01	17.11	7.23	22.653333	6.853333	9.47	11.116667	------	------	------	------	------	------	------	------	GAW08661.1	hypothetical protein LENED_010736 [Lentinula edodes]	------	------	------	------	------
gene-HHX47_DHR10000158	HHX47_DHR10000158	hypothetical protein	41.74	38.86	52.19	82.88	57.32	44.56	11.29	9.01	10.47	10.6	10.84	11.92	44.263333	61.586667	10.256667	11.12	GO:0006865;GO:0055085;GO:0016021;GO:002285	BP:amino acid transport;BP:transmembrane transport;CC:integral component of membrane;MF:transmembrane transporter activity;	K16261	YAT	------	------	COG0833	E:Amino acid transport and metabolism	GAV98682.1	amino-acid permease inda1 [Lentinula edodes]	sp|P34054|INDA1_HYPAT;	Amino-acid permease inda1 OS=Hypocrea atroviridis OX=63577 GN=inda1 PE=2 SV=1;	PF00324.22;PF13520.7	AA_permease;AA_permease_2	Amino acid permease;Amino acid permease
gene-HHX47_DHR9000042	HHX47_DHR9000042	hypothetical protein	5.4	8.93	6.88	4.71	4.11	4.79	14.3	8.57	13.91	11.2	8.39	13.77	7.07	4.536667	12.26	11.12	GO:000823	MF:metallopeptidase activity;	------	------	------	------	------	------	GAW05085.1	hypothetical protein LENED_006920 [Lentinula edodes]	------	------	------	------	------
gene-HHX47_DHR1000440	HHX47_DHR1000440	hypothetical protein	29.32	20.87	28.82	14	21.33	29.19	10.75	12.53	14.08	12.47	11.68	9.21	26.336667	21.506667	12.453333	11.12	GO:000508	MF:guanyl-nucleotide exchange factor activity;	------	------	------	------	------	------	GAW07606.1	Dbl domain-containing protein [Lentinula edodes]	------	------	PF00621.21	RhoGEF	RhoGEF domain
gene-HHX47_DHR1002028	HHX47_DHR1002028	hypothetical protein	7.12	10.84	8.42	13.21	9.51	9.45	6.91	10.46	8.22	11.72	12.01	9.66	8.793333	10.723333	8.53	11.13	GO:0045454;GO:0055114;GO:0016021;GO:000562	BP:cell redox homeostasis;BP:oxidation-reduction process;CC:integral component of membrane;CC:cell;	------	------	------	------	------	------	GAW04668.1	hypothetical protein LENED_006474 [Lentinula edodes]	------	------	------	------	------
gene-HHX47_DHR7000383	HHX47_DHR7000383	hypothetical protein	5.95	8.48	10.11	4.52	7.9	9.19	4.61	9.31	5.82	11.98	8.45	13.01	8.18	7.203333	6.58	11.146667	GO:001602	CC:integral component of membrane;	------	------	------	------	------	------	KIK62442.1	hypothetical protein GYMLUDRAFT_242617 [Gymnopus luxurians FD-317 M1]	------	------	------	------	------
gene-HHX47_DHR7000525	HHX47_DHR7000525	hypothetical protein	9.44	7.44	8.41	4.23	7.89	8.84	10.45	12.85	12.26	12.19	11.28	10.05	8.43	6.986667	11.853333	11.173333	GO:0009058;GO:0016021;GO:0016740;GO:001678	BP:biosynthetic process;CC:integral component of membrane;MF:transferase activity;MF:hydrolase activity, acting on ester bonds;	------	------	------	------	------	------	GAW05504.1	polyketide synthase [Lentinula edodes]	sp|W7MT31|FUB1_GIBM7;	Reducing polyketide synthase FUB1 OS=Gibberella moniliformis;	PF00109.27;PF00698.22;PF08659.11;PF02801.23;PF14765.7;PF16197.6;PF00975.21;PF00550.26;PF00108.24	ketoacyl-synt;Acyl_transf_1;KR;Ketoacyl-synt_C;PS-DH;KAsynt_C_assoc;Thioesterase;PP-binding;Thiolase_N	Beta-ketoacyl synthase, N-terminal domain;Acyl transferase domain;KR domain;Beta-ketoacyl synthase, C-terminal domain;Polyketide synthase dehydratase;Ketoacyl-synthetase C-terminal extension;Thioesterase domain;Phosphopantetheine attachment site;Thiolase, N-terminal domain
gene-HHX47_DHR1000817	HHX47_DHR1000817	hypothetical protein	6.82	5.14	6.61	3.02	4.75	3.6	17.87	17.27	17.79	13.15	10.07	10.31	6.19	3.79	17.643333	11.176667	GO:0016021;GO:0046872;GO:002003	CC:integral component of membrane;MF:metal ion binding;MF:heme binding;	------	------	------	------	------	------	GAW02401.1	RWD-domain-containing protein [Lentinula edodes]	------	------	PF14608.7	zf-CCCH_2	RNA-binding, Nab2-type zinc finger
gene-HHX47_DHR9000322	HHX47_DHR9000322	hypothetical protein	25.77	20.6	19.03	16.06	19.64	25.45	10.94	11.08	11.06	11.85	11	10.71	21.8	20.383333	11.026667	11.186667	GO:000367	MF:nucleic acid binding;	------	------	------	------	------	------	GAW03186.1	transcriptional regulator prz1 [Lentinula edodes]	------	------	PF00096.27	zf-C2H2	Zinc finger, C2H2 type
gene-HHX47_DHR9000177	HHX47_DHR9000177	hypothetical protein	64.14	71.51	69.35	97.57	65.81	74.79	4.07	4.46	4.93	14.63	11.51	7.43	68.333333	79.39	4.486667	11.19	GO:0006486;GO:0016021;GO:0004378;GO:001682	BP:protein glycosylation;CC:integral component of membrane;MF:GDP-Ma;MF:lyase activity;	------	------	------	------	------	------	GAW07951.1	polysaccharide lyase family 14 protein [Lentinula edodes]	------	------	------	------	------
gene-HHX47_DHR2000267	HHX47_DHR2000267	hypothetical protein	16.16	11.97	12.39	11.27	13.74	13.17	28.75	31.3	30.7	9.86	14.09	9.63	13.506667	12.726667	30.25	11.193333	GO:0002098;GO:003358	BP:tRNA wobble uridine modification;CC:Elongator holoenzyme complex;	------	------	------	------	------	------	GAW01311.1	hypothetical protein LENED_002899 [Lentinula edodes]	------	------	------	------	------
gene-HHX47_DHR3000517	HHX47_DHR3000517	hypothetical protein	20.98	20.21	21.64	15.42	20.25	21.11	7.4	8.5	9.73	10.3	14.07	9.28	20.943333	18.926667	8.543333	11.216667	------	------	------	------	------	------	------	------	GAW06396.1	hypothetical protein LENED_008323 [Lentinula edodes]	------	------	------	------	------
gene-HHX47_DHR7000028	HHX47_DHR7000028	hypothetical protein	8.6	8.26	7.34	5.63	6.73	8.15	4.24	5.39	4.58	13.32	9.42	10.97	8.066667	6.836667	4.736667	11.236667	GO:001649	MF:oxidoreductase activity;	K17871	ndh1	------	------	------	------	KAE9398788.1	FAD/NAD(P)-binding domain-containing protein [Gymnopus androsaceus JB14]	sp|Q55CD9|NDH_DICDI;	Probable NADH dehydrogenase OS=Dictyostelium discoideum OX=44689 GN=DDB_G0270104 PE=3 SV=2;	PF07992.15;PF00070.28	Pyr_redox_2;Pyr_redox	Pyridine nucleotide-disulphide oxidoreductase;Pyridine nucleotide-disulphide oxidoreductase
gene-HHX47_DHR1001746	HHX47_DHR1001746	hypothetical protein	22.09	22.96	17.45	21.14	18.31	20.49	11.59	12.22	11.59	10.32	13.15	10.27	20.833333	19.98	11.8	11.246667	------	------	------	------	------	------	------	------	GAW04702.1	hypothetical protein LENED_006508 [Lentinula edodes]	sp|O14220|MEU26_SCHPO;	Meiotic expression up-regulated protein 26 OS=Schizosaccharomyces pombe;	PF14616.7	DUF4451	Domain of unknown function
gene-HHX47_DHR3000763	HHX47_DHR3000763	hypothetical protein	15.59	16.72	19.72	13.35	15.01	18.99	9.64	11.84	9.16	10.48	10.66	12.61	17.343333	15.783333	10.213333	11.25	------	------	------	------	------	------	------	------	GAW04216.1	hypothetical protein LENED_005993 [Lentinula edodes]	------	------	------	------	------
gene-HHX47_DHR3000570	HHX47_DHR3000570	hypothetical protein	4.46	5.19	3.07	5.03	4.36	6.08	7.83	5.26	8.99	12.32	9.2	12.28	4.24	5.156667	7.36	11.266667	GO:000367	MF:nucleic acid binding;	------	------	------	------	------	------	KIK67183.1	hypothetical protein GYMLUDRAFT_37240 [Gymnopus luxurians FD-317 M1]	sp|Q9UTA1|YL8J_SCHPO;	Zinc finger protein C25B8.19c OS=Schizosaccharomyces pombe;	PF00096.27;PF13465.7;PF13894.7	zf-C2H2;zf-H2C2_2;zf-C2H2_4	Zinc finger, C2H2 type;Zinc-finger double domain;C2H2-type zinc finger
gene-HHX47_DHR4000845	HHX47_DHR4000845	hypothetical protein	3.81	5.72	2.86	3.21	3.82	4.87	7.38	8.42	6.58	13.37	11.33	9.12	4.13	3.966667	7.46	11.273333	GO:0030245;GO:0005576;GO:0030248;GO:000455	BP:cellulose catabolic process;CC:extracellular region;MF:cellulose binding;MF:hydrolase activity, hydrolyzing O-glycosyl compounds;	K01225	CBH1	map00500	Starch and sucrose metabolism	ENOG41101KD	G:Carbohydrate transport and metabolism	KIK70404.1	carbohydrate-binding module family 1 protein [Gymnopus luxurians FD-317 M1]	sp|Q92400|GUX2_AGABI;	Exoglucanase OS=Agaricus bisporus OX=5341 GN=cel2 PE=2 SV=1;	PF00840.21	Glyco_hydro_7	Glycosyl hydrolase family 7
gene-HHX47_DHR5000661	HHX47_DHR5000661	hypothetical protein	2.37	1.87	0.16	1.41	2.71	4.07	9.82	9.49	9.28	11.92	10.39	11.51	1.466667	2.73	9.53	11.273333	------	------	------	------	------	------	------	------	GAW04439.1	hypothetical protein LENED_006228 [Lentinula edodes]	------	------	------	------	------
gene-HHX47_DHR7000070	HHX47_DHR7000070	hypothetical protein	2.48	2.42	3	1.14	1.76	2.55	8.69	11.25	10.15	11.45	9.36	13.06	2.633333	1.816667	10.03	11.29	GO:0005975;GO:000455	BP:carbohydrate metabolic process;MF:hydrolase activity, hydrolyzing O-glycosyl compounds;	K05349	bglX	map00460;map00500	Cyanoamino acid metabolism;Starch and sucrose metabolism	------	------	GAW10276.1	glycoside hydrolase [Lentinula edodes]	sp|Q5B0F4|BGLG_EMENI;	Probable beta-glucosidase G OS=Emericella nidulans;	PF01915.23;PF14310.7;PF00933.22	Glyco_hydro_3_C;Fn3-like;Glyco_hydro_3	Glycosyl hydrolase family 3 C-terminal domain;Fibronectin type III-like domain;Glycosyl hydrolase family 3 N terminal domain
gene-HHX47_DHR3000101	HHX47_DHR3000101	hypothetical protein	9.22	8.56	8.23	4.84	7.47	7.34	10.01	9.54	10.27	11.19	10.67	12.07	8.67	6.55	9.94	11.31	GO:0016021;GO:0005524;GO:000467	CC:integral component of membrane;MF:ATP binding;MF:protein kinase activity;	------	------	------	------	------	------	GAW03048.1	protein [Lentinula edodes]	------	------	PF17667.2;PF00069.26	Pkinase_fungal;Pkinase	Fungal protein kinase;Protein kinase domain
gene-HHX47_DHR1001719	HHX47_DHR1001719	hypothetical protein	4.19	2.39	3.69	1.71	2.2	3.58	8.79	15.13	12.99	11.95	11.71	10.27	3.423333	2.496667	12.303333	11.31	------	------	------	------	------	------	------	------	GAW06537.1	hypothetical protein LENED_008471 [Lentinula edodes]	------	------	------	------	------
gene-HHX47_DHR5000535	HHX47_DHR5000535	hypothetical protein	6.57	8.92	8.19	6.75	14.48	12.12	9.6	5.96	7.16	14	10.2	9.75	7.893333	11.116667	7.573333	11.316667	GO:001602	CC:integral component of membrane;	K07034	K07034	------	------	------	------	GAW08604.1	fun34 transmembrane protein [Lentinula edodes]	sp|O14201|MUG86_SCHPO;	Meiotically up-regulated gene 86 protein OS=Schizosaccharomyces pombe;	PF01184.20	Gpr1_Fun34_YaaH	GPR1/FUN34/yaaH family
gene-HHX47_DHR1000275	HHX47_DHR1000275	hypothetical protein	7.15	3.82	2.32	2.99	5.14	6.99	7.08	7.99	9.82	12.01	9.89	12.15	4.43	5.04	8.296667	11.35	------	------	------	------	------	------	------	------	GAW08861.1	hypothetical protein LENED_010964 [Lentinula edodes]	------	------	------	------	------
gene-HHX47_DHR2000125	HHX47_DHR2000125	hypothetical protein	18.22	20.53	19.37	16.59	15.16	18.41	6.08	4.43	3.56	12.67	13.2	8.29	19.373333	16.72	4.69	11.386667	GO:000467	MF:protein kinase activity;	------	------	------	------	------	------	GAW04885.1	hypothetical protein LENED_006703 [Lentinula edodes]	------	------	PF17667.2	Pkinase_fungal	Fungal protein kinase
gene-HHX47_DHR5000659	HHX47_DHR5000659	hypothetical protein	6.99	13.75	10.49	17.15	11.36	17.6	14.25	15.35	17.62	13.87	11.33	9.01	10.41	15.37	15.74	11.403333	GO:0016021;GO:002285	CC:integral component of membrane;MF:transmembrane transporter activity;	------	------	------	------	------	------	GAW05305.1	MFS general substrate transporter [Lentinula edodes]	sp|Q9US44|YIZG_SCHPO;	Uncharacterized transporter C1002.16c OS=Schizosaccharomyces pombe;	PF07690.17	MFS_1	Major Facilitator Superfamily
gene-HHX47_DHR5001084	HHX47_DHR5001084	hypothetical protein	12.41	11.53	8.76	7.7	6.29	8.34	16.36	15.56	16.17	9.98	11.86	12.38	10.9	7.443333	16.03	11.406667	GO:0016021;GO:0016787;GO:001681	CC:integral component of membrane;MF:hydrolase activity;MF:hydrolase activity, acting on carbon-nitroge;	------	------	------	------	------	------	GAW06441.1	carbohydrate esterase family 9 protein [Lentinula edodes]	------	------	------	------	------
gene-HHX47_DHR5000701	HHX47_DHR5000701	hypothetical protein	8.05	6.86	7.93	7.12	6	6.54	11.13	9.4	13.42	12.75	11.67	9.86	7.613333	6.553333	11.316667	11.426667	------	------	------	------	------	------	COG0666	S:Function unknown	GAW04634.1	multiple ankyrin repeats single kh domain [Lentinula edodes]	------	------	PF12796.8;PF13637.7;PF00023.31;PF13606.7;PF13857.7	Ank_2;Ank_4;Ank;Ank_3;Ank_5	Ankyrin repeats;Ankyrin repeats;Ankyrin repeat;Ankyrin repeat;Ankyrin repeats
gene-HHX47_DHR1000985	HHX47_DHR1000985	hypothetical protein	3.14	3.86	2.26	6.91	7.86	6.07	23.29	38.04	31.27	9.39	8.82	16.08	3.086667	6.946667	30.866667	11.43	GO:001649	MF:oxidoreductase activity;	------	------	------	------	COG0604	C:Energy production and conversion	GAW06608.1	HCP-like protein [Lentinula edodes]	sp|G3XMC6|AZAJ_ASPNA;	Dehydrogenase azaJ OS=Aspergillus niger;	PF00107.27	ADH_zinc_N	Zinc-binding dehydrogenase
gene-HHX47_DHR1001482	HHX47_DHR1001482	hypothetical protein	20.97	18.69	21.92	16.99	17.98	17.57	8.39	9.16	10.81	14.22	10.91	9.2	20.526667	17.513333	9.453333	11.443333	GO:0006629;GO:000808	BP:lipid metabolic process;MF:phosphoric diester hydrolase activity;	------	------	------	------	------	------	GAW04773.1	PLC-like phosphodiesterase [Lentinula edodes]	sp|P37965|GLPQ_BACSU;	Glycerophosphodiester phosphodiesterase OS=Bacillus subtilis;	PF03009.18	GDPD	Glycerophosphoryl diester phosphodiesterase family
gene-HHX47_DHR2000904	HHX47_DHR2000904	hypothetical protein	16.41	20.72	10.98	11.16	18.02	18.87	11.42	11.82	14.26	11.11	11.41	11.98	16.036667	16.016667	12.5	11.5	GO:0051213;GO:001649	MF:dioxygenase activity;MF:oxidoreductase activity;	K00471	BBOX1	map00310	Lysine degradation	------	------	GAV99806.1	gamma-butyrobetaine hydroxylase [Lentinula edodes]	sp|Q0VC74|TMLH_BOVIN;	Trimethyllysine dioxygenase, mitochondrial OS=Bos taurus OX=9913 GN=TMLHE PE=2 SV=1;	PF02668.17;PF06155.13	TauD;GBBH-like_N	Taurine catabolism dioxygenase TauD, TfdA family;Gamma-butyrobetaine hydroxylase-like, N-terminal
gene-HHX47_DHR5000557	HHX47_DHR5000557	hypothetical protein	6.22	4.77	6.87	8.95	8.49	6.73	15.95	14.41	12	11.8	9.86	12.86	5.953333	8.056667	14.12	11.506667	GO:0004497;GO:007194	MF:monooxygenase activity;MF:FAD binding;	K23319	ACLH	------	------	------	------	GAV99041.1	halogenase [Lentinula edodes]	sp|G3FLZ7|ARMH1_ARMME;	Flavin-dependent halogenase armH1 OS=Armillaria mellea OX=47429 GN=armH1 PE=3 SV=1;	PF04820.15;PF01494.20;PF13450.7;PF07992.15;PF01266.25;PF03486.15	Trp_halogenase;FAD_binding_3;NAD_binding_8;Pyr_redox_2;DAO;HI0933_like	Tryptophan halogenase;FAD binding domain;NA;Pyridine nucleotide-disulphide oxidoreductase;FAD dependent oxidoreductase;HI0933-like protein
gene-HHX47_DHR8000108	HHX47_DHR8000108	hypothetical protein	8.44	8.81	8.2	6.33	8.48	11.06	8.89	9.96	9.11	12.19	11.76	10.59	8.483333	8.623333	9.32	11.513333	GO:0016226;GO:0005739;GO:0050661;GO:0050660;GO:0003958;GO:0010181;GO:001649	BP:iron-sulfur cluster assembly;CC:mitochondrion;MF:NADP binding;MF:flavin adenine dinucleotide binding;MF:NADPH-hemoprotein reductase activity;MF:FMN binding;MF:oxidoreductase activity;	------	------	------	------	------	------	GAW07727.1	riboflavin synthase domain-like protein [Lentinula edodes]	sp|P0CP13|NDOR1_CRYNB;	NADPH-dependent diflavin oxidoreductase 1 OS=Cryptococcus neoformans var. neoformans serotype D;	PF00667.21;PF00258.26;PF00175.22	FAD_binding_1;Flavodoxin_1;NAD_binding_1	FAD binding domain;Flavodoxin;Oxidoreductase NAD-binding domain
gene-HHX47_DHR4000077	HHX47_DHR4000077	hypothetical protein	13.61	12.27	14.68	13.07	16.86	11.79	17.59	15	15.87	12.72	8.87	12.97	13.52	13.906667	16.153333	11.52	GO:001602	CC:integral component of membrane;	------	------	------	------	------	------	GAW06794.1	hypothetical protein LENED_008743 [Lentinula edodes]	sp|A0A144Y7G4|CITE_MONPU;	Short chain dehydrogenase mpl6 OS=Monascus purpureus OX=5098 GN=mpl6 PE=1 SV=1;	PF00106.26;PF13561.7;PF08659.11	adh_short;adh_short_C2;KR	short chain dehydrogenase;Enoyl;KR domain
gene-HHX47_DHR1000028	HHX47_DHR1000028	hypothetical protein	24.43	19.31	21.31	16.77	21.97	25.37	9.1	9.71	10.43	12.06	13.13	9.38	21.683333	21.37	9.746667	11.523333	------	------	K14772	UTP20	------	------	------	------	GAW01360.1	u3 snornp protein utp20 [Lentinula edodes]	sp|O60055|UTP20_SCHPO;	U3 small nucleolar RNA-associated protein 20 OS=Schizosaccharomyces pombe;	PF07539.13	DRIM	Down-regulated in metastasis
gene-HHX47_DHR10000260	HHX47_DHR10000260	hypothetical protein	17.12	14.78	15.75	10.21	18.67	15.67	21.7	20.74	22.73	13.98	12.77	7.82	15.883333	14.85	21.723333	11.523333	GO:0016021;GO:0016491;GO:001018	CC:integral component of membrane;MF:oxidoreductase activity;MF:FMN binding;	------	------	------	------	------	------	KIK63337.1	hypothetical protein GYMLUDRAFT_163123 [Gymnopus luxurians FD-317 M1]	sp|B8N8Q9|AFVA_ASPFN;	NADPH dehydrogenase afvA OS=Aspergillus flavus;	PF00724.21	Oxidored_FMN	NAD
gene-HHX47_DHR4000046	HHX47_DHR4000046	hypothetical protein	20.57	23.56	19.03	22.96	22.07	21.16	4.68	7.33	9.47	13.93	14	6.66	21.053333	22.063333	7.16	11.53	GO:001602	CC:integral component of membrane;	------	------	------	------	------	------	GAW10392.1	integral to membrane protein [Lentinula edodes]	sp|O94673|YG75_SCHPO;	Uncharacterized membrane protein C776.05 OS=Schizosaccharomyces pombe;	------	------	------
gene-HHX47_DHR5001036	HHX47_DHR5001036	hypothetical protein	4.46	4.24	3.6	4.04	5.63	6.31	4.73	3.41	3.31	9.27	5.66	19.68	4.1	5.326667	3.816667	11.536667	GO:0052716;GO:0005507;GO:001649	MF:hydroquinon;MF:copper ion binding;MF:oxidoreductase activity;	K19791	FET3_5	------	------	------	------	BAJ12091.1	laccase lcc5 [Lentinula edodes]	sp|Q12719|LAC4_TRAVE;	Laccase-4 OS=Trametes versicolor OX=5325 GN=LCC4 PE=3 SV=1;	PF00394.23;PF07731.15;PF07732.16	Cu-oxidase;Cu-oxidase_2;Cu-oxidase_3	Multicopper oxidase;Multicopper oxidase;Multicopper oxidase
gene-HHX47_DHR4000067	HHX47_DHR4000067	hypothetical protein	12.11	10.07	10.63	9.95	11.01	9.91	6.84	8.79	6.33	11.25	11.9	11.46	10.936667	10.29	7.32	11.536667	GO:0008610;GO:001602	BP:lipid biosynthetic process;CC:integral component of membrane;	K00574	cfa	------	------	------	------	GAW06153.1	CFS1-like protein [Lentinula edodes]	sp|O53732|UFAA1_MYCTU;	Tuberculostearic acid methyltransferase UfaA1 OS=Mycobacterium tuberculosis;	PF02353.21;PF13649.7;PF05175.15;PF08704.11;PF08241.13;PF08242.13	CMAS;Methyltransf_25;MTS;GCD14;Methyltransf_11;Methyltransf_12	Mycolic acid cyclopropane synthetase;Methyltransferase domain;Methyltransferase small domain;tRNA methyltransferase complex GCD14 subunit;Methyltransferase domain;Methyltransferase domain
gene-HHX47_DHR7000573	HHX47_DHR7000573	hypothetical protein	19.74	21.14	17.52	12.5	17.97	21.86	16	18.95	18.22	12.52	11.11	10.98	19.466667	17.443333	17.723333	11.536667	GO:0016301;GO:000552	MF:kinase activity;MF:ATP binding;	K06947	GRC3, NOL9	------	------	------	------	GAW05242.1	Polynucleotide 5 -hydroxyl-kinase GRC3 [Lentinula edodes]	sp|P0CM79|GRC3_CRYNB;	Polynucleotide 5'-hydroxyl-kinase GRC3 OS=Cryptococcus neoformans var. neoformans serotype D;	PF16575.6	CLP1_P	mRNA cleavage and polyadenylation factor CLP1 P-loop
gene-HHX47_DHR6000469	HHX47_DHR6000469	hypothetical protein	7.13	6.68	6.14	6.12	5.94	6.58	8.83	10.26	8.37	12.91	11.74	9.97	6.65	6.213333	9.153333	11.54	------	------	------	------	------	------	ENOG41120Q8	S:Function unknown	KIK61586.1	hypothetical protein GYMLUDRAFT_566967 [Gymnopus luxurians FD-317 M1]	------	------	------	------	------
gene-HHX47_DHR8000407	HHX47_DHR8000407	hypothetical protein	16.36	16.75	17.7	15.93	13.86	20.24	6.79	7.72	8.01	14.35	12.19	8.11	16.936667	16.676667	7.506667	11.55	GO:0006281;GO:0016787;GO:0016301;GO:0003908;GO:000552	BP:DNA repair;MF:hydrolase activity;MF:kinase activity;MF:methylated-DNA-[protein]-cysteine S-methyltransferase activity;MF:ATP binding;	------	------	------	------	------	------	KIK62412.1	hypothetical protein GYMLUDRAFT_164434 [Gymnopus luxurians FD-317 M1]	sp|Q9UTC5|YIDE_SCHPO;	Putative uridine kinase C227.14 OS=Schizosaccharomyces pombe;	------	------	------
gene-HHX47_DHR3001030	HHX47_DHR3001030	hypothetical protein	13.1	11.43	9.94	7.12	10.97	13.6	4.43	5.02	3.97	12.11	11.1	11.45	11.49	10.563333	4.473333	11.553333	GO:000716	BP:cell surface receptor signaling pathway;	------	------	------	------	ENOG410XNP8	S:Function unknown	GAV99283.1	Vegetative incompatibility protein HET-E-1 [Lentinula edodes]	------	------	PF05729.13;PF13191.7	NACHT;AAA_16	NACHT domain;AAA ATPase domain
gene-HHX47_DHR4000882	HHX47_DHR4000882	hypothetical protein	8.23	5.96	6.7	4.85	6.03	5.93	7.44	5.44	5.73	12.71	8.17	13.78	6.963333	5.603333	6.203333	11.553333	GO:0016021;GO:002285	CC:integral component of membrane;MF:transmembrane transporter activity;	K08187	SLC16A10	------	------	------	------	GAW02887.1	MFS general substrate transporter [Lentinula edodes]	sp|Q5ATG7|APDF_EMENI;	Aspyridones efflux protein apdF OS=Emericella nidulans;	PF07690.17	MFS_1	Major Facilitator Superfamily
gene-HHX47_DHR1000591	HHX47_DHR1000591	hypothetical protein	6.82	2.93	3.41	2.99	6.45	7.08	18.28	26.88	16.67	12.53	12.35	9.8	4.386667	5.506667	20.61	11.56	GO:001678	MF:hydrolase activity, acting on ester bonds;	------	------	------	------	------	------	GAW01142.1	carbohydrate esterase family 16 protein [Lentinula edodes]	------	------	------	------	------
gene-HHX47_DHR8000418	HHX47_DHR8000418	hypothetical protein	18.31	19.39	15.4	16.54	18.96	19.67	8.26	7.72	6.04	11.78	12.08	10.84	17.7	18.39	7.34	11.566667	GO:001602	CC:integral component of membrane;	------	------	------	------	------	------	GAW03067.1	hypothetical protein LENED_004758 [Lentinula edodes]	------	------	------	------	------
gene-HHX47_DHR1001502	HHX47_DHR1001502	hypothetical protein	5.76	5.46	6.36	6.07	6.79	5.04	5.8	4.42	6.85	8.8	11.21	14.7	5.86	5.966667	5.69	11.57	GO:0006096;GO:000433	BP:glycolytic process;MF:fructose-bisphosphate aldolase activity;	------	------	------	------	------	------	GAW05823.1	hypothetical protein LENED_007705 [Lentinula edodes]	------	------	------	------	------
gene-HHX47_DHR4000458	HHX47_DHR4000458	hypothetical protein	7.21	10.14	9.99	8.55	10.21	7.51	8.7	12.71	10.04	12.15	10.69	11.93	9.113333	8.756667	10.483333	11.59	------	------	------	------	------	------	------	------	GAW09228.1	hypothetical protein LENED_011371 [Lentinula edodes]	------	------	PF07145.16	PAM2	Ataxin-2 C-terminal region
gene-HHX47_DHR4001007	HHX47_DHR4001007	hypothetical protein	9.92	9.18	10.58	7.38	11.74	11.41	9.05	9.83	8.32	11.37	13.03	10.45	9.893333	10.176667	9.066667	11.616667	GO:0046872;GO:001649	MF:metal ion binding;MF:oxidoreductase activity;	------	------	------	------	------	------	GAW01097.1	Clavaminate synthase-like protein [Lentinula edodes]	sp|Q1ERI0|CITB_MONPU;	2-oxoglutarate-dependent dioxygenase mpl2 OS=Monascus purpureus OX=5098 GN=mpl2 PE=1 SV=1;	PF14226.7;PF03171.21	DIOX_N;2OG-FeII_Oxy	non-haem dioxygenase in morphine synthesis N-terminal;2OG-F
gene-HHX47_DHR4000021	HHX47_DHR4000021	hypothetical protein	13.63	11.83	11.09	9.42	11.56	11.82	8.81	7.77	6.93	12.9	8.14	13.82	12.183333	10.933333	7.836667	11.62	------	------	------	------	------	------	------	------	GAW00134.1	malate dehydrogenase [Lentinula edodes]	------	------	PF11937.9	DUF3455	Protein of unknown function
gene-HHX47_DHR4000439	HHX47_DHR4000439	hypothetical protein	8.87	9.27	6.49	4.01	7.19	10.31	10.23	9.31	12.9	11.5	10.19	13.17	8.21	7.17	10.813333	11.62	------	------	------	------	------	------	------	------	GAW07013.1	hypothetical protein LENED_008975 [Lentinula edodes]	------	------	------	------	------
gene-HHX47_DHR4000859	HHX47_DHR4000859	hypothetical protein	11.63	8.53	15.62	8.34	11.4	10.61	21.17	21.48	21.38	12.62	11.75	10.51	11.926667	10.116667	21.343333	11.626667	GO:000374	MF:translation initiation factor activity;	K03259	EIF4E	------	------	------	------	GAW08075.1	eukaryotic translation initiation factor 4E class II [Lentinula edodes]	sp|O60573|IF4E2_HUMAN;	Eukaryotic translation initiation factor 4E type 2 OS=Homo sapiens OX=9606 GN=EIF4E2 PE=1 SV=1;	PF01652.19	IF4E	Eukaryotic initiation factor 4E
gene-HHX47_DHR1001736	HHX47_DHR1001736	hypothetical protein	1.91	4.33	6.53	3.27	3.87	6.15	16.73	14.14	17.5	10.89	11.89	12.13	4.256667	4.43	16.123333	11.636667	------	------	------	------	------	------	------	------	GAW03751.1	Esterase lipase thioesterase [Lentinula edodes]	------	------	------	------	------
gene-HHX47_DHR1001524	HHX47_DHR1001524	hypothetical protein	3.23	5.7	3.06	4.55	5.18	3.66	8.65	6.5	10.62	12.08	11.35	11.5	3.996667	4.463333	8.59	11.643333	GO:000563	CC:nucleus;	------	------	------	------	------	------	GAW09284.1	CBS-domain-containing protein [Lentinula edodes]	------	------	------	------	------
gene-HHX47_DHR10000309	HHX47_DHR10000309	hypothetical protein	14.68	16.4	18.64	17.43	19.28	14.34	4.79	6.31	7.23	11.28	11.5	12.17	16.573333	17.016667	6.11	11.65	GO:0016021;GO:0005506;GO:0016705;GO:0004497;GO:002003	CC:integral component of membrane;MF:iron ion binding;MF:oxidoreductase activity, acting on paired donors, with incorporation or reduction of molecular oxygen;MF:monooxygenase activity;MF:heme binding;	------	------	------	------	------	------	KAE9397022.1	cytochrome P450 [Gymnopus androsaceus JB14]	sp|A8NCK6|COX2_COPC7;	Cytochrome P450 monooxygenase COX2 OS=Coprinopsis cinerea;	PF00067.23	p450	Cytochrome P450
gene-HHX47_DHR2000178	HHX47_DHR2000178	hypothetical protein	104.5	106.31	126.83	183.19	157.21	146.36	14.6	10.7	12.73	9.72	7.73	17.5	112.546667	162.253333	12.676667	11.65	------	------	------	------	------	------	------	------	KIK57304.1	hypothetical protein GYMLUDRAFT_87018 [Gymnopus luxurians FD-317 M1]	------	------	------	------	------
gene-HHX47_DHR2000289	HHX47_DHR2000289	hypothetical protein	29.83	26.73	28.25	11.3	14.28	20.26	26.06	25.02	30.44	9.67	14.11	11.21	28.27	15.28	27.173333	11.663333	GO:001602	CC:integral component of membrane;	------	------	------	------	------	------	GAW04596.1	hypothetical protein LENED_006401 [Lentinula edodes]	------	------	------	------	------
gene-HHX47_DHR2000048	HHX47_DHR2000048	hypothetical protein	7.03	8.78	7.73	13	6.84	8.2	7.76	10.9	9.9	10.44	8.96	15.63	7.846667	9.346667	9.52	11.676667	GO:0003746;GO:0003924;GO:000552	MF:translation elongation factor activity;MF:GTPase activity;MF:GTP binding;	K03234	EEF2	------	------	ENOG4111GEN	S:Function unknown	GAW06373.1	elongation factor 2 [Lentinula edodes]	------	------	------	------	------
gene-HHX47_DHR1000325	HHX47_DHR1000325	hypothetical protein	2.23	2.12	2.15	1.81	2.99	3.54	4.34	6.35	5.85	12.24	11.39	11.41	2.166667	2.78	5.513333	11.68	------	------	------	------	------	------	ENOG410YF9P	S:Function unknown	GAW06903.1	hypothetical protein LENED_008858 [Lentinula edodes]	------	------	PF01636.24	APH	Phosphotransferase enzyme family
gene-HHX47_DHR2000645	HHX47_DHR2000645	hypothetical protein	45.76	49.91	39.93	34.42	38.57	40.66	6.32	6.04	4.55	11.73	11.8	11.52	45.2	37.883333	5.636667	11.683333	GO:0016021;GO:001649	CC:integral component of membrane;MF:oxidoreductase activity;	------	------	------	------	------	------	KAE9406530.1	FAD dependent oxidoreductase [Gymnopus androsaceus JB14]	sp|P38758|TDA3_YEAST;	Putative oxidoreductase TDA3 OS=Saccharomyces cerevisiae;	PF01266.25;PF00890.25;PF13450.7	DAO;FAD_binding_2;NAD_binding_8	FAD dependent oxidoreductase;FAD binding domain;NA
gene-HHX47_DHR10000042	HHX47_DHR10000042	hypothetical protein	17.44	31.47	20.92	14.97	17.05	22.74	15.62	25.59	21.8	11.62	11.77	11.68	23.276667	18.253333	21.003333	11.69	GO:0008655;GO:0002100;GO:0019858;GO:0046087;GO:0016787;GO:0004131;GO:0008251;GO:000827	BP:pyrimidine-containing compound salvage;BP:tRNA wobble adenosine to inosine editing;BP:cytosine metabolic process;BP:cytidine metabolic process;MF:hydrolase activity;MF:cytosine deaminase activity;MF:tRNA-specific adenosine deaminase activity;MF:zinc ion binding;	K03365	FCY1	map00240;map00330	Pyrimidine metabolism;Arginine and proline metabolism	COG0590;COG0590	F:Nucleotide transport and metabolism;J:Translation, ribosomal structure and biogenesis	KAE9395727.1	cytidine deaminase-like protein [Gymnopus androsaceus JB14]	sp|P78594|FCA1_CANAX;	Cytosine deaminase OS=Candida albicans OX=5476 GN=FCA1 PE=3 SV=1;	PF00383.24;PF14437.7	dCMP_cyt_deam_1;MafB19-deam	Cytidine and deoxycytidylate deaminase zinc-binding region;MafB19-like deaminase
gene-HHX47_DHR3000293	HHX47_DHR3000293	hypothetical protein	12.14	11.57	13.77	11.01	12.78	14.21	7.2	7.04	7.21	12.18	8.84	14.14	12.493333	12.666667	7.15	11.72	GO:000467	MF:protein kinase activity;	------	------	------	------	------	------	GAW04885.1	hypothetical protein LENED_006703 [Lentinula edodes]	------	------	PF17667.2	Pkinase_fungal	Fungal protein kinase
gene-HHX47_DHR3000830	HHX47_DHR3000830	hypothetical protein	9.4	9.58	10.39	7.18	6.49	17.73	2543.65	2116.3	2125.94	16.59	14.93	3.64	9.79	10.466667	2261.963333	11.72	------	------	------	------	------	------	------	------	GAW04345.1	hypothetical protein LENED_006126 [Lentinula edodes]	------	------	------	------	------
gene-HHX47_DHR3001190	HHX47_DHR3001190	hypothetical protein	75.52	101.7	56.3	99.59	97.19	98.72	15.49	4.36	19.49	11.26	7.96	15.95	77.84	98.5	13.113333	11.723333	------	------	------	------	------	------	------	------	GAW10441.1	hypothetical protein LENED_012704 [Lentinula edodes]	------	------	------	------	------
gene-HHX47_DHR5000784	HHX47_DHR5000784	hypothetical protein	75.52	101.7	56.3	99.59	97.19	98.72	15.49	4.36	19.49	11.26	7.96	15.95	77.84	98.5	13.113333	11.723333	------	------	------	------	------	------	------	------	GAW10441.1	hypothetical protein LENED_012704 [Lentinula edodes]	------	------	------	------	------
gene-HHX47_DHR7000396	HHX47_DHR7000396	hypothetical protein	75.52	101.7	56.3	99.59	97.19	98.72	15.49	4.36	19.49	11.26	7.96	15.95	77.84	98.5	13.113333	11.723333	------	------	------	------	------	------	------	------	GAW10441.1	hypothetical protein LENED_012704 [Lentinula edodes]	------	------	------	------	------
gene-HHX47_DHR7000763	HHX47_DHR7000763	hypothetical protein	75.52	101.7	56.3	99.59	97.19	98.72	15.49	4.36	19.49	11.26	7.96	15.95	77.84	98.5	13.113333	11.723333	------	------	------	------	------	------	------	------	GAW10441.1	hypothetical protein LENED_012704 [Lentinula edodes]	------	------	------	------	------
gene-HHX47_DHR4000635	HHX47_DHR4000635	hypothetical protein	9.71	9.04	6.98	6.57	8.16	6.67	24.03	26.55	20.22	12.55	11.53	11.12	8.576667	7.133333	23.6	11.733333	GO:0006284;GO:0016021;GO:0051539;GO:0016798;GO:0003824;GO:0003677;GO:004687	BP:base-excision repair;CC:integral component of membrane;MF:4 iron, 4 sulfur cluster binding;MF:hydrolase activity, acting on glycosyl bonds;MF:catalytic activity;MF:DNA binding;MF:metal ion binding;	K03575	mutY	map03410	Base excision repair	------	------	KAE9391102.1	DNA glycosylase [Gymnopus androsaceus JB14]	sp|Q9UIF7|MUTYH_HUMAN;	Adenine DNA glycosylase OS=Homo sapiens OX=9606 GN=MUTYH PE=1 SV=1;	PF14815.7;PF00633.24;PF00730.26	NUDIX_4;HHH;HhH-GPD	NUDIX domain;Helix-hairpin-helix motif;HhH-GPD superfamily base excision DNA repair protein
gene-HHX47_DHR1000925	HHX47_DHR1000925	hypothetical protein	44.7	46.87	40.61	33.38	43.91	49.64	22.24	24.13	20.66	10.93	13.82	10.51	44.06	42.31	22.343333	11.753333	GO:0009058;GO:000382	BP:biosynthetic process;MF:catalytic activity;	------	------	------	------	COG0384	S:Function unknown	GAV98736.1	Diaminopimelate epimerase-like protein [Lentinula edodes]	sp|Q9KG32|Y283_BACHD;	Uncharacterized isomerase BH0283 OS=Bacillus halodurans;	PF02567.17	PhzC-PhzF	Phenazine biosynthesis-like protein
gene-HHX47_DHR7000565	HHX47_DHR7000565	hypothetical protein	10.76	9.37	7.99	4.91	8.77	9.28	7.46	8.17	8.39	12.83	11.86	10.58	9.373333	7.653333	8.006667	11.756667	GO:0043631;GO:0031123;GO:0016021;GO:0004652;GO:000372	BP:RNA polyadenylation;BP:RNA 3'-end processing;CC:integral component of membrane;MF:polynucleotide adenylyltransferase activity;MF:RNA binding;	------	------	------	------	COG5186	A:RNA processing and modification	KAE9389497.1	hypothetical protein BT96DRAFT_1025020 [Gymnopus androsaceus JB14]	sp|Q8BTN6|LENG9_MOUSE;	Leukocyte receptor cluster member 9 OS=Mus musculus OX=10090 GN=Leng9 PE=2 SV=1;	PF13563.7;PF04457.13;PF03372.24;PF02834.17;PF01909.24;PF04928.18	2_5_RNA_ligase2;MJ1316;Exo_endo_phos;LigT_PEase;NTP_transf_2;PAP_central	2'-5' RNA ligase superfamily;MJ1316 RNA cyclic group end recognition domain;Endonuclease/Exonuclease/phosphatase family;LigT like Phosphoesterase;Nucleotidyltransferase domain;Pol
gene-HHX47_DHR1000833	HHX47_DHR1000833	hypothetical protein	16.78	13.69	16.42	16.34	18.06	20.43	6.92	7.78	6.64	12.06	11.27	11.97	15.63	18.276667	7.113333	11.766667	GO:0015074;GO:0006310;GO:0003964;GO:0046872;GO:000367	BP:DNA integration;BP:DNA recombination;MF:RNA-directed DNA polymerase activity;MF:metal ion binding;MF:DNA binding;	------	------	------	------	------	------	GAW01690.1	reverse transcriptase ribonuclease h [Lentinula edodes]	------	------	------	------	------
gene-HHX47_DHR8000052	HHX47_DHR8000052	hypothetical protein	9.97	8.69	10.09	8.17	6.13	7.84	22.98	18.24	16.49	12.79	12.55	9.96	9.583333	7.38	19.236667	11.766667	------	------	------	------	------	------	------	------	KIK51596.1	hypothetical protein GYMLUDRAFT_391071 [Gymnopus luxurians FD-317 M1]	------	------	PF12937.8	F-box-like	F-box-like
gene-HHX47_DHR3000398	HHX47_DHR3000398	hypothetical protein	18.83	23.47	20.16	13.63	19.07	16.11	10.8	12.63	11.1	12.07	12.57	10.7	20.82	16.27	11.51	11.78	GO:0016021;GO:001678	CC:integral component of membrane;MF:hydrolase activity;	------	------	------	------	------	------	KIK69237.1	hypothetical protein GYMLUDRAFT_35306 [Gymnopus luxurians FD-317 M1]	------	------	------	------	------
gene-HHX47_DHR5000592	HHX47_DHR5000592	hypothetical protein	9.47	8.78	8.87	4.16	8	8.77	13	19.9	13.48	12.16	13.2	10	9.04	6.976667	15.46	11.786667	GO:000508	MF:guanyl-nucleotide exchange factor activity;	K20704	ECT2, ARHGEF31	------	------	------	------	GAV98979.1	rho guanine nucleotide exchange factor gef2 [Lentinula edodes]	sp|Q09733|GEF2_SCHPO;	Rho guanine nucleotide exchange factor gef2 OS=Schizosaccharomyces pombe;	PF00621.21	RhoGEF	RhoGEF domain
gene-HHX47_DHR8000455	HHX47_DHR8000455	hypothetical protein	6.54	9.51	8.55	5.61	5.38	6.74	9.97	15.04	14.74	11.38	12.62	11.38	8.2	5.91	13.25	11.793333	------	------	K24127	MAGE	------	------	ENOG410ZIQ6	S:Function unknown	GAW02072.1	MAGE-domain-containing protein [Lentinula edodes]	------	------	PF01454.20	MAGE	MAGE family
gene-HHX47_DHR6000494	HHX47_DHR6000494	hypothetical protein	8.08	4.12	6.25	1.25	8.77	7.41	2.12	7.44	4.36	12.24	12.89	10.26	6.15	5.81	4.64	11.796667	------	------	------	------	------	------	------	------	GAW05259.1	hypothetical protein LENED_007103 [Lentinula edodes]	sp|B0D4E7|VEL_LACBS;	Probable velvet family sexual development regulator LACBIDRAFT_317102 OS=Laccaria bicolor;	PF11754.9	Velvet	Velvet factor
gene-HHX47_DHR1001521	HHX47_DHR1001521	hypothetical protein	1.07	8.03	7.66	1.69	4.46	5.45	4.08	7.55	12.05	12.48	10.04	12.87	5.586667	3.866667	7.893333	11.796667	GO:0050661;GO:0050660;GO:000449	MF:NADP binding;MF:flavin adenine dinucleotide binding;MF:N,N-dimethylaniline monooxygenase activity;	------	------	------	------	COG2072	P:Inorganic ion transport and metabolism	GAW04395.1	FAD NAD-P-binding domain-containing protein [Lentinula edodes]	sp|Q30DW9|MOXY_DOTSE;	FAD-binding monooxygenase moxY OS=Dothistroma septosporum OX=64363 GN=moxY PE=2 SV=1;	------	------	------
gene-HHX47_DHR7000065	HHX47_DHR7000065	hypothetical protein	3.56	4.58	4.77	6.18	8.28	7.9	3.59	3.94	5.83	11.96	7.69	15.78	4.303333	7.453333	4.453333	11.81	GO:001649	MF:oxidoreductase activity;	------	------	------	------	COG0604	C:Energy production and conversion	GAW05505.1	zinc-binding oxidoreductase [Lentinula edodes]	sp|A0A0E0RXA7|FSL5_GIBZE;	Trans-enoyl reductase FSL5 OS=Gibberella zeae;	PF00107.27;PF08240.13;PF13602.7	ADH_zinc_N;ADH_N;ADH_zinc_N_2	Zinc-binding dehydrogenase;Alcohol dehydrogenase GroES-like domain;Zinc-binding dehydrogenase
gene-HHX47_DHR4000328	HHX47_DHR4000328	hypothetical protein	19.07	18.52	19.65	12.48	14.73	17.98	5.33	7.02	6.86	12.38	12.33	10.75	19.08	15.063333	6.403333	11.82	GO:0000723;GO:0004497;GO:000367	BP:telomere maintenance;MF:monooxygenase activity;MF:DNA binding;	------	------	------	------	------	------	KAE9405743.1	hypothetical protein BT96DRAFT_972396 [Gymnopus androsaceus JB14]	------	------	PF08914.12	Myb_DNA-bind_2	Rap1 Myb domain
gene-HHX47_DHR1000063	HHX47_DHR1000063	hypothetical protein	10.83	11.07	10.17	5.86	9.81	10.45	10.74	9.64	10.72	12.69	10.44	12.36	10.69	8.706667	10.366667	11.83	GO:0004497;GO:0050660;GO:0004499;GO:0050661;GO:001649	MF:monooxygenase activity;MF:flavin adenine dinucleotide binding;MF:N,N-dimethylaniline monooxygenase activity;MF:NADP binding;MF:oxidoreductase activity;	------	------	------	------	------	------	GAW08367.1	flavin-binding monooxygenase [Lentinula edodes]	sp|O60774|FMO6_HUMAN;	Putative dimethylaniline monooxygenase [N-oxide-forming] 6 OS=Homo sapiens OX=9606 GN=FMO6P PE=5 SV=1;	PF00743.20;PF13738.7;PF13434.7;PF07992.15	FMO-like;Pyr_redox_3;K_oxygenase;Pyr_redox_2	Flavin-binding monooxygenase-like;Pyridine nucleotide-disulphide oxidoreductase;L-lysine 6-monooxygenase;Pyridine nucleotide-disulphide oxidoreductase
gene-HHX47_DHR9000542	HHX47_DHR9000542	hypothetical protein	10.34	11.44	7.58	6.32	10.15	15.64	7.9	4.53	5	14.19	10.16	11.17	9.786667	10.703333	5.81	11.84	GO:001678	MF:hydrolase activity;	------	------	------	------	ENOG410YRN5	S:Function unknown	GAW09109.1	ectomycorrhiza-regulated small secreted protein [Lentinula edodes]	------	------	------	------	------
gene-HHX47_DHR5000641	HHX47_DHR5000641	hypothetical protein	4.62	5.95	3.97	6.7	6.33	4.7	9.28	11.02	11.19	14.17	9.93	11.42	4.846667	5.91	10.496667	11.84	GO:0052716;GO:0005507;GO:001649	MF:hydroquinon;MF:copper ion binding;MF:oxidoreductase activity;	K19791	FET3_5	------	------	------	------	GAV99078.1	Cu-oxidase-domain-containing protein [Lentinula edodes]	sp|Q12542|LAC2_AGABI;	Laccase-2 OS=Agaricus bisporus OX=5341 GN=lcc2 PE=1 SV=1;	PF00394.23;PF07731.15;PF07732.16	Cu-oxidase;Cu-oxidase_2;Cu-oxidase_3	Multicopper oxidase;Multicopper oxidase;Multicopper oxidase
gene-HHX47_DHR5001080	HHX47_DHR5001080	hypothetical protein	18.26	11.93	13.47	23.93	18.73	14.98	5.55	6.05	9.66	10.45	11.32	13.81	14.553333	19.213333	7.086667	11.86	GO:001602	CC:integral component of membrane;	------	------	------	------	------	------	GAW00810.1	QCR6 subunit 6 of the ubiquinol cytochrome-c reductase complex [Lentinula edodes]	------	------	------	------	------
gene-HHX47_DHR5000420	HHX47_DHR5000420	hypothetical protein	15.9	10.82	14.63	13.86	16.14	10.4	23.78	23.53	25	9.51	6.65	19.42	13.783333	13.466667	24.103333	11.86	GO:0006351;GO:0005634;GO:0016021;GO:0003677;GO:0000981;GO:000827	BP:transcription, DNA-templated;CC:nucleus;CC:integral component of membrane;MF:DNA binding;MF:RNA polymerase II transcription factor activity, sequence-specific DNA binding;MF:zinc ion binding;	------	------	------	------	------	------	GAW10171.1	hypothetical protein LENED_012409 [Lentinula edodes]	sp|P52959|CTF1B_FUSSO;	Cutinase transcription factor 1 beta OS=Fusarium solani subsp. pisi OX=70791 GN=CTF1-BETA PE=2 SV=1;	PF04082.19	Fungal_trans	Fungal specific transcription factor domain
gene-HHX47_DHR2000022	HHX47_DHR2000022	hypothetical protein	11.66	8.56	17.44	17.19	17.94	13.11	127.92	149.19	147.89	11.27	13.08	11.25	12.553333	16.08	141.666667	11.866667	GO:0016021;GO:000808	CC:integral component of membrane;MF:N-acetyltransferase activity;	------	------	------	------	------	------	GAW01310.1	gnat family [Lentinula edodes]	------	------	PF13302.8	Acetyltransf_3	Acetyltransferase
gene-HHX47_DHR3000710	HHX47_DHR3000710	hypothetical protein	21.47	26.81	19.05	24.13	22.07	25.75	34.45	27.96	28.8	15.47	9.92	10.23	22.443333	23.983333	30.403333	11.873333	GO:0006625;GO:0005778;GO:0042623;GO:0016301;GO:0004672;GO:000552	BP:protein targeting to peroxisome;CC:peroxisomal membrane;MF:ATPase activity, coupled;MF:kinase activity;MF:protein kinase activity;MF:ATP binding;	------	------	------	------	------	------	GAW04631.1	protein kinase subdomain-containing protein PKL ccin3 [Lentinula edodes]	------	------	------	------	------
gene-HHX47_DHR2000326	HHX47_DHR2000326	hypothetical protein	9.85	11.1	10.25	11.31	14.51	10.79	11.73	12.42	11.8	13.38	11.51	10.77	10.4	12.203333	11.983333	11.886667	GO:0070084;GO:0016021;GO:0004177;GO:0004222;GO:0070006;GO:0046872;GO:000823	BP:protein initiator methionine removal;CC:integral component of membrane;MF:aminopeptidase activity;MF:metalloendopeptidase activity;MF:metalloaminopeptidase activity;MF:metal ion binding;MF:metalloexopeptidase activity;	K01265	map	------	------	------	------	GAW07594.1	methionyl aminopeptidase [Lentinula edodes]	sp|Q9FV50|MAP1D_ARATH;	Methionine aminopeptidase 1D, chloroplastic/mitochondrial OS=Arabidopsis thaliana OX=3702 GN=MAP1D PE=1 SV=1;	PF00557.25	Peptidase_M24	Metallopeptidase family M24
gene-HHX47_DHR1001065	HHX47_DHR1001065	hypothetical protein	14.67	19.38	28.88	25.58	21.28	13.87	3.58	10.34	4.92	9.64	5.99	20.08	20.976667	20.243333	6.28	11.903333	GO:0006974;GO:1902445;GO:0005759;GO:0051213;GO:001649	BP:cellular response to DNA damage stimulus;BP:regulation of mitochondrial membrane permeability involved in programmed necrotic cell death;CC:mitochondrial matrix;MF:dioxygenase activity;MF:oxidoreductase activity;	K10769	ALKBH7	------	------	------	------	GAW06302.1	alpha-ketoglutarate-dependent dioxygenase ABH7 [Lentinula edodes]	sp|Q2M2S8|ALKB7_BOVIN;	Alpha-ketoglutarate-dependent dioxygenase alkB homolog 7, mitochondrial OS=Bos taurus OX=9913 GN=ALKBH7 PE=2 SV=1;	PF13532.7	2OG-FeII_Oxy_2	2OG-F
gene-HHX47_DHR4000670	HHX47_DHR4000670	hypothetical protein	7.99	6.91	11.82	5.46	16.31	12.65	0	0	0	8.66	16.78	10.28	8.906667	11.473333	0	11.906667	GO:001678	MF:hydrolase activity;	------	------	------	------	------	------	GAW04025.1	glycoside hydrolase family 79 protein [Lentinula edodes]	------	------	------	------	------
gene-HHX47_DHR4000195	HHX47_DHR4000195	hypothetical protein	6.24	5.49	6.51	5.01	8.78	5.94	22.98	25.9	22.52	10.72	14.31	10.69	6.08	6.576667	23.8	11.906667	GO:0033314;GO:0000077;GO:0031573;GO:0000723;GO:0030896;GO:0005730;GO:0035861;GO:199042	BP:mitotic DNA replication checkpoint;BP:DNA damage checkpoint;BP:intra-S DNA damage checkpoint;BP:telomere maintenance;CC:checkpoint clamp complex;CC:nucleolus;CC:site of double-strand break;CC:subtelomeric heterochromatin;	K10903	HUS1	------	------	------	------	GAW10416.1	cell cycle checkpoint [Lentinula edodes]	sp|P78955|HUS1_SCHPO;	Checkpoint protein hus1 OS=Schizosaccharomyces pombe;	PF04005.13	Hus1	Hus1-like protein
gene-HHX47_DHR1001683	HHX47_DHR1001683	hypothetical protein	12.63	12.03	18.11	12.01	15	13.17	2.07	1.58	0.9	11.64	14.36	9.74	14.256667	13.393333	1.516667	11.913333	GO:000367	MF:nucleic acid binding;	------	------	------	------	------	------	GAV99754.1	hypothetical protein LENED_001234 [Lentinula edodes]	------	------	------	------	------
gene-HHX47_DHR2000205	HHX47_DHR2000205	hypothetical protein	12.7	8.31	13	20.27	13.27	14.55	11.8	19.07	15.11	12.72	14.12	8.95	11.336667	16.03	15.326667	11.93	GO:0016021;GO:000493	CC:integral component of membrane;MF:mating-type alpha-factor pheromone receptor activity;	K04627	STE3	map04011	MAPK signaling pathway - yeast	------	------	KAE9396420.1	STE3-domain-containing protein [Gymnopus androsaceus JB14]	sp|P56502|BAR3_SCHCM;	Pheromone B alpha 3 receptor OS=Schizophyllum commune;	PF02076.16	STE3	Pheromone A receptor
gene-HHX47_DHR3000873	HHX47_DHR3000873	hypothetical protein	7.37	7.32	7.12	6.89	8.97	8.47	16.72	13.48	14.74	9.45	13.36	12.99	7.27	8.11	14.98	11.933333	GO:001602	CC:integral component of membrane;	------	------	------	------	------	------	GAV99195.1	hypothetical protein LENED_000636 [Lentinula edodes]	------	------	------	------	------
gene-HHX47_DHR1000089	HHX47_DHR1000089	hypothetical protein	7.29	8.71	6.56	6.1	6.59	5.92	3.27	4.36	4.24	11.73	12.66	11.43	7.52	6.203333	3.956667	11.94	------	------	------	------	------	------	------	------	GAW09647.1	hypothetical protein LENED_011817 [Lentinula edodes]	------	------	------	------	------
gene-HHX47_DHR4000057	HHX47_DHR4000057	hypothetical protein	11.6	13.09	12.31	19.78	22.37	19.79	16.55	15.49	15.63	12.91	10.04	12.87	12.333333	20.646667	15.89	11.94	GO:0005975;GO:0030259;GO:001675	BP:carbohydrate metabolic process;BP:lipid glycosylation;MF:transferase activity, transferring hexosyl groups;	K05841	E2.4.1.173	------	------	COG1819	S:Function unknown	GAW05753.1	glycosyltransferase family 1 protein [Lentinula edodes]	sp|Q6C8M8|ATG26_YARLI;	Sterol 3-beta-glucosyltransferase OS=Yarrowia lipolytica;	PF03033.21;PF00201.19	Glyco_transf_28;UDPGT	Glycosyltransferase family 28 N-terminal domain;UDP-glucoronosyl and UDP-glucosyl transferase
gene-HHX47_DHR5000732	HHX47_DHR5000732	hypothetical protein	3.47	4.59	5.38	1.29	0.92	0.56	5.31	11.74	9.73	14.13	13.56	8.15	4.48	0.923333	8.926667	11.946667	------	------	------	------	------	------	------	------	KAE9410079.1	hypothetical protein BT96DRAFT_912947 [Gymnopus androsaceus JB14]	------	------	------	------	------
gene-HHX47_DHR1001590	HHX47_DHR1001590	hypothetical protein	3.84	3.53	6.95	3.25	6.92	5.65	11.88	10.97	11.6	11.15	11.41	13.3	4.773333	5.273333	11.483333	11.953333	GO:0006396;GO:000452	BP:RNA processing;MF:ribonuclease III activity;	------	------	------	------	------	------	GAW06089.1	ribonuclease III [Lentinula edodes]	------	------	------	------	------
gene-HHX47_DHR3000688	HHX47_DHR3000688	hypothetical protein	11.72	11.57	6.23	6.69	8.74	7.13	19.54	20.88	18.56	10.77	14.69	10.48	9.84	7.52	19.66	11.98	GO:0005524;GO:000467	MF:ATP binding;MF:protein kinase activity;	------	------	------	------	------	------	GAW00273.1	hypothetical protein LENED_001776 [Lentinula edodes]	------	------	------	------	------
gene-HHX47_DHR2001100	HHX47_DHR2001100	hypothetical protein	9.92	8.68	7.59	6.5	11.52	9.27	10.2	13.01	9.21	12.91	11.09	11.95	8.73	9.096667	10.806667	11.983333	------	------	------	------	------	------	------	------	KAE9395784.1	hypothetical protein BT96DRAFT_139403 [Gymnopus androsaceus JB14]	------	------	------	------	------
gene-HHX47_DHR2001196	HHX47_DHR2001196	hypothetical protein	50.67	42.36	43.89	47.81	42.12	46.3	10.86	11	3.82	10.74	13.8	11.46	45.64	45.41	8.56	12	------	------	------	------	------	------	------	------	------	------	------	------	------	------	------
gene-HHX47_DHR3000610	HHX47_DHR3000610	hypothetical protein	36.06	28.69	30.85	36.88	37.25	32.31	12.06	12.53	13.9	12.5	10.78	12.76	31.866667	35.48	12.83	12.013333	GO:0030071;GO:0006351;GO:0005634;GO:0005680;GO:0016021;GO:0003677;GO:0000981;GO:000827	BP:regulation of mitotic metaphase/anaphase transition;BP:transcription, DNA-templated;CC:nucleus;CC:anaphase-promoting complex;CC:integral component of membrane;MF:DNA binding;MF:RNA polymerase II transcription factor activity, sequence-specific DNA binding;MF:zinc ion binding;	------	------	------	------	------	------	GAW05409.1	hypothetical protein LENED_007267 [Lentinula edodes]	sp|P52958|CTF1A_FUSSO;	Cutinase transcription factor 1 alpha OS=Fusarium solani subsp. pisi OX=70791 GN=CTF1-ALPHA PE=2 SV=1;	PF04082.19	Fungal_trans	Fungal specific transcription factor domain
gene-HHX47_DHR2000354	HHX47_DHR2000354	hypothetical protein	81.5	53.29	98.99	58.94	53.56	78.89	0	26.12	33.04	0	4.48	31.57	77.926667	63.796667	19.72	12.016667	------	------	------	------	------	------	------	------	------	------	------	------	------	------	------
gene-HHX47_DHR3000848	HHX47_DHR3000848	hypothetical protein	14.25	20.63	15.41	21.84	19.92	22.29	16.39	16.9	15.05	11.72	11.69	12.68	16.763333	21.35	16.113333	12.03	GO:0006488;GO:0016021;GO:0005789;GO:0005788;GO:005282	BP:dolichol-linked oligosaccharide biosynthetic process;CC:integral component of membrane;CC:endoplasmic reticulum membrane;CC:endoplasmic reticulum lumen;MF:dolichyl-pyrophosphate Man7GlcNAc2 alpha-1,6-mannosyltransferase activity;	K03847	ALG12	map00510;map00513	N-Glycan biosynthesis;Various types of N-glycan biosynthesis	------	------	GAW04625.1	glycosyltransferase family 22 protein [Lentinula edodes]	sp|Q9VH78|ALG12_DROME;	Probable Dol-P-Man:Ma;	PF03901.18	Glyco_transf_22	Alg9-like mannosyltransferase family
gene-HHX47_DHR3000269	HHX47_DHR3000269	hypothetical protein	12.31	10.51	8.77	9.77	13.06	12.8	9.32	10.01	9.46	13.36	8.65	14.18	10.53	11.876667	9.596667	12.063333	GO:0016021;GO:0052716;GO:0005507;GO:001649	CC:integral component of membrane;MF:hydroquinon;MF:copper ion binding;MF:oxidoreductase activity;	K19791	FET3_5	------	------	------	------	BAH80447.1	laccase [Lentinula edodes]	sp|Q12718|LAC2_TRAVE;	Laccase-2 OS=Trametes versicolor OX=5325 GN=LCC2 PE=1 SV=1;	PF00394.23;PF07731.15;PF07732.16	Cu-oxidase;Cu-oxidase_2;Cu-oxidase_3	Multicopper oxidase;Multicopper oxidase;Multicopper oxidase
gene-HHX47_DHR6000216	HHX47_DHR6000216	hypothetical protein	38.67	37.09	37.38	24.51	24.24	24.49	10.03	9.79	9.8	13.44	11.99	10.76	37.713333	24.413333	9.873333	12.063333	------	------	------	------	------	------	------	------	GAW05836.1	hypothetical protein LENED_007720 [Lentinula edodes]	------	------	------	------	------
gene-HHX47_DHR7000759	HHX47_DHR7000759	hypothetical protein	0	0	0	0	0	0	0	0	11.76	36.27	0	0	0	0	3.92	12.09	------	------	------	------	------	------	------	------	------	------	------	------	------	------	------
gene-HHX47_DHR3000320	HHX47_DHR3000320	hypothetical protein	7.38	7.32	7.81	4.46	6.25	8.17	13.07	11.47	12.94	11.57	12.31	12.43	7.503333	6.293333	12.493333	12.103333	------	------	------	------	------	------	------	------	GAW03052.1	3-carboxymuconate cyclase [Lentinula edodes]	------	------	------	------	------
gene-HHX47_DHR5000261	HHX47_DHR5000261	hypothetical protein	7.17	8	6.56	5.65	4.5	6.3	8.31	9.61	8.96	12.05	13.35	11.03	7.243333	5.483333	8.96	12.143333	GO:000367	MF:DNA binding;	------	------	------	------	------	------	GAW02156.1	hypothetical protein LENED_003792 [Lentinula edodes]	------	------	------	------	------
gene-HHX47_DHR10000230	HHX47_DHR10000230	hypothetical protein	89.6	117.08	84.89	133.45	104.23	119.02	7.15	6.09	7.46	14.46	11.55	10.45	97.19	118.9	6.9	12.153333	GO:001602	CC:integral component of membrane;	------	------	------	------	------	------	KIK63300.1	hypothetical protein GYMLUDRAFT_83847 [Gymnopus luxurians FD-317 M1]	------	------	------	------	------
gene-HHX47_DHR3000731	HHX47_DHR3000731	hypothetical protein	1.43	0.96	2.73	2.65	2.4	2.93	15.01	16.4	11.93	10.94	8.34	17.18	1.706667	2.66	14.446667	12.153333	GO:001602	CC:integral component of membrane;	------	------	------	------	------	------	KAE9392718.1	hypothetical protein BT96DRAFT_1000101 [Gymnopus androsaceus JB14]	------	------	------	------	------
gene-HHX47_DHR4000786	HHX47_DHR4000786	hypothetical protein	2.09	1.27	1.84	2.37	2.21	1.67	1.09	0.72	1.33	13.45	8.77	14.28	1.733333	2.083333	1.046667	12.166667	GO:001602	CC:integral component of membrane;	------	------	------	------	------	------	GAW04198.1	hypothetical protein LENED_005974 [Lentinula edodes]	------	------	------	------	------
gene-HHX47_DHR1001741	HHX47_DHR1001741	hypothetical protein	8.08	9.96	8.13	7.19	9.08	8.36	7.98	9.11	8.41	12.63	10.59	13.3	8.723333	8.21	8.5	12.173333	------	------	------	------	------	------	------	------	KIK71087.1	hypothetical protein GYMLUDRAFT_210955 [Gymnopus luxurians FD-317 M1]	------	------	------	------	------
gene-HHX47_DHR1000187	HHX47_DHR1000187	hypothetical protein	3.74	6.2	2.34	5.51	5.76	4.65	19.15	17.12	22.75	13.56	15.87	7.2	4.093333	5.306667	19.673333	12.21	GO:0016021;GO:000422	CC:integral component of membrane;MF:metalloendopeptidase activity;	------	------	------	------	------	------	GAW01380.1	hypothetical protein LENED_002971 [Lentinula edodes]	------	------	------	------	------
gene-HHX47_DHR1000156	HHX47_DHR1000156	hypothetical protein	12.49	22	25.18	21.85	35.11	59.95	11.45	28.3	17.12	8.59	12.66	15.39	19.89	38.97	18.956667	12.213333	GO:0016021;GO:0022857;GO:000808	CC:integral component of membrane;MF:transmembrane transporter activity;MF:N-acetyltransferase activity;	------	------	------	------	------	------	GAW01152.1	membrane transporter [Lentinula edodes]	------	------	------	------	------
gene-HHX47_DHR1000661	HHX47_DHR1000661	hypothetical protein	6.68	7.68	7.71	4.43	7.44	7.48	14.1	17.72	14.37	12.83	13.72	10.14	7.356667	6.45	15.396667	12.23	GO:0007018;GO:0005874;GO:0016021;GO:0008017;GO:0005524;GO:000377	BP:microtubule-based movement;CC:microtubule;CC:integral component of membrane;MF:microtubule binding;MF:ATP binding;MF:microtubule motor activity;	K10398	KIF11, EG5	------	------	------	------	GAW10318.1	kinesin-domain-containing protein [Lentinula edodes]	sp|P17120|BIMC_EMENI;	Kinesin-like protein bimC OS=Emericella nidulans;	PF00225.24;PF16796.6	Kinesin;Microtub_bd	Kinesin motor domain;Microtubule binding
gene-HHX47_DHR2000934	HHX47_DHR2000934	hypothetical protein	6.47	7.33	6.78	6.41	4.87	4.14	10.54	17.85	10.89	11.62	14.16	10.98	6.86	5.14	13.093333	12.253333	GO:0007094;GO:0016021;GO:001630	BP:mitotic spindle assembly checkpoint;CC:integral component of membrane;MF:kinase activity;	K06680	MAD3	map04111	Cell cycle - yeast	------	------	GAW06822.1	likely protein kinase [Lentinula edodes]	sp|O59767|MAD3_SCHPO;	Mitotic spindle checkpoint component mad3 OS=Schizosaccharomyces pombe;	PF08311.13	Mad3_BUB1_I	Mad3/BUB1 homology region 1
gene-HHX47_DHR1001028	HHX47_DHR1001028	hypothetical protein	9.72	15.19	11.22	11.33	9.03	9.66	5.16	10.08	7.64	12.51	14.03	10.25	12.043333	10.006667	7.626667	12.263333	GO:000853	CC:proteasome activator complex;	K06698	PSME3	map03050	Proteasome	------	------	GAW07056.1	proteasome activator complex subunit 3 [Lentinula edodes]	------	------	PF02252.19;PF02251.19	PA28_beta;PA28_alpha	Proteasome activator pa28 beta subunit;Proteasome activator pa28 alpha subunit
gene-HHX47_DHR2000430	HHX47_DHR2000430	hypothetical protein	14.09	9.24	9.45	8.13	9.48	10.05	6.58	9.28	6.41	13.21	10.83	12.78	10.926667	9.22	7.423333	12.273333	------	------	------	------	------	------	------	------	GAW03294.1	hypothetical protein LENED_005007 [Lentinula edodes]	------	------	------	------	------
gene-HHX47_DHR5000576	HHX47_DHR5000576	hypothetical protein	14.84	15.17	14.96	6.93	12.75	13.96	10.63	13.8	10.52	12.74	11.82	12.26	14.99	11.213333	11.65	12.273333	------	------	------	------	------	------	------	------	GAW05323.1	hypothetical protein LENED_007172 [Lentinula edodes]	------	------	------	------	------
gene-HHX47_DHR5000227	HHX47_DHR5000227	hypothetical protein	10.45	13.17	9.89	8.87	9.71	12.12	5.95	6.17	6.73	12.3	10.49	14.04	11.17	10.233333	6.283333	12.276667	GO:0007131;GO:0000795;GO:006163	BP:reciprocal meiotic recombination;CC:synaptonemal complex;MF:ubiquitin protein ligase activity;	K10639	CCNB1IP1, HEI10	------	------	------	------	GAV99437.1	e3 ubiquitin-protein ligase ccnb1ip1 [Lentinula edodes]	sp|D3Z3K2|CIP1_MOUSE;	E3 ubiquitin-protein ligase CCNB1IP1 OS=Mus musculus OX=10090 GN=Ccnb1ip1 PE=1 SV=1;	PF14634.7;PF13920.7;PF13639.7;PF09787.10;PF13923.7	zf-RING_5;zf-C3HC4_3;zf-RING_2;Golgin_A5;zf-C3HC4_2	zinc-RING finger domain;Zinc finger, C3HC4 type;Ring finger domain;Golgin subfamily A member 5;Zinc finger, C3HC4 type
gene-HHX47_DHR6000136	HHX47_DHR6000136	hypothetical protein	8.55	9.9	9.13	8.1	10.55	8.75	1.1	1.08	1.26	13.54	11.37	11.95	9.193333	9.133333	1.146667	12.286667	GO:0015074;GO:0008270;GO:000367	BP:DNA integration;MF:zinc ion binding;MF:nucleic acid binding;	K03006	RPB1, POLR2A	map03020	RNA polymerase	ENOG410XS4D	S:Function unknown	RDB27836.1	Retrovirus-related Pol polyprotein from transposon TNT 1-94 [Hypsizygus marmoreus]	sp|P10978|POLX_TOBAC;	Retrovirus-related Pol polyprotein from transposon TNT 1-94 OS=Nicotiana tabacum OX=4097 PE=2 SV=1;	PF07727.15;PF14223.7;PF13976.7	RVT_2;Retrotran_gag_2;gag_pre-integrs	Reverse transcriptase;gag-polypeptide of LTR copia-type;GAG-pre-integrase domain
gene-HHX47_DHR5000929	HHX47_DHR5000929	hypothetical protein	5.59	9.29	5.63	7.65	10.82	11.3	21.55	27.42	24.84	12.96	14.03	9.88	6.836667	9.923333	24.603333	12.29	GO:0016021;GO:002285	CC:integral component of membrane;MF:transmembrane transporter activity;	------	------	------	------	------	------	GAV99050.1	MFS general substrate transporter [Lentinula edodes]	sp|A0A089FNE5|PRLL_FUNXX;	MFS transporter prlL OS=Fungal sp.;	PF07690.17	MFS_1	Major Facilitator Superfamily
gene-HHX47_DHR2000304	HHX47_DHR2000304	hypothetical protein	13.1	12.81	9.21	8.46	8.41	7.47	6.15	7.84	4.44	11.48	8.98	16.54	11.706667	8.113333	6.143333	12.333333	GO:000370	MF:transcription factor activity, sequence-specific DNA binding;	------	------	------	------	------	------	KAE9388268.1	hypothetical protein BT96DRAFT_1025520 [Gymnopus androsaceus JB14]	------	------	PF00170.22;PF07716.16	bZIP_1;bZIP_2	bZIP transcription factor;Basic region leucine zipper
gene-HHX47_DHR5001061	HHX47_DHR5001061	hypothetical protein	4.4	5.6	5.79	10.36	12.84	8.84	8.81	10.8	5.28	11.95	8.07	16.98	5.263333	10.68	8.296667	12.333333	GO:000563	CC:nucleus;	------	------	------	------	------	------	GAW06429.1	G10 protein [Lentinula edodes]	------	------	PF13469.7	Sulfotransfer_3	Sulfotransferase family
gene-HHX47_DHR1001207	HHX47_DHR1001207	hypothetical protein	12.43	11.46	11.55	8.83	10.49	11.69	11.9	11.8	13.11	14.87	13.07	9.08	11.813333	10.336667	12.27	12.34	GO:0007264;GO:0051301;GO:0003924;GO:000552	BP:small GTPase mediated signal transduction;BP:cell division;MF:GTPase activity;MF:GTP binding;	------	------	------	------	------	------	GAW02504.1	CC42_CANAL CELL division control protein 42 [Lentinula edodes]	------	------	------	------	------
gene-HHX47_DHR2000200	HHX47_DHR2000200	hypothetical protein	31.58	26.94	26.4	14.75	18.84	29.8	12.48	11.27	10.18	12.17	14.27	10.62	28.306667	21.13	11.31	12.353333	GO:0016021;GO:001630	CC:integral component of membrane;MF:kinase activity;	------	------	------	------	------	------	GAW07597.1	kinase-like protein [Lentinula edodes]	------	------	PF01636.24;PF01633.21	APH;Choline_kinase	Phosphotransferase enzyme family;Choline/ethanolamine kinase
gene-HHX47_DHR7000644	HHX47_DHR7000644	hypothetical protein	12.52	14.42	18.22	8.77	16.85	15.11	9.43	9.07	8.57	14.21	9.2	13.69	15.053333	13.576667	9.023333	12.366667	GO:0016021;GO:000438	CC:integral component of membrane;MF:helicase activity;	------	------	------	------	------	------	GAW09159.1	hypothetical protein LENED_011293 [Lentinula edodes]	------	------	PF00651.32	BTB	BTB/POZ domain
gene-HHX47_DHR5000058	HHX47_DHR5000058	hypothetical protein	8.03	7.03	9.71	14.83	9.07	11.11	36.56	19.85	38.08	9.59	13.57	13.95	8.256667	11.67	31.496667	12.37	------	------	------	------	------	------	------	------	GAW04138.1	hypothetical protein LENED_005906 [Lentinula edodes]	------	------	------	------	------
gene-HHX47_DHR9000310	HHX47_DHR9000310	hypothetical protein	19.14	15.25	22.12	21.8	27.72	14.37	39.65	34.17	31.97	9.18	6.37	21.56	18.836667	21.296667	35.263333	12.37	------	------	------	------	------	------	------	------	GAW09818.1	thaumatin-like protein [Lentinula edodes]	sp|P32937|PR1A_HORVU;	Pathogenesis-related protein 1A/1B OS=Hordeum vulgare OX=4513 PE=2 SV=1;	PF00314.18	Thaumatin	Thaumatin family
gene-HHX47_DHR6000610	HHX47_DHR6000610	hypothetical protein	16.21	14.26	14.07	10.56	13.24	14.22	7.96	8.48	8.44	14.12	9.27	13.74	14.846667	12.673333	8.293333	12.376667	GO:0016021;GO:000367	CC:integral component of membrane;MF:DNA binding;	------	------	------	------	------	------	GAW04494.1	hypothetical protein LENED_006290 [Lentinula edodes]	------	------	------	------	------
gene-HHX47_DHR8000369	HHX47_DHR8000369	hypothetical protein	0.8	2.71	0.85	0.31	2.64	1.62	2.09	3.21	3.35	12.21	20.09	4.93	1.453333	1.523333	2.883333	12.41	GO:0016021;GO:000937	CC:integral component of membrane;MF:biotin binding;	------	------	------	------	ENOG410Y0CU;ENOG411030T	S:Function unknown;	BAT21316.1	lentiavidin1 [Lentinula edodes]	sp|Q53533|SAV2_STRVL;	Streptavidin-V2 OS=Streptomyces violaceus OX=1936 PE=3 SV=1;	PF01382.18	Avidin	Avidin family
gene-HHX47_DHR2000478	HHX47_DHR2000478	hypothetical protein	2.69	4.4	2.7	3.91	4.07	5.33	18.91	14.59	15.13	10.69	6.15	20.48	3.263333	4.436667	16.21	12.44	GO:001602	CC:integral component of membrane;	------	------	------	------	------	------	GAW06003.1	hypothetical protein LENED_007893 [Lentinula edodes]	------	------	------	------	------
gene-HHX47_DHR12000016	HHX47_DHR12000016	hypothetical protein	8.57	8.82	11.7	9.41	11.11	11.14	7.99	5.19	5.27	10.92	12.95	13.46	9.696667	10.553333	6.15	12.443333	GO:0006388;GO:0003972;GO:0051730;GO:0005524;GO:000808	BP:tRNA splicing, via endonucleolytic cleavage and ligation;MF:RNA ligas;MF:GTP-dependent polyribonucleotide 5'-hydroxyl-kinase activity;MF:ATP binding;MF:phosphoric diester hydrolase activity;	K14679	TRL1	------	------	------	------	KAE9407601.1	hypothetical protein BT96DRAFT_1039843 [Gymnopus androsaceus JB14]	sp|Q10313|TRNL_SCHPO;	tRNA ligase 1 OS=Schizosaccharomyces pombe;	PF09511.11;PF00171.23	RNA_lig_T4_1;Aldedh	RNA ligase;Aldehyde dehydrogenase family
gene-HHX47_DHR2000282	HHX47_DHR2000282	hypothetical protein	8.57	8.82	11.7	9.41	11.11	11.14	7.99	5.19	5.27	10.92	12.95	13.46	9.696667	10.553333	6.15	12.443333	GO:0006388;GO:0003972;GO:0051730;GO:0005524;GO:000808	BP:tRNA splicing, via endonucleolytic cleavage and ligation;MF:RNA ligas;MF:GTP-dependent polyribonucleotide 5'-hydroxyl-kinase activity;MF:ATP binding;MF:phosphoric diester hydrolase activity;	K14679	TRL1	------	------	------	------	KAE9407601.1	hypothetical protein BT96DRAFT_1039843 [Gymnopus androsaceus JB14]	sp|Q10313|TRNL_SCHPO;	tRNA ligase 1 OS=Schizosaccharomyces pombe;	PF09511.11;PF00171.23	RNA_lig_T4_1;Aldedh	RNA ligase;Aldehyde dehydrogenase family
gene-HHX47_DHR7000131	HHX47_DHR7000131	hypothetical protein	6.99	6.44	6.75	6.89	10.85	10.06	7.83	20.83	9.17	13.04	9	15.31	6.726667	9.266667	12.61	12.45	GO:0005975;GO:0016787;GO:000455	BP:carbohydrate metabolic process;MF:hydrolase activity;MF:hydrolase activity, hydrolyzing O-glycosyl compounds;	------	------	------	------	------	------	GAW01317.1	alpha beta-hydrolase [Lentinula edodes]	sp|P20261|LIP1_DIURU;	Lipase 1 OS=Diutina rugosa OX=5481 GN=LIP1 PE=1 SV=3;	PF00135.29;PF07859.14	COesterase;Abhydrolase_3	Carboxylesterase family;alpha/beta hydrolase fold
gene-HHX47_DHR6000605	HHX47_DHR6000605	hypothetical protein	4.6	4.76	4.05	2.69	3.84	4.26	11.41	14.6	12.04	13.37	13.31	10.69	4.47	3.596667	12.683333	12.456667	GO:001602	CC:integral component of membrane;	K03507	DPB11	------	------	------	------	GAW10009.1	brct domain protein [Lentinula edodes]	sp|Q6ZQF0|TOPB1_MOUSE;	DNA topoisomerase 2-binding protein 1 OS=Mus musculus OX=10090 GN=Topbp1 PE=1 SV=2;	PF12738.8;PF00533.27;PF16759.6	PTCB-BRCT;BRCT;LIG3_BRCT	twin BRCT domain;BRCA1 C Terminus;DNA ligase 3 BRCT domain
gene-HHX47_DHR5000969	HHX47_DHR5000969	hypothetical protein	22.12	19.9	20.69	26.42	33.12	31.27	6.93	7.28	4.57	12.86	13.43	11.11	20.903333	30.27	6.26	12.466667	GO:0005634;GO:000367	CC:nucleus;MF:DNA binding;	------	------	------	------	------	------	GAV99058.1	Repressor ROX1 [Lentinula edodes]	sp|Q5A220|RFG1_CANAL;	Repressor of filamentous growth 1 OS=Candida albicans;	PF00505.20;PF09011.11	HMG_box;HMG_box_2	HMG;HMG-box domain
gene-HHX47_DHR5000605	HHX47_DHR5000605	hypothetical protein	10.58	11.81	13.73	11.69	13.22	11.88	7.66	9.49	8.98	12.79	13.48	11.14	12.04	12.263333	8.71	12.47	GO:0006260;GO:0006281;GO:0033557;GO:001710	BP:DNA replication;BP:DNA repair;CC:Slx1-Slx4 complex;MF:5'-flap endonuclease activity;	------	------	------	------	------	------	GAV98964.1	protein [Lentinula edodes]	------	------	PF09494.11	Slx4	Slx4 endonuclease
gene-HHX47_DHR2000737	HHX47_DHR2000737	hypothetical protein	9.86	10.92	11.89	10.63	12.07	8.5	38.91	32.6	39.27	10.85	11.44	15.12	10.89	10.4	36.926667	12.47	------	------	------	------	------	------	------	------	GAW08372.1	hypothetical protein LENED_010429 [Lentinula edodes]	------	------	PF13391.7	HNH_2	HNH endonuclease
gene-HHX47_DHR3000030	HHX47_DHR3000030	hypothetical protein	3.54	2.8	3.28	1.65	2.16	2.1	14.24	15.7	16.24	13.25	13.77	10.53	3.206667	1.97	15.393333	12.516667	GO:0006281;GO:0006260;GO:0008622;GO:0051539;GO:0000166;GO:0003887;GO:0008270;GO:000367	BP:DNA repair;BP:DNA replication;CC:epsilon DNA polymerase complex;MF:4 iron, 4 sulfur cluster binding;MF:nucleotide binding;MF:DNA-directed DNA polymerase activity;MF:zinc ion binding;MF:DNA binding;	K02324	POLE	map03410;map03420;map03030	Base excision repair;Nucleotide excision repair;DNA replication	------	------	KIK68999.1	hypothetical protein GYMLUDRAFT_188392 [Gymnopus luxurians FD-317 M1]	sp|P0CN27|DPOE_CRYNB;	DNA polymerase epsilon catalytic subunit A OS=Cryptococcus neoformans var. neoformans serotype D;	PF08490.13;PF03104.20;PF00136.22;PF10108.10	DUF1744;DNA_pol_B_exo1;DNA_pol_B;DNA_pol_B_exo2	Domain of unknown function;DNA polymerase family B, exonuclease domain;DNA polymerase family B;Predicted 3'-5' exonuclease related to the exonuclease domain of PolB
gene-HHX47_DHR4000994	HHX47_DHR4000994	hypothetical protein	20.7	26.57	18.1	17.84	30.43	35.73	5.76	4.49	7.75	13.8	8.18	15.68	21.79	28	6	12.553333	GO:0016021;GO:001678	CC:integral component of membrane;MF:hydrolase activity;	------	------	------	------	------	------	ESK96747.1	hypothetical protein Moror_6707 [Moniliophthora roreri MCA 2997]	------	------	PF07859.14	Abhydrolase_3	alpha/beta hydrolase fold
gene-HHX47_DHR4000101	HHX47_DHR4000101	hypothetical protein	4.84	7.89	7.05	5.51	8.6	7.22	5.08	3.94	9.42	15.24	12.83	9.6	6.593333	7.11	6.146667	12.556667	GO:0016021;GO:002285	CC:integral component of membrane;MF:transmembrane transporter activity;	------	------	------	------	------	------	GAW04557.1	MFS general substrate transporter [Lentinula edodes]	------	------	------	------	------
gene-HHX47_DHR1000832	HHX47_DHR1000832	hypothetical protein	0	0	0	0	0	15.21	6.76	0	5.41	32.52	5.16	0	0	5.07	4.056667	12.56	------	------	------	------	------	------	------	------	------	------	------	------	------	------	------
gene-HHX47_DHR3000673	HHX47_DHR3000673	hypothetical protein	7.54	11.15	8.62	4.55	7.4	11.6	10.23	8.41	9.61	14.87	9.78	13.04	9.103333	7.85	9.416667	12.563333	GO:0005506;GO:0016705;GO:0004497;GO:002003	MF:iron ion binding;MF:oxidoreductase activity, acting on paired donors, with incorporation or reduction of molecular oxygen;MF:monooxygenase activity;MF:heme binding;	------	------	------	------	------	------	GAW00299.1	cytochrome p450 [Lentinula edodes]	sp|I1S163|FSL4_GIBZE;	Cytochrome P450 monooxygenase FSL4 OS=Gibberella zeae;	PF00067.23	p450	Cytochrome P450
gene-HHX47_DHR10000035	HHX47_DHR10000035	hypothetical protein	13.84	15.05	15.54	5.08	6.54	8.72	7.66	11.34	9.65	14.63	13.71	9.36	14.81	6.78	9.55	12.566667	GO:001602	CC:integral component of membrane;	------	------	------	------	------	------	GAW05685.1	hypothetical protein LENED_007558 [Lentinula edodes]	------	------	------	------	------
gene-HHX47_DHR5000466	HHX47_DHR5000466	hypothetical protein	0	0	18.07	10.49	0	0	0	0	21.61	0	0	37.81	6.023333	3.496667	7.203333	12.603333	GO:0007018;GO:0003700;GO:0008017;GO:0003777;GO:000552	BP:microtubule-based movement;MF:transcription factor activity, sequence-specific DNA binding;MF:microtubule binding;MF:microtubule motor activity;MF:ATP binding;	------	------	------	------	------	------	GAV99731.1	bZip transcription factor [Lentinula edodes]	------	------	------	------	------
gene-HHX47_DHR10000373	HHX47_DHR10000373	hypothetical protein	28.16	28.82	25.09	27.64	21.57	20.41	32.44	27.96	34.47	11.4	10.07	16.34	27.356667	23.206667	31.623333	12.603333	------	------	------	------	------	------	------	------	GAV98704.1	hypothetical protein LENED_000098 [Lentinula edodes]	------	------	------	------	------
gene-HHX47_DHR2000060	HHX47_DHR2000060	hypothetical protein	10.66	10.8	9.66	8.47	11.45	11.2	11.71	13.54	11.84	15.09	11.33	11.4	10.373333	10.373333	12.363333	12.606667	------	------	------	------	------	------	------	------	KAE9390072.1	hypothetical protein BT96DRAFT_356034 [Gymnopus androsaceus JB14]	------	------	PF12937.8	F-box-like	F-box-like
gene-HHX47_DHR7000283	HHX47_DHR7000283	hypothetical protein	4.6	6.51	4.69	3.87	5.97	7.16	6.98	9.35	7.8	11.38	13.34	13.11	5.266667	5.666667	8.043333	12.61	GO:0006281;GO:0016740;GO:000368	BP:DNA repair;MF:transferase activity;MF:damaged DNA binding;	K03509	POLH	------	------	------	------	GAW01991.1	eta dna polymerase [Lentinula edodes]	sp|O42917|ESO1_SCHPO;	N-acetyltransferase eso1 OS=Schizosaccharomyces pombe;	PF00817.21	IMS	impB/mucB/samB family
gene-HHX47_DHR1000080	HHX47_DHR1000080	hypothetical protein	6.01	4.31	6.16	5.13	7.98	5.69	11.72	11.06	10.21	12.43	11.66	13.74	5.493333	6.266667	10.996667	12.61	------	------	------	------	------	------	------	------	GAW01346.1	scf complex subunit skp1 [Lentinula edodes]	------	------	PF00400.33	WD40	WD domain, G-beta repeat
gene-HHX47_DHR8000350	HHX47_DHR8000350	hypothetical protein	54.71	56.47	45.01	43.88	59.65	72.39	5.38	4.77	5.05	12.49	11.89	13.48	52.063333	58.64	5.066667	12.62	GO:0016740;GO:000404	MF:transferase activity;MF:amidase activity;	K01426	E3.5.1.4, amiE	map00360;map00330;map00380	Phenylalanine metabolism;Arginine and proline metabolism;Tryptophan metabolism	COG0154	J:Translation, ribosomal structure and biogenesis	GAW01743.1	amidase [Lentinula edodes]	sp|P27765|AMID_PSECL;	Amidase OS=Pseudomonas chlororaphis OX=333 PE=1 SV=3;	PF01425.22	Amidase	Amidase
gene-HHX47_DHR3000885	HHX47_DHR3000885	hypothetical protein	19.04	18.49	17.9	19.27	18.77	18.08	11.99	14.29	11.95	11.91	14.05	11.9	18.476667	18.706667	12.743333	12.62	GO:000635	BP:regulation of transcription, DNA-templated;	------	------	------	------	------	------	GAW02476.1	hypothetical protein LENED_004134 [Lentinula edodes]	------	------	------	------	------
gene-HHX47_DHR4000851	HHX47_DHR4000851	hypothetical protein	7.93	9.87	9.72	7.17	7.07	9.94	11.5	10.66	11.82	14.47	11.39	12.01	9.173333	8.06	11.326667	12.623333	GO:0033179;GO:0016021;GO:0046872;GO:001507	CC:proton-transporting V-type ATPase, V0 domain;CC:integral component of membrane;MF:metal ion binding;MF:hydrogen ion transmembrane transporter activity;	------	------	------	------	------	------	GAW01116.1	hypothetical protein LENED_002694 [Lentinula edodes]	------	------	------	------	------
gene-HHX47_DHR3001086	HHX47_DHR3001086	hypothetical protein	4.63	6.02	4.98	4.78	5.05	3.64	9.74	9.74	11.78	8.69	9.49	19.71	5.21	4.49	10.42	12.63	GO:0006281;GO:0005634;GO:0003887;GO:0046872;GO:000367	BP:DNA repair;CC:nucleus;MF:DNA-directed DNA polymerase activity;MF:metal ion binding;MF:DNA binding;	K10981;K03513	POL4;POLM	map03450	Non-homologous end-joining	------	------	GAW00561.1	dna polymerase mu [Lentinula edodes]	sp|Q9NP87|DPOLM_HUMAN;	DNA-directed DNA/RNA polymerase mu OS=Homo sapiens OX=9606 GN=POLM PE=1 SV=1;	PF14791.7;PF14792.7	DNA_pol_B_thumb;DNA_pol_B_palm	DNA polymerase beta thumb;DNA polymerase beta palm
gene-HHX47_DHR3000505	HHX47_DHR3000505	hypothetical protein	21.16	22.75	18	27.24	26.78	25.69	11.04	14.04	13.51	11.27	13.01	13.61	20.636667	26.57	12.863333	12.63	------	------	------	------	------	------	------	------	GAW02485.1	hypothetical protein LENED_004143 [Lentinula edodes]	------	------	------	------	------
gene-HHX47_DHR9000543	HHX47_DHR9000543	hypothetical protein	23.8	19.4	20.03	20.24	21.33	25.13	11.5	7.42	10.95	11.54	11.85	14.55	21.076667	22.233333	9.956667	12.646667	GO:0016021;GO:0016787;GO:0004497;GO:0020037;GO:0016705;GO:000550	CC:integral component of membrane;MF:hydrolase activity;MF:monooxygenase activity;MF:heme binding;MF:oxidoreductase activity, acting on paired donors, with incorporation or reduction of molecular oxygen;MF:iron ion binding;	------	------	------	------	------	------	GAW00260.1	cytochrome P450 [Lentinula edodes]	sp|A8NCK4|COX1_COPC7;	Cytochrome P450 monooxygenase COX1 OS=Coprinopsis cinerea;	PF00067.23	p450	Cytochrome P450
gene-HHX47_DHR9000579	HHX47_DHR9000579	hypothetical protein	12.73	14.52	10.06	7.14	8.21	10.15	4.03	5.36	4.04	14.36	13.07	10.54	12.436667	8.5	4.476667	12.656667	------	------	------	------	------	------	------	------	KAE9396001.1	hypothetical protein BT96DRAFT_997167 [Gymnopus androsaceus JB14]	------	------	------	------	------
gene-HHX47_DHR3000977	HHX47_DHR3000977	hypothetical protein	2.67	3.23	0	12.59	10.68	6.46	3.71	15.29	8.1	9.34	18.5	10.14	1.966667	9.91	9.033333	12.66	GO:0016021;GO:002285	CC:integral component of membrane;MF:transmembrane transporter activity;	------	------	------	------	------	------	KIK62249.1	hypothetical protein GYMLUDRAFT_242928 [Gymnopus luxurians FD-317 M1]	------	------	------	------	------
gene-HHX47_DHR1000188	HHX47_DHR1000188	hypothetical protein	11.05	10.36	10.73	12.1	9.75	10.65	4.48	5.24	4.84	11.93	11.1	14.97	10.713333	10.833333	4.853333	12.666667	GO:0016021;GO:004687	CC:integral component of membrane;MF:metal ion binding;	------	------	------	------	------	------	KIK57647.1	hypothetical protein GYMLUDRAFT_262827 [Gymnopus luxurians FD-317 M1]	------	------	------	------	------
gene-HHX47_DHR7000219	HHX47_DHR7000219	hypothetical protein	9.59	9.41	9.06	9.68	10.53	11.05	10.48	14.33	11.58	13.55	11.86	12.6	9.353333	10.42	12.13	12.67	GO:0016021;GO:001679	CC:integral component of membrane;MF:phosphatase activity;	------	------	------	------	------	------	GAW07717.1	phytase [Lentinula edodes]	sp|O00093|PHYB_EMENI;	3-phytase B OS=Emericella nidulans;	PF00328.23	His_Phos_2	Histidine phosphatase superfamily
gene-HHX47_DHR2000126	HHX47_DHR2000126	hypothetical protein	6.24	5.65	6.34	3.64	6.09	6.1	12.05	13.91	11.01	12.39	13.45	12.17	6.076667	5.276667	12.323333	12.67	GO:001678	MF:hydrolase activity;	K01469	OPLAH, OXP1, oplAH	map00480	Glutathione metabolism	COG0145;COG0145	E:Amino acid transport and metabolism;Q:Secondary metabolites biosynthesis, transport and catabolism	GAW00676.1	hydantoinase B oxoprolinase [Lentinula edodes]	sp|Q10094|YAOF_SCHPO;	Uncharacterized protein C11D3.15 OS=Schizosaccharomyces pombe;	PF02538.15	Hydantoinase_B	Hydantoinase B/oxoprolinase
gene-HHX47_DHR4000701	HHX47_DHR4000701	hypothetical protein	18.1	20.61	23.38	30.16	34.73	22.65	15.83	10.9	14.18	14.4	12.1	11.56	20.696667	29.18	13.636667	12.686667	------	------	------	------	------	------	ENOG410XZCG	S:Function unknown	GAW07353.1	hypothetical protein LENED_009336 [Lentinula edodes]	------	------	PF06108.13	DUF952	Protein of unknown function
gene-HHX47_DHR3001215	HHX47_DHR3001215	hypothetical protein	27.63	34.03	34.67	25.25	40.18	25.03	1.08	3.8	1.89	8.06	15.59	14.42	32.11	30.153333	2.256667	12.69	------	------	------	------	------	------	------	------	GAW09152.1	hypothetical protein LENED_011284 [Lentinula edodes]	------	------	------	------	------
gene-HHX47_DHR6000400	HHX47_DHR6000400	hypothetical protein	10.15	29.54	21.9	36.01	39.62	39.73	8.65	4.81	3.85	16.6	8.13	13.38	20.53	38.453333	5.77	12.703333	GO:004687	MF:metal ion binding;	------	------	------	------	------	------	KIK61980.1	hypothetical protein GYMLUDRAFT_42408 [Gymnopus luxurians FD-317 M1]	------	------	PF01753.19	zf-MYND	MYND finger
gene-HHX47_DHR9000340	HHX47_DHR9000340	hypothetical protein	9.78	10.62	10.11	11.7	11.02	9.99	13.56	13.25	12.92	14.88	11.89	11.36	10.17	10.903333	13.243333	12.71	GO:0000723;GO:0016021;GO:0000784;GO:0043047;GO:000425	BP:telomere maintenance;CC:integral component of membrane;CC:nuclear chromosome, telomeric region;MF:single-stranded telomeric DNA binding;MF:serine-type endopeptidase activity;	------	------	------	------	ENOG410ZKC3	S:Function unknown	GAW08203.1	hypothetical protein LENED_010250 [Lentinula edodes]	------	------	PF16686.6;PF02765.18	POT1PC;POT1	ssDNA-binding domain of telomere protection protein;Telomeric single stranded DNA binding POT1/CDC13
gene-HHX47_DHR1001996	HHX47_DHR1001996	hypothetical protein	7.84	9.24	8.29	7.66	9.4	14.22	13.96	14.23	15.08	14.01	12.21	11.91	8.456667	10.426667	14.423333	12.71	------	------	------	------	------	------	------	------	GAW04050.1	protein [Lentinula edodes]	sp|Q08912|YO389_YEAST;	Uncharacterized protein YOR389W OS=Saccharomyces cerevisiae;	------	------	------
gene-HHX47_DHR6000064	HHX47_DHR6000064	hypothetical protein	4.45	3.57	3.7	1.44	3.12	3.82	18.97	22.72	21.89	12.37	12.76	13	3.906667	2.793333	21.193333	12.71	GO:0008168;GO:000552	MF:methyltransferase activity;MF:ATP binding;	------	------	------	------	ENOG410XZZE	L:Replication, recombination and repair	GAW00485.1	DNA repair protein RAD5 [Lentinula edodes]	sp|Q6C2R8|RAD5_YARLI;	DNA repair protein RAD5 OS=Yarrowia lipolytica;	PF00176.24;PF00145.18;PF00271.32;PF14634.7	SNF2_N;DNA_methylase;Helicase_C;zf-RING_5	SNF2 family N-terminal domain;C-5 cytosine-specific DNA methylase;Helicase conserved C-terminal domain;zinc-RING finger domain
gene-HHX47_DHR1001678	HHX47_DHR1001678	hypothetical protein	8.27	10.61	7.19	6.39	8.95	8.84	8.35	6.92	6.87	12.94	11.6	13.62	8.69	8.06	7.38	12.72	GO:0005634;GO:0008270;GO:000098	CC:nucleus;MF:zinc ion binding;MF:RNA polymerase II transcription factor activity, sequence-specific DNA binding;	------	------	------	------	------	------	GAW03779.1	phosphoribosylglycinamide synthetase [Lentinula edodes]	------	------	------	------	------
gene-HHX47_DHR4000240	HHX47_DHR4000240	hypothetical protein	6.62	7.23	6.12	6.05	10.39	9.28	10.35	12.56	10.76	13.94	11.06	13.19	6.656667	8.573333	11.223333	12.73	------	------	K11799	DCAF4	------	------	------	------	GAW06493.1	Dual specificity phosphatase ibp1 [Lentinula edodes]	sp|Q09392|YR49_CAEEL;	Uncharacterized WD repeat-containing protein F47D12.9 OS=Caenorhabditis elegans OX=6239 GN=F47D12.9 PE=4 SV=1;	------	------	------
gene-HHX47_DHR9000553	HHX47_DHR9000553	hypothetical protein	7.37	13.77	10.97	6.37	11.74	20.2	7.96	11.85	5.73	15.21	12.54	10.51	10.703333	12.77	8.513333	12.753333	GO:0006865;GO:0016021;GO:002285	BP:amino acid transport;CC:integral component of membrane;MF:transmembrane transporter activity;	------	------	------	------	------	------	KAE9388548.1	APC amino acid permease [Gymnopus androsaceus JB14]	sp|Q9C0Z0|YKM2_SCHPO;	Uncharacterized amino-acid permease PB24D3.02c OS=Schizosaccharomyces pombe;	------	------	------
gene-HHX47_DHR10000398	HHX47_DHR10000398	hypothetical protein	3.93	6.49	6.9	5.33	3.81	2.75	14.5	16.83	12.81	14.77	12.33	11.18	5.773333	3.963333	14.713333	12.76	GO:001602	CC:integral component of membrane;	------	------	------	------	------	------	GAW04158.1	hypothetical protein LENED_005931 [Lentinula edodes]	------	------	------	------	------
gene-HHX47_DHR6000424	HHX47_DHR6000424	hypothetical protein	13.32	18.73	12.43	16.61	16.31	15.34	6.26	8.3	6.09	15.87	10.96	11.47	14.826667	16.086667	6.883333	12.766667	GO:0032259;GO:0008168;GO:000367	BP:methylation;MF:methyltransferase activity;MF:nucleic acid binding;	K19589	N6AMT1	------	------	------	------	GAW08140.1	S-adenosyl-L-methionine-dependent methyltransferase [Lentinula edodes]	sp|Q6SKR2|N6MT1_MOUSE;	Methyltransferase N6AMT1 OS=Mus musculus OX=10090 GN=N6amt1 PE=1 SV=1;	PF05175.15;PF13649.7	MTS;Methyltransf_25	Methyltransferase small domain;Methyltransferase domain
gene-HHX47_DHR1000077	HHX47_DHR1000077	hypothetical protein	13.74	13.91	14.27	13.27	15.37	16.03	13.27	13.75	13.74	13.67	11.51	13.15	13.973333	14.89	13.586667	12.776667	------	------	------	------	------	------	------	------	GAW01159.1	hypothetical protein LENED_002739 [Lentinula edodes]	------	------	------	------	------
gene-HHX47_DHR2001152	HHX47_DHR2001152	hypothetical protein	7.89	6.51	9.51	11.14	6.13	10.21	18.76	14.17	16.78	13.41	10.22	14.73	7.97	9.16	16.57	12.786667	GO:0003824;GO:0046872;GO:0004722;GO:0003676;GO:000827	MF:catalytic activity;MF:metal ion binding;MF:protein serine/threonine phosphatase activity;MF:nucleic acid binding;MF:zinc ion binding;	K01102	PDP	------	------	------	------	KIK56894.1	hypothetical protein GYMLUDRAFT_46785 [Gymnopus luxurians FD-317 M1]	------	------	PF00481.22	PP2C	Protein phosphatase 2C
gene-HHX47_DHR7000187	HHX47_DHR7000187	hypothetical protein	35.03	23.52	29.08	13.57	23.4	26.56	15.83	15.83	18.14	13.26	13.99	11.13	29.21	21.176667	16.6	12.793333	GO:0004527;GO:0004540;GO:000372	MF:exonuclease activity;MF:ribonuclease activity;MF:RNA binding;	K01147	rnb	------	------	------	------	GAW05791.1	RNB-domain-containing protein [Lentinula edodes]	sp|Q1MTN7|RPM1_SCHPO;	Exoribonuclease II, mitochondrial OS=Schizosaccharomyces pombe;	PF00773.20	RNB	RNB domain
gene-HHX47_DHR1000062	HHX47_DHR1000062	hypothetical protein	7.34	11.26	10.41	9.36	10.98	11.47	10.38	13.1	10.85	11.25	13.46	13.68	9.67	10.603333	11.443333	12.796667	GO:0006284;GO:0006285;GO:0006289;GO:0070987;GO:0007004;GO:0005634;GO:0005739;GO:0016829;GO:0008534;GO:000368	BP:base-excision repair;BP:base-excision repair, AP site formation;BP:nucleotide-excision repair;BP:error-free translesion synthesis;BP:telomere maintenance via telomerase;CC:nucleus;CC:mitochondrion;MF:lyase activity;MF:oxidized purine nucleobase lesion DNA N-glycosylase activity;MF:damaged DNA binding;	K03660	OGG1	map03410	Base excision repair	COG0122	L:Replication, recombination and repair	KIK57703.1	hypothetical protein GYMLUDRAFT_45871 [Gymnopus luxurians FD-317 M1]	sp|O70249|OGG1_RAT;	N-glycosylase/DNA lyase OS=Rattus norvegicus OX=10116 GN=Ogg1 PE=2 SV=1;	PF07934.13;PF00730.26	OGG_N;HhH-GPD	8-oxoguanine DNA glycosylase, N-terminal domain;HhH-GPD superfamily base excision DNA repair protein
gene-HHX47_DHR1001532	HHX47_DHR1001532	hypothetical protein	7.28	11.5	7.44	7.22	7.22	9.77	10.25	13.56	12.56	15.84	13.34	9.21	8.74	8.07	12.123333	12.796667	GO:0071555;GO:0005975;GO:0005576;GO:0016829;GO:000465	BP:cell wall organization;BP:carbohydrate metabolic process;CC:extracellular region;MF:lyase activity;MF:polygalacturonase activity;	K01213;K01184	E3.2.1.67;E3.2.1.15	map00040	Pentose and glucuronate interconversions	------	------	GAW04074.1	glycoside hydrolase family 28 protein [Lentinula edodes]	sp|B8MZZ6|PGXC_ASPFN;	Probable exopolygalacturonase C OS=Aspergillus flavus;	PF00295.18	Glyco_hydro_28	Glycosyl hydrolases family 28
gene-HHX47_DHR10000133	HHX47_DHR10000133	hypothetical protein	9.84	9.72	6.95	5.34	8.34	9.41	48.28	49.22	35.24	12.37	11.43	14.59	8.836667	7.696667	44.246667	12.796667	GO:001602	CC:integral component of membrane;	------	------	------	------	ENOG410XSSZ	S:Function unknown	GAW00117.1	FAD NAD -binding domain-containing protein [Lentinula edodes]	------	------	PF13450.7;PF07992.15;PF01266.25;PF01593.25;PF03486.15;PF00890.25;PF01946.18;PF13454.7	NAD_binding_8;Pyr_redox_2;DAO;Amino_oxidase;HI0933_like;FAD_binding_2;Thi4;NAD_binding_9	NA;Pyridine nucleotide-disulphide oxidoreductase;FAD dependent oxidoreductase;Flavin containing amine oxidoreductase;HI0933-like protein;FAD binding domain;Thi4 family;FAD-NA
gene-HHX47_DHR3000748	HHX47_DHR3000748	hypothetical protein	10.74	3.66	21.25	39.08	27.07	6.83	28.52	34.05	32.12	11.02	21.51	5.87	11.883333	24.326667	31.563333	12.8	GO:001678	MF:hydrolase activity;	------	------	------	------	------	------	GAV99267.1	structural toxin protein [Lentinula edodes]	sp|Q9KD39|GCH1L_BACHD;	GTP cyclohydrolase 1 type 2 homolog OS=Bacillus halodurans;	------	------	------
gene-HHX47_DHR2000702	HHX47_DHR2000702	hypothetical protein	13.07	13.16	13.2	9.88	13.62	12.47	8.14	9.66	9.57	13.17	11.11	14.18	13.143333	11.99	9.123333	12.82	GO:0033179;GO:0005634;GO:0016021;GO:0046872;GO:001507	CC:proton-transporting V-type ATPase, V0 domain;CC:nucleus;CC:integral component of membrane;MF:metal ion binding;MF:hydrogen ion transmembrane transporter activity;	------	------	------	------	------	------	GAW03295.1	hypothetical protein LENED_005010 [Lentinula edodes]	------	------	PF00385.25	Chromo	Chromo
gene-HHX47_DHR9000020	HHX47_DHR9000020	hypothetical protein	19.4	19.89	18.21	15.16	13.73	18.95	6.87	6.05	8.05	16.78	12.27	9.43	19.166667	15.946667	6.99	12.826667	------	------	------	------	------	------	------	------	GAW02646.1	hypothetical protein LENED_004312 [Lentinula edodes]	------	------	------	------	------
gene-HHX47_DHR1000569	HHX47_DHR1000569	hypothetical protein	41.13	36.24	43.53	71.5	55.35	37.83	8.76	9.04	10.07	14.06	13.18	11.25	40.3	54.893333	9.29	12.83	GO:0008610;GO:0003824;GO:003117	BP:lipid biosynthetic process;MF:catalytic activity;MF:phosphopantetheine binding;	------	------	------	------	COG3320	Q:Secondary metabolites biosynthesis, transport and catabolism	GAW00066.1	acetyl- synthetase-like protein [Lentinula edodes]	sp|A0A1B1ZGB5|NPS10_HETAN;	Adenylate-forming reductase Nps10 OS=Heterobasidion annosum OX=13563 GN=nps10 PE=2 SV=1;	PF07993.13;PF00501.29;PF01370.22	NAD_binding_4;AMP-binding;Epimerase	Male sterility protein;AMP-binding enzyme;NAD dependent epimerase/dehydratase family
gene-HHX47_DHR3000095	HHX47_DHR3000095	hypothetical protein	10.51	9.56	9.48	8.96	9.61	10.45	8.68	9.87	9.48	13.31	13.88	11.32	9.85	9.673333	9.343333	12.836667	GO:0005524;GO:0003676;GO:000467	MF:ATP binding;MF:nucleic acid binding;MF:protein kinase activity;	------	------	------	------	------	------	GAW10605.1	hypothetical protein LENED_012893 [Lentinula edodes]	------	------	PF00069.26;PF01633.21;PF06293.15;PF07714.18;PF01163.23	Pkinase;Choline_kinase;Kdo;PK_Tyr_Ser-Thr;RIO1	Protein kinase domain;Choline/ethanolamine kinase;Lipopolysaccharide kinase;Protein tyrosine and serine/threonine kinase;RIO1 family
gene-HHX47_DHR7000484	HHX47_DHR7000484	hypothetical protein	14.44	8.63	16.4	5.25	12.75	11.22	11.65	11.01	9.97	15.76	10.11	12.79	13.156667	9.74	10.876667	12.886667	GO:0016021;GO:0046872;GO:001649	CC:integral component of membrane;MF:metal ion binding;MF:oxidoreductase activity;	K00505	TYR	map00350	Tyrosine metabolism	------	------	GAV98667.1	Di-copper centre-containing protein [Lentinula edodes]	sp|Q5BGU9|IVOB_EMENI;	N-acetyl-6-hydroxytryptophan oxidase ivoB OS=Emericella nidulans;	PF00264.21	Tyrosinase	Common central domain of tyrosinase
gene-HHX47_DHR3000103	HHX47_DHR3000103	hypothetical protein	24.83	27.07	21.97	14.48	17.16	19.91	13.26	13.37	12.87	13.03	13.32	12.45	24.623333	17.183333	13.166667	12.933333	------	------	------	------	------	------	------	------	KAE9386411.1	hypothetical protein BT96DRAFT_928217 [Gymnopus androsaceus JB14]	------	------	------	------	------
gene-HHX47_DHR5000467	HHX47_DHR5000467	hypothetical protein	10.04	13.78	6.16	11.25	19.03	6.43	23.16	21.77	30.73	10.12	14.41	14.28	9.993333	12.236667	25.22	12.936667	------	------	------	------	------	------	------	------	GAW08088.1	voltage-gated potassium channel beta-2 subunit [Lentinula edodes]	------	------	------	------	------
gene-HHX47_DHR1000184	HHX47_DHR1000184	hypothetical protein	10.75	7.61	10.05	9.89	10.33	11.57	7.24	6.61	6.66	15.46	10.02	13.34	9.47	10.596667	6.836667	12.94	------	------	------	------	------	------	------	------	GAW08860.1	hypothetical protein LENED_010963 [Lentinula edodes]	------	------	------	------	------
gene-HHX47_DHR2000935	HHX47_DHR2000935	hypothetical protein	6	4.42	6.14	7.62	6.17	3.87	8.95	10.7	10.93	11.56	13.37	13.89	5.52	5.886667	10.193333	12.94	GO:0052646;GO:0000121;GO:0110130;GO:0043136;GO:0016791;GO:005028	BP:alditol phosphate metabolic process;MF:glycerol-1-phosphatase activity;MF:ribitol-5-phosphatase activity;MF:glycerol-3-phosphatase activity;MF:phosphatase activity;MF:sorbitol-6-phosphatase activity;	------	------	------	------	------	------	GAW04913.1	hypothetical protein LENED_006734 [Lentinula edodes]	sp|P53981|YNB0_YEAST;	Uncharacterized phosphatase YNL010W OS=Saccharomyces cerevisiae;	PF12710.8;PF05822.13	HAD;UMPH-1	haloacid dehalogenase-like hydrolase;Pyrimidine 5'-nucleotidase
gene-HHX47_DHR1000852	HHX47_DHR1000852	hypothetical protein	26.45	18.2	22.51	19.48	22.5	29.26	10.61	13.32	11.48	13.91	13.37	11.54	22.386667	23.746667	11.803333	12.94	GO:0006355;GO:0016021;GO:0005634;GO:0043565;GO:0003712;GO:0003677;GO:000813	BP:regulation of transcription, DNA-templated;CC:integral component of membrane;CC:nucleus;MF:sequence-specific DNA binding;MF:transcription cofactor activity;MF:DNA binding;MF:transcription factor binding;	------	------	------	------	------	------	AEN14450.1	HD2 homeodomain mating-type protein Le.a2-1 [Lentinula edodes]	sp|P37935|MAAY4_SCHCO;	Mating-type protein A-alpha Y4 OS=Schizophyllum commune OX=5334 PE=2 SV=1;	PF00046.30;PF05920.12	Homeodomain;Homeobox_KN	Homeodomain;Homeobox KN domain
gene-HHX47_DHR6000118	HHX47_DHR6000118	hypothetical protein	33.08	36.89	42.66	29.04	25.84	28.23	17.2	19.62	14.54	10.8	15.39	12.64	37.543333	27.703333	17.12	12.943333	GO:0006260;GO:004202	BP:DNA replication;CC:host cell nucleus;	K03505	POLD4	map03430;map03440;map03410;map03420;map03030	Mismatch repair;Homologous recombination;Base excision repair;Nucleotide excision repair;DNA replication	------	------	GAW01450.1	dna polymerase subunit delta-4 [Lentinula edodes]	sp|Q3T0X9|DPOD4_BOVIN;	DNA polymerase delta subunit 4 OS=Bos taurus OX=9913 GN=POLD4 PE=1 SV=1;	PF04081.14	DNA_pol_delta_4	DNA polymerase delta, subunit 4
gene-HHX47_DHR3000743	HHX47_DHR3000743	hypothetical protein	21.54	24.46	31.73	187.83	81.13	73.82	5.7	7.15	5.41	13.31	17.52	8.01	25.91	114.26	6.086667	12.946667	GO:001602	CC:integral component of membrane;	------	------	------	------	------	------	GAW03173.1	hypothetical protein LENED_004874 [Lentinula edodes]	------	------	------	------	------
gene-HHX47_DHR6000082	HHX47_DHR6000082	hypothetical protein	12.5	11.27	12.25	6.85	7.63	8.28	10.57	11.32	9.67	12.19	11.92	14.75	12.006667	7.586667	10.52	12.953333	------	------	K15072	SAF1	------	------	------	------	GAW01267.1	RCC1 BLIP-II protein [Lentinula edodes]	------	------	PF00415.19;PF13540.7	RCC1;RCC1_2	Regulator of chromosome condensation;Regulator of chromosome condensation
gene-HHX47_DHR3000899	HHX47_DHR3000899	hypothetical protein	10.82	9.74	9.32	5.51	7.17	8.78	9	11.73	11.21	13.58	12.21	13.07	9.96	7.153333	10.646667	12.953333	GO:001678	MF:hydrolase activity;	------	------	------	------	COG1112	L:Replication, recombination and repair	GAW00593.1	aaa atpase [Lentinula edodes]	------	------	PF13086.7;PF13604.7;PF13245.7;PF13401.7	AAA_11;AAA_30;AAA_19;AAA_22	AAA domain;AAA domain;AAA domain;AAA domain
gene-HHX47_DHR2001026	HHX47_DHR2001026	hypothetical protein	4.91	3.27	3.04	2.38	4.1	3.41	6.84	8.93	5.83	12.03	11.19	15.66	3.74	3.296667	7.2	12.96	GO:0032259;GO:0016021;GO:000816	BP:methylation;CC:integral component of membrane;MF:methyltransferase activity;	------	------	------	------	ENOG4111IJE	S:Function unknown	GAW04084.1	uroporphyrin-iii c tetrapyrrole (corrin porphyrin) methyltransferase [Lentinula edodes]	------	------	PF00590.21	TP_methylase	Tetrapyrrole
gene-HHX47_DHR3000537	HHX47_DHR3000537	hypothetical protein	5.35	6.52	5.7	4.76	5.9	6.13	8.06	9.62	7.81	14.13	14.46	10.34	5.856667	5.596667	8.496667	12.976667	------	------	------	------	------	------	------	------	GAW06638.1	hypothetical protein LENED_008576 [Lentinula edodes]	------	------	------	------	------
gene-HHX47_DHR5000981	HHX47_DHR5000981	hypothetical protein	21.28	10.85	15.11	13.99	12.95	13.07	15.24	21.66	14.7	11.04	10.53	17.38	15.746667	13.336667	17.2	12.983333	GO:000372	MF:RNA binding;	------	------	------	------	------	------	GAW06425.1	RNA-binding domain-containing protein [Lentinula edodes]	sp|O60176|YG41_SCHPO;	Uncharacterized RNA-binding protein C23E6.01c OS=Schizosaccharomyces pombe;	PF00076.23;PF08777.12	RRM_1;RRM_3	RNA recognition motif.;RNA binding motif
gene-HHX47_DHR1001008	HHX47_DHR1001008	hypothetical protein	11.69	11.76	10.89	10.25	11.81	12.42	12.48	11.7	12.67	12.49	11.88	14.59	11.446667	11.493333	12.283333	12.986667	------	------	------	------	------	------	ENOG410XP8C	O:Posttranslational modification, protein turnover, chaperones	KAE9409195.1	hypothetical protein BT96DRAFT_984925 [Gymnopus androsaceus JB14]	sp|O88738|BIRC6_MOUSE;	Baculoviral IAP repeat-containing protein 6 OS=Mus musculus OX=10090 GN=Birc6 PE=1 SV=2;	PF00179.27	UQ_con	Ubiquitin-conjugating enzyme
gene-HHX47_DHR2000437	HHX47_DHR2000437	hypothetical protein	8.79	9.01	8.98	5.05	6.94	7.81	11.74	18.31	15.36	13.02	15.24	10.71	8.926667	6.6	15.136667	12.99	------	------	------	------	------	------	------	------	GAW10365.1	hypothetical protein LENED_012623 [Lentinula edodes]	------	------	PF16006.6;PF02037.28	NUSAP;SAP	Nucleolar and spindle-associated protein;SAP domain
gene-HHX47_DHR1000987	HHX47_DHR1000987	hypothetical protein	5.88	7.44	5.72	2.19	4.9	5.05	9.19	14.18	11.58	14.63	13.48	10.9	6.346667	4.046667	11.65	13.003333	GO:0007018;GO:0005874;GO:0008017;GO:0003777;GO:000552	BP:microtubule-based movement;CC:microtubule;MF:microtubule binding;MF:microtubule motor activity;MF:ATP binding;	K10402	KIF20	------	------	------	------	GAW08351.1	kinesin-domain-containing protein [Lentinula edodes]	sp|E9Q5G3|KIF23_MOUSE;	Kinesin-like protein KIF23 OS=Mus musculus OX=10090 GN=Kif23 PE=1 SV=1;	PF00225.24;PF16796.6	Kinesin;Microtub_bd	Kinesin motor domain;Microtubule binding
gene-HHX47_DHR4001065	HHX47_DHR4001065	hypothetical protein	0	0	0	0	0	0	0	0	0	39.1	0	0	0	0	0	13.033333	------	------	------	------	------	------	------	------	------	------	------	------	------	------	------
gene-HHX47_DHR7000511	HHX47_DHR7000511	hypothetical protein	38.54	37.06	40.31	68.44	62.97	46.85	16.59	30.48	21.28	11.22	16.2	11.73	38.636667	59.42	22.783333	13.05	GO:0055085;GO:001602	BP:transmembrane transport;CC:integral component of membrane;	------	------	------	------	ENOG410XNZC	S:Function unknown	GAW00206.1	OPT oligopeptide transporter [Lentinula edodes]	sp|Q9FJD2|OPT9_ARATH;	Oligopeptide transporter 9 OS=Arabidopsis thaliana OX=3702 GN=OPT9 PE=2 SV=1;	PF03169.16	OPT	OPT oligopeptide transporter protein
gene-HHX47_DHR3001223	HHX47_DHR3001223	hypothetical protein	1.31	7.65	8.84	13.73	9.42	12.6	0.98	0	0.87	14.72	12.64	11.84	5.933333	11.916667	0.616667	13.066667	GO:001602	CC:integral component of membrane;	------	------	------	------	------	------	GAW03435.1	hypothetical protein LENED_005161 [Lentinula edodes]	------	------	------	------	------
gene-HHX47_DHR8000079	HHX47_DHR8000079	hypothetical protein	3.54	2.45	2.66	1.08	1.96	1.63	11.4	13.97	10.84	13.1	13.01	13.12	2.883333	1.556667	12.07	13.076667	GO:0046872;GO:0005524;GO:000438	MF:metal ion binding;MF:ATP binding;MF:helicase activity;	------	------	------	------	------	------	GAW03112.1	snf2 family dna-dependent atpase [Lentinula edodes]	sp|O60177|YG42_SCHPO;	Uncharacterized ATP-dependent helicase C23E6.02 OS=Schizosaccharomyces pombe;	PF00176.24;PF00097.26;PF13445.7;PF00271.32	SNF2_N;zf-C3HC4;zf-RING_UBOX;Helicase_C	SNF2 family N-terminal domain;Zinc finger, C3HC4 type;RING-type zinc-finger;Helicase conserved C-terminal domain
gene-HHX47_DHR2000733	HHX47_DHR2000733	hypothetical protein	6.19	15.94	17.95	13.76	13.64	7.96	3.11	5.08	4.38	6.89	10.3	22.06	13.36	11.786667	4.19	13.083333	GO:0032259;GO:0008168;GO:0005524;GO:000467	BP:methylation;MF:methyltransferase activity;MF:ATP binding;MF:protein serine/threonine kinase activity;	------	------	------	------	------	------	GAV99586.1	other ulk ulk protein kinase [Lentinula edodes]	------	------	PF04252.14	RNA_Me_trans	Predicted SAM-dependent RNA methyltransferase
gene-HHX47_DHR2001144	HHX47_DHR2001144	hypothetical protein	6.51	4.01	6.55	5.93	9.22	4.56	66.89	13.93	21.98	8.91	3.99	26.36	5.69	6.57	34.266667	13.086667	GO:0016491;GO:001018	MF:oxidoreductase activity;MF:FMN binding;	------	------	------	------	COG1902	C:Energy production and conversion	GAW06637.1	FMN-linked oxidoreductase [Lentinula edodes]	sp|B8NWW6|LNBE_ASPFN;	NADP-dependent oxidoreductase lnbE OS=Aspergillus flavus;	PF00724.21	Oxidored_FMN	NAD
gene-HHX47_DHR3000047	HHX47_DHR3000047	hypothetical protein	9.44	8.53	13.13	4.95	7.21	6.06	3.66	4.66	3.86	12.44	4.14	22.69	10.366667	6.073333	4.06	13.09	GO:0000272;GO:0005576;GO:001682	BP:polysaccharide catabolic process;CC:extracellular region;MF:lyase activity;	K01728	pel	map00040	Pentose and glucuronate interconversions	------	------	GAW05629.1	polysaccharide lyase family 1 protein [Lentinula edodes]	sp|A2QV36|PLYA_ASPNC;	Probable pectate lyase A OS=Aspergillus niger;	PF00544.20;PF13229.7	Pectate_lyase_4;Beta_helix	Pectate lyase;Right handed beta helix region
gene-HHX47_DHR9000257	HHX47_DHR9000257	hypothetical protein	0	0.61	0	2.82	0.86	0.53	0	0.52	0	11.57	7.17	20.54	0.203333	1.403333	0.173333	13.093333	------	------	------	------	------	------	ENOG4111UKS	S:Function unknown	GAW07272.1	expansin family protein [Lentinula edodes]	sp|P86242|PAPI_STRMB;	Papain inhibitor OS=Streptomyces mobaraensis OX=35621 GN=pi PE=1 SV=2;	PF03330.19	DPBB_1	Lytic transglycolase
gene-HHX47_DHR2000418	HHX47_DHR2000418	hypothetical protein	31.55	35.16	39.68	50.02	34.67	43.18	8.89	10.84	9.19	12.35	11.96	14.98	35.463333	42.623333	9.64	13.096667	------	------	------	------	------	------	------	------	KIK55656.1	hypothetical protein GYMLUDRAFT_834180 [Gymnopus luxurians FD-317 M1]	------	------	------	------	------
gene-HHX47_DHR5000004	HHX47_DHR5000004	hypothetical protein	41.62	41.96	49.52	46.71	27.9	37.15	23.32	13.54	24.18	15.19	9.86	14.24	44.366667	37.253333	20.346667	13.096667	GO:000411	MF:cyclic-nucleotide phosphodiesterase activity;	K15435	CPD1	------	------	------	------	THU80124.1	LigT-like protein [Dendrothele bispora CBS 962.96]	sp|O04147|CPD_ARATH;	Cyclic phosphodiesterase OS=Arabidopsis thaliana OX=3702 GN=At4g18930 PE=1 SV=1;	PF07823.12;PF13563.7	CPDase;2_5_RNA_ligase2	Cyclic phosphodiesterase-like protein;2'-5' RNA ligase superfamily
gene-HHX47_DHR2000897	HHX47_DHR2000897	hypothetical protein	4.09	5.4	4.5	2.36	2.07	5.07	8.55	11.5	9.9	15.95	11.39	11.96	4.663333	3.166667	9.983333	13.1	GO:0019441;GO:0006108;GO:0004061;GO:001661	BP:tryptophan catabolic process to kynurenine;BP:malate metabolic process;MF:arylformamidase activity;MF:malate dehydrogenase activity;	------	------	------	------	COG1878	S:Function unknown	GAW04887.1	cyclase [Lentinula edodes]	sp|A4IT60|KYNB_GEOTN;	Kynurenine formamidase OS=Geobacillus thermodenitrificans;	PF04199.14	Cyclase	Putative cyclase
gene-HHX47_DHR2001161	HHX47_DHR2001161	hypothetical protein	4.98	9.73	8.63	7.04	10.1	10.16	9.98	9.77	7.85	14.2	16.37	8.76	7.78	9.1	9.2	13.11	------	------	------	------	------	------	------	------	GAW03502.1	hypothetical protein LENED_005231 [Lentinula edodes]	------	------	------	------	------
gene-HHX47_DHR7000749	HHX47_DHR7000749	hypothetical protein	10.93	12.74	13.45	8.98	11.05	12.47	12.44	14.85	16.15	13.18	14.05	12.12	12.373333	10.833333	14.48	13.116667	GO:0035556;GO:0030071;GO:0005680;GO:000508	BP:intracellular signal transduction;BP:regulation of mitotic metaphase/anaphase transition;CC:anaphase-promoting complex;MF:guanyl-nucleotide exchange factor activity;	K03355	APC8, CDC23	map04111;map04113;map04120	Cell cycle - yeast;Meiosis - yeast;Ubiquitin mediated proteolysis	COG0148	G:Carbohydrate transport and metabolism	GAW02144.1	signal transducer [Lentinula edodes]	sp|P16522|CDC23_YEAST;	Anaphase-promoting complex subunit CDC23 OS=Saccharomyces cerevisiae;	PF00515.29;PF13181.7;PF07719.18;PF04049.14;PF13424.7;PF13414.7;PF13374.7	TPR_1;TPR_8;TPR_2;ANAPC8;TPR_12;TPR_11;TPR_10	Tetratricopeptide repeat;Tetratricopeptide repeat;Tetratricopeptide repeat;Anaphase promoting complex subunit 8 / Cdc23;Tetratricopeptide repeat;TPR repeat;Tetratricopeptide repeat
gene-HHX47_DHR2000914	HHX47_DHR2000914	hypothetical protein	8.45	13.68	5.32	7.11	6.23	13.04	0	0	0	12.54	11.44	15.53	9.15	8.793333	0	13.17	GO:0006893;GO:0015031;GO:0006887;GO:000014	BP:Golgi to plasma membrane transport;BP:protein transport;BP:exocytosis;CC:exocyst;	K17637	EXOC2, SEC5	------	------	------	------	GAV99694.1	exocyst protein [Lentinula edodes]	------	------	------	------	------
gene-HHX47_DHR4000203	HHX47_DHR4000203	hypothetical protein	11.85	11	5.94	14.68	16.77	15.67	15.43	12.54	15.64	12.57	15.68	11.29	9.596667	15.706667	14.536667	13.18	GO:0019346;GO:0000462;GO:0030688;GO:0016021;GO:0005730;GO:0030686;GO:0003824;GO:003017	BP:transsulfuration;BP:maturation of SSU-rRNA from tricistronic rRNA transcrip;CC:preribosome, small subunit precursor;CC:integral component of membrane;CC:nucleolus;CC:90S preribosome;MF:catalytic activity;MF:pyridoxal phosphate binding;	K15289	SLC35F5	------	------	------	------	GAW09420.1	transcription factor 25 (basic helix-loop-helix) [Lentinula edodes]	sp|O94654|YGF3_SCHPO;	Uncharacterized transporter C405.03c OS=Schizosaccharomyces pombe;	------	------	------
gene-HHX47_DHR1000494	HHX47_DHR1000494	hypothetical protein	16.85	16.99	14.09	7.03	13.54	19.48	13.01	19.23	16.5	12.44	13.46	13.65	15.976667	13.35	16.246667	13.183333	GO:0030242;GO:000691	BP:pexophagy;BP:autophagy;	K17906	ATG2	map04136;map04138	Autophagy - other;Autophagy - yeast	------	------	GAW01141.1	Autophagy-related protein 2 [Lentinula edodes]	sp|P0CM31|ATG2_CRYNB;	Autophagy-related protein 2 OS=Cryptococcus neoformans var. neoformans serotype D;	PF12624.8	Chorein_N	N-terminal region of Chorein or VPS13
gene-HHX47_DHR9000359	HHX47_DHR9000359	hypothetical protein	12.23	17.82	9.37	7.6	9.64	15.37	5.04	7.94	6.33	16.39	9.94	13.32	13.14	10.87	6.436667	13.216667	GO:001602	CC:integral component of membrane;	------	------	------	------	------	------	GAW03966.1	hypothetical protein LENED_005722 [Lentinula edodes]	------	------	------	------	------
gene-HHX47_DHR8000132	HHX47_DHR8000132	hypothetical protein	5.34	6.06	5.23	7.99	5.4	6.62	10.54	9.83	9.43	15.6	11.5	12.57	5.543333	6.67	9.933333	13.223333	------	------	------	------	------	------	------	------	KAE9393371.1	hypothetical protein BT96DRAFT_1023052 [Gymnopus androsaceus JB14]	------	------	------	------	------
gene-HHX47_DHR5001121	HHX47_DHR5001121	hypothetical protein	6.89	11.58	8.78	5.93	5.79	11.15	8.94	7.98	9.89	18.74	12.27	8.67	9.083333	7.623333	8.936667	13.226667	------	------	------	------	------	------	------	------	GAW01010.1	hypothetical protein LENED_002579 [Lentinula edodes]	------	------	------	------	------
gene-HHX47_DHR1001325	HHX47_DHR1001325	hypothetical protein	15.87	16.51	15.73	23.12	21.53	21.25	13.75	15.48	14.9	13.01	11.87	14.82	16.036667	21.966667	14.71	13.233333	------	------	------	------	------	------	------	------	KAE9410774.1	hypothetical protein BT96DRAFT_237634 [Gymnopus androsaceus JB14]	------	------	PF12937.8	F-box-like	F-box-like
gene-HHX47_DHR5000131	HHX47_DHR5000131	hypothetical protein	7.63	7.09	7	5.4	5.7	4.91	11.85	16.84	15.92	13.14	14.59	11.98	7.24	5.336667	14.87	13.236667	------	------	K11272	MRC1	map04111	Cell cycle - yeast	------	------	GAV99481.1	hypothetical protein LENED_000940 [Lentinula edodes]	------	------	PF09444.11	MRC1	MRC1-like domain
gene-HHX47_DHR9000434	HHX47_DHR9000434	hypothetical protein	25.19	21.18	17.05	28.74	23.17	24.79	11.47	12.85	11.98	15.19	13.83	10.71	21.14	25.566667	12.1	13.243333	GO:0016021;GO:000003	CC:integral component of membrane;MF:mannosyltransferase activity;	K03842	ALG1	map00510;map00513	N-Glycan biosynthesis;Various types of N-glycan biosynthesis	------	------	GAW09194.1	glycosyltransferase family 33 protein [Lentinula edodes]	sp|Q8L7M0|TUN_ARATH;	UDP-glycosyltransferase TURAN OS=Arabidopsis thaliana OX=3702 GN=TUN PE=2 SV=1;	------	------	------
gene-HHX47_DHR1001083	HHX47_DHR1001083	hypothetical protein	13.12	8.13	14.82	10.47	9.03	9.77	10.26	15.62	11.85	9.75	13.96	16.04	12.023333	9.756667	12.576667	13.25	GO:0019354;GO:0032259;GO:0000103;GO:0055114;GO:0004851;GO:000816	BP:siroheme biosynthetic process;BP:methylation;BP:sulfate assimilation;BP:oxidation-reduction process;MF:uroporphyrin-III C-methyltransferase activity;MF:methyltransferase activity;	K00589	MET1	map00860;map01240	Porphyrin and chlorophyll metabolism;Biosynthesis of cofactors	------	------	GAW07072.1	uroporphyrin-III C-methyltransferase [Lentinula edodes]	sp|O74468|SUMT_SCHPO;	Probable uroporphyrinogen-III C-methyltransferase OS=Schizosaccharomyces pombe;	------	------	------
gene-HHX47_DHR6000754	HHX47_DHR6000754	hypothetical protein	8.64	9.25	7.43	8.23	10.5	9.79	8.64	6.96	7.74	13.79	12.56	13.45	8.44	9.506667	7.78	13.266667	------	------	------	------	------	------	------	------	GAW04486.1	hypothetical protein LENED_006281 [Lentinula edodes]	------	------	------	------	------
gene-HHX47_DHR3000297	HHX47_DHR3000297	hypothetical protein	8.1	8.36	6.11	3.72	11.86	10.46	13.04	18.81	13.49	16.74	11.65	11.47	7.523333	8.68	15.113333	13.286667	GO:0016021;GO:002285	CC:integral component of membrane;MF:transmembrane transporter activity;	------	------	------	------	ENOG410ZHRP	S:Function unknown	GAW10266.1	aaap amino acid permease [Lentinula edodes]	------	------	PF13520.7	AA_permease_2	Amino acid permease
gene-HHX47_DHR2000401	HHX47_DHR2000401	hypothetical protein	8.28	7.86	6.84	6.36	7.17	7.95	10.84	15.33	12.38	13.87	14.08	11.96	7.66	7.16	12.85	13.303333	GO:0006351;GO:0005634;GO:0004672;GO:0005524;GO:0003677;GO:0000981;GO:000827	BP:transcription, DNA-templated;CC:nucleus;MF:protein kinase activity;MF:ATP binding;MF:DNA binding;MF:RNA polymerase II transcription factor activity, sequence-specific DNA binding;MF:zinc ion binding;	K20872	NEK2	------	------	------	------	GAW08188.1	other nek protein kinase [Lentinula edodes]	sp|P48479|NIM1_NEUCR;	G2-specific protein kinase nim-1 OS=Neurospora crassa;	PF00069.26;PF07714.18	Pkinase;PK_Tyr_Ser-Thr	Protein kinase domain;Protein tyrosine and serine/threonine kinase
gene-HHX47_DHR2000820	HHX47_DHR2000820	hypothetical protein	17.42	20.08	15.51	15.48	13.48	19.45	5.93	10.38	8.97	14.19	12.58	13.16	17.67	16.136667	8.426667	13.31	------	------	------	------	------	------	ENOG410Z36N	S:Function unknown	GAW03506.1	neoverrucotoxin subunit alpha-like [Lentinula edodes]	sp|Q98989|STXA_SYNHO;	Stonustoxin subunit alpha OS=Synanceia horrida OX=13279 PE=1 SV=3;	PF02493.21	MORN	MORN repeat
gene-HHX47_DHR4000151	HHX47_DHR4000151	hypothetical protein	146.8	139.95	127.99	261.39	207.56	205.07	4.72	0	10.4	11.89	14.06	13.99	138.246667	224.673333	5.04	13.313333	------	------	------	------	------	------	------	------	------	------	------	------	------	------	------
gene-HHX47_DHR4000836	HHX47_DHR4000836	hypothetical protein	19.92	22.58	20.27	19.77	24.84	28.48	10.92	10.27	9.35	15.37	11.66	12.96	20.923333	24.363333	10.18	13.33	GO:001602	CC:integral component of membrane;	------	------	------	------	------	------	GAW04032.1	hypothetical protein LENED_005796 [Lentinula edodes]	sp|O08914|FAAH1_MOUSE;	Fatty-acid amide hydrolase 1 OS=Mus musculus OX=10090 GN=Faah PE=1 SV=1;	PF01425.22	Amidase	Amidase
gene-HHX47_DHR2000698	HHX47_DHR2000698	hypothetical protein	9.85	9.15	9.33	6.39	11.63	12.98	8.02	9.22	7.43	15.33	10.89	13.79	9.443333	10.333333	8.223333	13.336667	GO:0016021;GO:0003824;GO:000418	CC:integral component of membrane;MF:catalytic activity;MF:serine-type carboxypeptidase activity;	------	------	------	------	------	------	GAV99576.1	hypothetical protein LENED_001040 [Lentinula edodes]	------	------	PF07944.13	Glyco_hydro_127	Beta-L-arabinofuranosidase, GH127
gene-HHX47_DHR7000538	HHX47_DHR7000538	hypothetical protein	12.97	22.27	12.63	23.57	18.37	23.83	11.59	9	10.13	13.54	16.52	9.96	15.956667	21.923333	10.24	13.34	GO:0033609;GO:0046872;GO:004573	BP:oxalate metabolic process;MF:metal ion binding;MF:nutrient reservoir activity;	------	------	------	------	------	------	GAV98665.1	oxalate decarboxylase [Lentinula edodes]	sp|O34714|OXDC_BACSU;	Oxalate decarboxylase OxdC OS=Bacillus subtilis;	PF00190.23;PF07883.12;PF05899.13;PF02311.20	Cupin_1;Cupin_2;Cupin_3;AraC_binding	Cupin;Cupin domain;Protein of unknown function;AraC-like ligand binding domain
gene-HHX47_DHR1000890	HHX47_DHR1000890	hypothetical protein	0.85	1.06	0.32	0.33	1.36	0.62	3.34	3.16	3.27	13.09	15.77	11.19	0.743333	0.77	3.256667	13.35	------	------	------	------	------	------	------	------	KAE9390115.1	hypothetical protein BT96DRAFT_959865 [Gymnopus androsaceus JB14]	------	------	------	------	------
gene-HHX47_DHR3000252	HHX47_DHR3000252	hypothetical protein	22.37	24.72	19.27	21.06	22.29	25.15	3.73	5.21	6.46	13.77	12.16	14.27	22.12	22.833333	5.133333	13.4	------	------	------	------	------	------	------	------	KIK50035.1	hypothetical protein GYMLUDRAFT_89343 [Gymnopus luxurians FD-317 M1]	------	------	------	------	------
gene-HHX47_DHR10000182	HHX47_DHR10000182	hypothetical protein	8.03	8.74	7.72	5.32	13.56	13.18	6.16	10.41	5.94	14.71	13.06	12.45	8.163333	10.686667	7.503333	13.406667	GO:0019346;GO:0006629;GO:0030170;GO:000808	BP:transsulfuration;BP:lipid metabolic process;MF:pyridoxal phosphate binding;MF:phosphoric diester hydrolase activity;	K01771	plc	map00562	Inositol phosphate metabolism	ENOG4111FN5	S:Function unknown	GAW10573.1	PLC-like phosphodiesterase [Lentinula edodes]	------	------	------	------	------
gene-HHX47_DHR3000188	HHX47_DHR3000188	hypothetical protein	20.43	21.52	24.39	21.22	26.91	27.06	9.04	9.26	8.86	13.01	13.07	14.14	22.113333	25.063333	9.053333	13.406667	GO:0001682;GO:000452	BP:tRNA 5'-leader removal;MF:ribonuclease P activity;	K03540	RPR2, RPP21	------	------	------	------	GAW10640.1	Rpr2-domain-containing protein [Lentinula edodes]	------	------	PF04032.17	Rpr2	RNAse P Rpr2/Rpp21/SNM1 subunit domain
gene-HHX47_DHR10000112	HHX47_DHR10000112	hypothetical protein	30.07	23.85	26.45	17.31	24.35	29.78	14.59	19.23	16.54	14.57	14.26	11.43	26.79	23.813333	16.786667	13.42	GO:0006355;GO:0043565;GO:0003682;GO:000827	BP:regulation of transcription, DNA-templated;MF:sequence-specific DNA binding;MF:chromatin binding;MF:zinc ion binding;	------	------	------	------	------	------	GAW03385.1	Lid2 complex component snt2 [Lentinula edodes]	------	------	PF10497.10	zf-4CXXC_R1	Zinc-finger domain of monoamine-oxidase A repressor R1
gene-HHX47_DHR4000180	HHX47_DHR4000180	hypothetical protein	6.17	5.13	3.28	6.1	6.22	5.47	6.14	18.97	5.35	4.13	3.31	32.87	4.86	5.93	10.153333	13.436667	GO:0032259;GO:0016021;GO:0008168;GO:004687	BP:methylation;CC:integral component of membrane;MF:methyltransferase activity;MF:metal ion binding;	------	------	------	------	------	------	KAE9395073.1	hypothetical protein BT96DRAFT_885946 [Gymnopus androsaceus JB14]	------	------	------	------	------
gene-HHX47_DHR4000795	HHX47_DHR4000795	hypothetical protein	6.51	9.35	8.02	5.4	7.88	7.75	12.31	17.61	13.98	11.65	16.21	12.45	7.96	7.01	14.633333	13.436667	------	------	------	------	------	------	------	------	GAW02926.1	hypothetical protein LENED_004606 [Lentinula edodes]	------	------	------	------	------
gene-HHX47_DHR5000856	HHX47_DHR5000856	hypothetical protein	7.76	7.27	8.34	8.26	7.11	6.83	8.14	5.54	6.92	13.15	11.33	15.84	7.79	7.4	6.866667	13.44	GO:0016021;GO:0016740;GO:002285	CC:integral component of membrane;MF:transferase activity;MF:transmembrane transporter activity;	K00799	GST, gst	map00480	Glutathione metabolism	------	------	GAW05275.1	glutathione transferase [Lentinula edodes]	sp|Q9VSL3|SEPIA_DROME;	Pyrimidodiazepine synthase OS=Drosophila melanogaster OX=7227 GN=se PE=1 SV=1;	PF13417.7;PF13409.7	GST_N_3;GST_N_2	Glutathione S-transferase, N-terminal domain;Glutathione S-transferase, N-terminal domain
gene-HHX47_DHR2000772	HHX47_DHR2000772	hypothetical protein	20.03	15.07	20.51	14.55	20.67	20.73	16.21	16.62	12.42	17.23	10.99	12.13	18.536667	18.65	15.083333	13.45	GO:0016021;GO:000472	CC:integral component of membrane;MF:protein serine/threonine phosphatase activity;	------	------	------	------	------	------	GAW04900.1	hypothetical protein LENED_006719 [Lentinula edodes]	------	------	------	------	------
gene-HHX47_DHR9000176	HHX47_DHR9000176	hypothetical protein	12.03	12.41	11.94	12.27	10.47	20.27	16.09	18.63	16.52	15.68	14.56	10.14	12.126667	14.336667	17.08	13.46	------	------	------	------	------	------	------	------	GAW03156.1	hypothetical protein LENED_004857 [Lentinula edodes]	------	------	------	------	------
gene-HHX47_DHR5000880	HHX47_DHR5000880	hypothetical protein	10.2	11.94	9.61	28	24.92	22.72	38.63	35.28	47.51	13.05	14.28	13.06	10.583333	25.213333	40.473333	13.463333	------	------	------	------	------	------	------	------	GAV99021.1	protein [Lentinula edodes]	------	------	PF13649.7;PF08241.13;PF13847.7;PF13489.7;PF08242.13	Methyltransf_25;Methyltransf_11;Methyltransf_31;Methyltransf_23;Methyltransf_12	Methyltransferase domain;Methyltransferase domain;Methyltransferase domain;Methyltransferase domain;Methyltransferase domain
gene-HHX47_DHR3000381	HHX47_DHR3000381	hypothetical protein	16.55	20.84	24.47	21.35	16.62	18.69	5.74	1.87	5.16	15.14	17.27	8.05	20.62	18.886667	4.256667	13.486667	GO:001602	CC:integral component of membrane;	------	------	------	------	------	------	GAW06229.1	hypothetical protein LENED_008137 [Lentinula edodes]	------	------	------	------	------
gene-HHX47_DHR1000297	HHX47_DHR1000297	hypothetical protein	26.52	12.54	28.49	20.62	30.49	14.74	9.36	14.54	12.37	6.08	23.06	11.32	22.516667	21.95	12.09	13.486667	GO:0006511;GO:0016579;GO:0016021;GO:003645	BP:ubiquitin-dependent protein catabolic process;BP:protein deubiquitination;CC:integral component of membrane;MF:thiol-dependent ubiquitinyl hydrolase activity;	------	------	------	------	------	------	GAW06194.1	cysteine proteinase [Lentinula edodes]	------	------	------	------	------
gene-HHX47_DHR1001446	HHX47_DHR1001446	hypothetical protein	12.94	13.17	12.36	8.28	12.32	16.02	8.77	9.29	11.06	14.53	12.17	13.86	12.823333	12.206667	9.706667	13.52	GO:0016021;GO:0042626;GO:0016887;GO:000552	CC:integral component of membrane;MF:ATPase activity, coupled to transmembrane movement of substances;MF:ATPase activity;MF:ATP binding;	------	------	------	------	------	------	KTB39175.1	putative P-loop containing nucleoside triphosphate hydrolase protein [Moniliophthora roreri]	sp|A0A0D1CZ63|FER6_USTMA;	Multidrug resistance protein fer6 OS=Ustilago maydis;	PF00664.24;PF00005.28;PF02463.20	ABC_membrane;ABC_tran;SMC_N	ABC transporter transmembrane region;ABC transporter;RecF/RecN/SMC N terminal domain
gene-HHX47_DHR2000075	HHX47_DHR2000075	hypothetical protein	9.92	4.99	11.05	2.3	4.18	3.81	23.83	30.56	21.7	10.81	13.6	16.21	8.653333	3.43	25.363333	13.54	GO:001602	CC:integral component of membrane;	------	------	------	------	------	------	GAW02993.1	cytoplasm protein [Lentinula edodes]	sp|B2AMJ3|TVP38_PODAN;	Golgi apparatus membrane protein TVP38 OS=Podospora anserina;	PF09335.12	SNARE_assoc	SNARE associated Golgi protein
gene-HHX47_DHR5001060	HHX47_DHR5001060	hypothetical protein	1.71	1.22	1.75	1.44	2.47	2.18	23.18	27.94	28.37	14.5	11.82	14.31	1.56	2.03	26.496667	13.543333	------	------	------	------	------	------	------	------	GAW06434.1	DUF55-domain-containing protein [Lentinula edodes]	sp|Q9P016|THYN1_HUMAN;	Thymocyte nuclear protein 1 OS=Homo sapiens OX=9606 GN=THYN1 PE=1 SV=1;	PF01878.19	EVE	EVE domain
gene-HHX47_DHR5001045	HHX47_DHR5001045	hypothetical protein	8.41	6.51	10.88	32.12	23.01	13.09	6.86	10.54	12.55	10.87	10	19.89	8.6	22.74	9.983333	13.586667	GO:0008270;GO:001649	MF:zinc ion binding;MF:oxidoreductase activity;	K13979	yahK	map00010;map00561;map00620	Glycolysis / Gluconeogenesis;Glycerolipid metabolism;Pyruvate metabolism	------	------	GAW10464.1	zinc-binding dehydrogenase [Lentinula edodes]	sp|P0CH36|ADHC1_MYCS2;	NADP-dependent alcohol dehydrogenase C 1 OS=Mycobacterium smegmatis;	PF08240.13;PF00107.27;PF13602.7;PF02826.20;PF01262.22	ADH_N;ADH_zinc_N;ADH_zinc_N_2;2-Hacid_dh_C;AlaDh_PNT_C	Alcohol dehydrogenase GroES-like domain;Zinc-binding dehydrogenase;Zinc-binding dehydrogenase;D-isomer specific 2-hydroxyacid dehydrogenase, NAD binding domain;Alanine dehydrogenase/PNT, C-terminal domain
gene-HHX47_DHR2001200	HHX47_DHR2001200	hypothetical protein	14.01	18.52	16.69	19.47	17.74	21.74	8.14	8.36	8.27	14.53	14.09	12.16	16.406667	19.65	8.256667	13.593333	GO:001602	CC:integral component of membrane;	------	------	------	------	------	------	KAE9404799.1	hypothetical protein BT96DRAFT_973002 [Gymnopus androsaceus JB14]	------	------	------	------	------
gene-HHX47_DHR2000572	HHX47_DHR2000572	hypothetical protein	12.75	20.23	20.8	53.55	36.93	34.62	11.68	8	8.33	8.94	14.48	17.36	17.926667	41.7	9.336667	13.593333	------	------	------	------	------	------	------	------	GAW10358.1	hypothetical protein LENED_012617 [Lentinula edodes]	------	------	------	------	------
gene-HHX47_DHR2000078	HHX47_DHR2000078	hypothetical protein	24.21	23.23	20.12	15.17	23.8	26.5	12.07	14.9	14.35	14.24	14.45	12.1	22.52	21.823333	13.773333	13.596667	GO:0006351;GO:0005634;GO:0004672;GO:0016307;GO:0005524;GO:0008270;GO:0003677;GO:000098	BP:transcription, DNA-templated;CC:nucleus;MF:protein kinase activity;MF:phosphatidylinositol phosphate kinase activity;MF:ATP binding;MF:zinc ion binding;MF:DNA binding;MF:RNA polymerase II transcription factor activity, sequence-specific DNA binding;	K00921	PIKFYVE, FAB1	map04145;map04070;map00562	Phagosome;Phosphatidylinositol signaling system;Inositol phosphate metabolism	------	------	KIK63065.1	hypothetical protein GYMLUDRAFT_41376 [Gymnopus luxurians FD-317 M1]	sp|P34756|FAB1_YEAST;	1-phosphatidylinositol 3-phosphate 5-kinase FAB1 OS=Saccharomyces cerevisiae;	PF01504.19	PIP5K	Phosphatidylinositol-4-phosphate 5-Kinase
gene-HHX47_DHR5000275	HHX47_DHR5000275	hypothetical protein	22.08	17.46	17.61	15.53	19.01	15.39	11.97	12.71	12.89	13.62	14.47	12.75	19.05	16.643333	12.523333	13.613333	------	------	------	------	------	------	------	------	GAW05464.1	hypothetical protein LENED_007324 [Lentinula edodes]	------	------	PF00646.34;PF12937.8	F-box;F-box-like	F-box domain;F-box-like
gene-HHX47_DHR7000642	HHX47_DHR7000642	hypothetical protein	20.91	18.54	21.07	10.96	12.27	17.12	11.74	12.13	8.55	16.15	11.83	12.92	20.173333	13.45	10.806667	13.633333	GO:000419	MF:aspartic-type endopeptidase activity;	K01379	CTSD	------	------	------	------	GAV98621.1	acid protease [Lentinula edodes]	sp|O60020|ASPR1_PHARH;	Aspartic protease OS=Phaffia rhodozyma OX=5421 GN=pr1 PE=1 SV=1;	PF00026.24;PF14543.7	Asp;TAXi_N	Eukaryotic aspartyl protease;Xylanase inhibitor N-terminal
gene-HHX47_DHR6000670	HHX47_DHR6000670	hypothetical protein	16.72	14.07	15.76	8.3	16.87	12.21	8.47	12.26	9.68	16.02	13.99	10.95	15.516667	12.46	10.136667	13.653333	GO:0048193;GO:0005783;GO:0016021;GO:0004497;GO:0020037;GO:0016705;GO:000550	BP:Golgi vesicle transport;CC:endoplasmic reticulum;CC:integral component of membrane;MF:monooxygenase activity;MF:heme binding;MF:oxidoreductase activity, acting on paired donors, with incorporation or reduction of molecular oxygen;MF:iron ion binding;	------	------	------	------	------	------	GAW02084.1	cytochrome p450 [Lentinula edodes]	sp|W7LC91|FUM15_GIBM7;	Cytochrome P450 monooxygenase FUM15 OS=Gibberella moniliformis;	PF00067.23	p450	Cytochrome P450
gene-HHX47_DHR5000954	HHX47_DHR5000954	hypothetical protein	2.35	4.04	2.77	1.85	2.5	2.17	11.47	22.29	17.42	14.77	16.45	9.74	3.053333	2.173333	17.06	13.653333	GO:0042779;GO:0016891;GO:007040	BP:tRNA 3'-trailer cleavage;MF:endoribonuclease activity, producing 5'-phosphomonoesters;MF:NAD+ binding;	K11121	SIR2	map04213;map00760	Longevity regulating pathway - multiple species;Nicotinate and nicotinamide metabolism	------	------	GAV98977.1	Metallo-hydrolase oxidoreductase [Lentinula edodes]	sp|Q5A1W9|HST3_CANAL;	NAD-dependent histone deacetylase HST3 OS=Candida albicans;	PF02146.18	SIR2	Sir2 family
gene-HHX47_DHR4000005	HHX47_DHR4000005	hypothetical protein	11.35	14.99	10.14	10.13	15.46	17.23	11.44	12.73	11.2	14.7	12.58	13.69	12.16	14.273333	11.79	13.656667	------	------	------	------	------	------	ENOG410XNP8	S:Function unknown	KAE9393162.1	hypothetical protein BT96DRAFT_863671 [Gymnopus androsaceus JB14]	sp|Q00808|HETE1_PODAS;	Vegetative incompatibility protein HET-E-1 OS=Podospora anserina OX=5145 GN=HET-E1 PE=4 SV=1;	PF05729.13;PF13191.7	NACHT;AAA_16	NACHT domain;AAA ATPase domain
gene-HHX47_DHR2000898	HHX47_DHR2000898	hypothetical protein	15.83	15.2	13.8	9.44	15.62	13.84	7.42	8.27	8.55	12.52	14.15	14.34	14.943333	12.966667	8.08	13.67	GO:0031222;GO:0005975;GO:004655	BP:arabinan catabolic process;BP:carbohydrate metabolic process;MF:arabinan endo-1,5-alpha-L-arabinosidase activity;	K06113	abnA	------	------	------	------	GAW04882.1	glycoside hydrolase family 43 protein [Lentinula edodes]	sp|B8NDL1|ABNA_ASPFN;	Probable arabinan endo-1,5-alpha-L-arabinosidase A OS=Aspergillus flavus;	PF04616.15	Glyco_hydro_43	Glycosyl hydrolases family 43
gene-HHX47_DHR4000720	HHX47_DHR4000720	hypothetical protein	22.05	17.26	18.78	20.56	17.83	18.18	16.85	18.92	17.53	14.82	15.59	10.6	19.363333	18.856667	17.766667	13.67	GO:0006281;GO:0005634;GO:0034061;GO:0003887;GO:0003677;GO:004687	BP:DNA repair;CC:nucleus;MF:DNA polymerase activity;MF:DNA-directed DNA polymerase activity;MF:DNA binding;MF:metal ion binding;	K02330	POLB	map03410	Base excision repair	------	------	GAW01126.1	dna polymerase beta [Lentinula edodes]	------	------	PF14791.7;PF14792.7;PF14716.7	DNA_pol_B_thumb;DNA_pol_B_palm;HHH_8	DNA polymerase beta thumb;DNA polymerase beta palm;Helix-hairpin-helix domain
gene-HHX47_DHR7000258	HHX47_DHR7000258	hypothetical protein	6.95	7.68	5.93	4.28	7.2	9.08	6.74	8.21	9.44	15.23	12.77	13.02	6.853333	6.853333	8.13	13.673333	GO:0006914;GO:0006865;GO:0016021;GO:000577	BP:autophagy;BP:amino acid transport;CC:integral component of membrane;CC:vacuolar membrane;	------	------	------	------	COG2270	G:Carbohydrate transport and metabolism	KAE9405197.1	MFS general substrate transporter [Gymnopus androsaceus JB14]	sp|Q751W1|ATG22_ASHGO;	Autophagy-related protein 22 OS=Ashbya gossypii;	PF11700.9	ATG22	Vacuole effluxer Atg22 like
gene-HHX47_DHR5000499	HHX47_DHR5000499	hypothetical protein	8.65	8.05	7.05	6.57	7.25	7.74	12.97	17.28	12.1	14.35	13.35	13.32	7.916667	7.186667	14.116667	13.673333	GO:0006260;GO:0005634;GO:0000808;GO:000367	BP:DNA replication;CC:nucleus;CC:origin recognition complex;MF:DNA binding;	K02606	ORC4	map04111;map04113	Cell cycle - yeast;Meiosis - yeast	------	------	GAW05365.1	origin recognition complex subunit 4 [Lentinula edodes]	sp|Q2YDI2|ORC4_BOVIN;	Origin recognition complex subunit 4 OS=Bos taurus OX=9913 GN=ORC4 PE=2 SV=1;	PF14629.7;PF13191.7;PF00004.30	ORC4_C;AAA_16;AAA	Origin recognition complex;AAA ATPase domain;ATPase family associated with various cellular activities
gene-HHX47_DHR2000413	HHX47_DHR2000413	hypothetical protein	8.1	5.07	7.6	2.77	5.8	7.5	10.59	18.88	15.48	14.01	16.54	10.48	6.923333	5.356667	14.983333	13.676667	GO:001602	CC:integral component of membrane;	------	------	------	------	------	------	KIK68342.1	hypothetical protein GYMLUDRAFT_80815 [Gymnopus luxurians FD-317 M1]	------	------	------	------	------
gene-HHX47_DHR2000796	HHX47_DHR2000796	hypothetical protein	11.41	14.18	8.93	10.03	12.71	11.63	8.87	10.93	11.05	15.7	12.45	12.9	11.506667	11.456667	10.283333	13.683333	GO:0055085;GO:0016021;GO:002285	BP:transmembrane transport;CC:integral component of membrane;MF:transmembrane transporter activity;	K16261	YAT	------	------	COG0531	E:Amino acid transport and metabolism	GAW09945.1	amino acid permease-like protein [Lentinula edodes]	sp|P53388|DIP5_YEAST;	Dicarboxylic amino acid permease OS=Saccharomyces cerevisiae;	PF00324.22;PF13520.7	AA_permease;AA_permease_2	Amino acid permease;Amino acid permease
gene-HHX47_DHR3000185	HHX47_DHR3000185	hypothetical protein	12.64	12.12	11.64	15.44	19.23	15.91	8.35	9.21	7.4	13.27	13.16	14.63	12.133333	16.86	8.32	13.686667	GO:001602	CC:integral component of membrane;	------	------	------	------	ENOG4111WEA	S:Function unknown	KIK69393.1	hypothetical protein GYMLUDRAFT_152604 [Gymnopus luxurians FD-317 M1]	------	------	PF00106.26	adh_short	short chain dehydrogenase
gene-HHX47_DHR2000862	HHX47_DHR2000862	hypothetical protein	17.02	15.44	12.49	8.94	14.29	14.72	19.19	22.41	18.47	14.09	14.93	12.06	14.983333	12.65	20.023333	13.693333	GO:0046872;GO:0010181;GO:0020037;GO:001649	MF:metal ion binding;MF:FMN binding;MF:heme binding;MF:oxidoreductase activity;	K00101	lldD	map00620	Pyruvate metabolism	------	------	GAW09038.1	protein [Lentinula edodes]	sp|P09437|CYB2_WICAO;	Cytochrome b2, mitochondrial OS=Wickerhamomyces anomalus OX=4927 GN=CYB2 PE=1 SV=2;	PF01070.19;PF00173.29	FMN_dh;Cyt-b5	FMN-dependent dehydrogenase;Cytochrome b5-like Heme/Steroid binding domain
gene-HHX47_DHR1000109	HHX47_DHR1000109	hypothetical protein	8.05	10.4	9.65	7.79	9.6	11.05	11.58	10.54	10.74	12.57	14.52	14.01	9.366667	9.48	10.953333	13.7	------	------	K15205	TFC6	------	------	------	------	KAE9409481.1	hypothetical protein BT96DRAFT_913062 [Gymnopus androsaceus JB14]	------	------	------	------	------
gene-HHX47_DHR1000204	HHX47_DHR1000204	hypothetical protein	20.57	18.33	22.82	21.03	20.54	12.29	10.88	10.22	13.45	13.29	18.59	9.22	20.573333	17.953333	11.516667	13.7	------	------	------	------	------	------	------	------	GAW01358.1	hypothetical protein LENED_002948 [Lentinula edodes]	------	------	------	------	------
gene-HHX47_DHR7000490	HHX47_DHR7000490	hypothetical protein	19.86	13.32	19.88	26.81	29.2	19.81	14.14	17.08	16.84	15.32	14.1	11.68	17.686667	25.273333	16.02	13.7	------	------	------	------	------	------	------	------	GAW03719.1	GPI-anchored small secreted protein [Lentinula edodes]	------	------	------	------	------
[truncated: 7,076 more rows]
