# Supplementary material for: Two Strains of Lentinula edodes Differ in Their Transcriptional and Metabolic Patterns and Respond Differently to Thermostress
Source: J Fungi (Basel). 2023 Jan 29;9(2):179. doi: 10.3390/jof9020179 (PMC9961724; doi:10.3390/jof9020179)
Supplement: Supplementary file 1 [file jof-09-00179-s001.zip › Table S2 abundance and annotations of all detected metabolites.csv]

ID	Metabolite	´úÐ»Îï	Metab ID	KEGG Pathway ID	KEGG Pathway Description	Í¨Â·	KEGG Compound ID	Library ID	Mode	KEGG Compound First Category	KEGG Compound Second Category	KEGG Pathway First Category	KEGG Pathway Second Category	HMDB Superclass	HMDB Class	M/Z	Adducts	Formula	Retention time	RSD	Fragmentation Score	Theoretical Fragmentation Score	Mass Error	CAS ID	HMDB Subclass	CKN09_2	CKN09_4	CKN09_5	CKN80_3	CKN80_4	CKN80_5	CKH09_1	CKH09_4	CKH09_5	CKH80_1	CKH80_2	CKH80_5	QC01	QC02	QC03	QC04	QC05
pos_1	13(S)-HOTrE	13£¨S£©-»ôÌØ¶û	metab_0	map00592	alpha-Linolenic acid metabolism	¦Á-ÑÇÂéËá´úÐ»	C16316	-	pos	-	-	Metabolism	Lipid metabolism	-	-	295.2269475	M+H-H2O, 2M+H, 2M+NH4, M+Na, M+NH4, M+H, M+H-2H2O	C18H30O3	5.9276	0.008947859	60.4	-	0.612498758	-	-	8.1419	8.1497	8.0909	7.7095	7.7811	7.7854	8.3347	8.3669	8.2967	8.1097	8.0884	8.2331	8.1111	8.1114	8.1061	8.1087	8.1166
pos_8	D-1-Deoxy-erythro-hexo-2,3-diulose	-	metab_7	-	-	-	-	HMDB0029934	pos	-	-	-	-	Organic oxygen compounds	Organooxygen compounds	145.0497126	M+NH4, M+ACN+H, M+ACN+Na, M+H-H2O, M+H-2H2O	C6H10O5	0.7347	0.016729418	-	52.8	0.738595031	-	Carbohydrates and carbohydrate conjugates	7.1866	7.233	7.2386	7.157	7.1476	7.1558	7.2323	7.2686	7.2663	7.4158	7.4113	7.4268	7.2853	7.2973	7.3011	7.3038	7.3013
pos_9	(+/-)13-HpODE	-	metab_8	-	-	-	-	-	pos	-	-	-	-	-	-	295.2269601	M+H-H2O, M+Na, M+NH4, M+H, M+H-2H2O	C18H32O4	6.2359	0.005063536	57.3	-	0.604918803	-	-	8.3854	8.3638	8.3073	7.927	8.0263	8.0362	8.464	8.4764	8.4441	8.2024	8.2355	8.306	8.2899	8.294	8.2891	8.2927	8.2894
pos_11	DG(15:0/18:4(6Z,9Z,12Z,15Z)/0:0)	-	metab_10	-	-	-	C00165	HMDB0007077	pos	-	-	-	-	Lipids and lipid-like molecules	Fatty Acyls	592.4933763	M+H-H2O, M+NH4, M+Na, M+H, M+H-2H2O	C36H62O5	6.2222	0.00926148	-	35.5	1.22482415	-	Lineolic acids and derivatives	7.6693	7.6571	7.6124	6.6968	6.9847	7.1322	7.3876	7.1542	7.4625	6.3395	7.1911	6.3817	7.4041	7.4058	7.3991	7.4099	7.4025
pos_22	Ala Glu	-	metab_21	-	-	-	-	-	pos	-	-	-	-	-	-	260.1243056	M+H-H2O, M+H, M+ACN+H, M+K	C8H14N2O5	0.5536	0.016170573	34.6	-	1.355326324	-	-	5.7387	5.7768	5.8271	5.9807	5.9705	6.0134	5.7935	5.8855	5.8014	5.7198	5.6757	5.7968	5.8	5.7986	5.8015	5.8041	5.8159
pos_23	Kojibiose	¿Æ¼ª±ÈÈû	metab_22	-	-	-	C19632	HMDB0011742	pos	Carbohydrates	Oligosaccharides	-	-	Lipids and lipid-like molecules	Fatty Acyls	360.1503821	M+H-H2O, 2M+Na, M+H, M+NH4	C12H22O11	0.7549	0.007533126	52.1	-	0.912132588	2140-29-6	Fatty acyl glycosides	8.0042	8.0788	8.079	7.7641	7.6271	7.6852	8.0069	8.0579	8.0485	8.3909	8.3668	8.4219	8.1659	8.1743	8.1709	8.1734	8.1711
pos_28	Pantothenic Acid	·ºËá	metab_26	map01100;map01110;map00770;map00410;map01240	Metabolic pathways;Biosynthesis of secondary metabolites;Pantothenate and CoA biosynthesis;beta-Alanine metabolism;Biosynthesis of cofactors	´úÐ»Í¾¾¶;´Î¼¶´úÐ»²úÎïµÄÉúÎïºÏ³É;·ºËáºÍ¸¨Ã¸AÉúÎïºÏ³É;¦Â-±û°±Ëá´úÐ»;-	C00864	79-83-4;HMDB0000210;HMDB0250782	pos	Vitamins and cofactors	Vitamins	Metabolism;Metabolism;Metabolism;Metabolism;Metabolism	Global and overview maps;Global and overview maps;Metabolism of cofactors and vitamins;Metabolism of other amino acids;Global and overview maps	Organic oxygen compounds	Organooxygen compounds	220.1182241	M+H, M+Na, M+H-H2O, M+H-2H2O	C9H17NO5	2.3894	0.007429233	86.9	-	1.2552045	79-83-4	Alcohols and polyols	6.4478	6.5973	6.3842	6.6292	6.6285	6.7112	5.9939	6.1056	6.2156	6.3134	6.3638	6.1437	6.6949	6.7028	6.6974	6.7018	6.6995
pos_31	Citric acid	ÄûÃÊËá	metab_29	map01100;map00630;map01110;map01240;map01210;map01200;map01230;map01053;map00250;map00020	Metabolic pathways;Glyoxylate and dicarboxylate metabolism;Biosynthesis of secondary metabolites;Biosynthesis of cofactors;2-Oxocarboxylic acid metabolism;Carbon metabolism;Biosynthesis of amino acids;Biosynthesis of siderophore group nonribosomal peptides;Alanine, aspartate and glutamate metabolism;Citrate cycle (TCA cycle)	´úÐ»Í¾¾¶;ÒÒÈ©ËáºÍ¶þôÈËá´úÐ»;´Î¼¶´úÐ»²úÎïµÄÉúÎïºÏ³É;-;2-ÑõôÊ»ùËá´úÐ»;Ì¼´úÐ»;°±»ùËáµÄÉúÎïºÏ³É;ÌúÔØÌåÀà·ÇºËÌÇÌåëÄµÄÉúÎïºÏ³É;±û°±Ëá¡¢Ìì¶¬°±ËáºÍ¹È°±Ëá´úÐ»;ÄûÃÊËáÑ­»·£¨TCAÑ­»·£©	C00158	77-92-9;HMDB0000094	pos	Organic acids	Carboxylic acids	Metabolism;Metabolism;Metabolism;Metabolism;Metabolism;Metabolism;Metabolism;Metabolism;Metabolism;Metabolism	Global and overview maps;Carbohydrate metabolism;Global and overview maps;Global and overview maps;Global and overview maps;Global and overview maps;Global and overview maps;Metabolism of terpenoids and polyketides;Amino acid metabolism;Carbohydrate metabolism	Organic acids and derivatives	Carboxylic acids and derivatives	210.0610824	M+NH4, M+Na, M+H, M+H-H2O	C6H8O7	0.9669	0.00760258	86.9	-	1.324184403	77-92-9	Tricarboxylic acids and derivatives	5.7407	5.8699	6.0823	4.7987	4.8183	5.1135	6.3302	6.3886	6.221	6.5162	6.4791	6.6025	6.0904	6.096	6.0968	6.0994	6.097
pos_34	(E)-2-Butenyl-4-methyl-threonine	-	metab_32	-	-	-	C12029	-	pos	-	-	-	-	-	-	170.1177478	M+H-H2O, M+H, M+Na, M+H-2H2O	C9H17NO3	3.4947	0.019959301	34.4	-	1.029649386	81135-57-1	-	5.9533	5.9272	6.0649	5.614	5.5687	5.53	5.8502	5.9764	5.8577	5.906	5.8935	5.939	5.9307	5.9241	5.9164	5.914	5.9088
pos_37	Argininic acid	¾«°±Ëá	metab_35	-	-	-	-	HMDB0003148	pos	-	-	-	-	Organic acids and derivatives	Carboxylic acids and derivatives	176.1031749	M+H, M+ACN+H, M+NH4, M+H-2H2O	C6H13N3O3	0.5536	0.031888524	36	-	1.183246892	157-07-3	Amino acids, peptides, and analogues	5.2237	5.0753	5.1675	5.446	5.3341	5.5809	4.9202	5.1561	5.0776	5.7047	5.6869	5.6864	5.5987	5.5694	5.6031	5.6006	5.6009
pos_40	Squamosinin A	-	metab_38	-	-	-	-	HMDB0041429	pos	-	-	-	-	Lipids and lipid-like molecules	Fatty Acyls	645.4352554	M+H-2H2O, M+NH4, M+Na, M+H-H2O	C36H62O8	6.3182	0.015300361	-	77.5	1.048664115	163597-71-5	Fatty alcohols	7.6195	7.4821	7.4629	5.8271	6.3338	6.257	7.4594	7.4989	7.5825	6.6642	7.185	6.9167	7.1804	7.1831	7.1685	7.1821	7.1858
pos_42	GPA(18:2/18:2)	-	metab_40	-	-	-	-	-	pos	-	-	-	-	-	-	738.5050559	M+Na, M+ACN+H, M+2Na-H, M+H	C39H69O8P	7.1757	0.035956159	86.3	-	1.459139771	-	-	6.5225	6.8406	6.9427	6.2976	6.3973	6.3311	6.724	6.9056	7.0145	7.0585	6.8519	7.0657	6.8596	6.8551	6.819	6.8496	6.8481
pos_43	2E,6E,8E-decatrienoic acid	-	metab_41	-	-	-	-	LMFA01030215	pos	-	-	-	-	-	-	333.2039013	M+H-H2O, M+H, 2M+H, M+H-2H2O	C10H14O2	6.2633	0.012833463	72.3	-	0.849099136	-	-	6.9555	7.0447	6.9745	6.2927	6.2975	6.3197	6.9207	6.9412	6.9883	6.7848	6.8406	6.8955	6.781	6.7883	6.7728	6.7813	6.779
pos_44	9,10-DHOME	9,10-DHOME	metab_42	map00591	Linoleic acid metabolism	ÑÇÓÍËá	C14828	HMDB0004704	pos	-	-	Metabolism	Lipid metabolism	Lipids and lipid-like molecules	Fatty Acyls	337.23514	M+H-2H2O, M+Na, M+H, M+H-H2O	C18H34O4	6.2428	0.013269211	-	62.3	0.257338494	125356-86-7	Fatty acids and conjugates	7.9185	7.8968	7.7044	7.9582	7.9839	8.0328	7.2777	7.3012	7.6183	7.6068	7.6353	7.4882	7.9446	7.9489	7.9395	7.9544	7.943
pos_46	(9R,10S,12Z)-9,10-Dihydroxy-8-oxo-12-octadecenoic acid	£¨9R£¬10S£¬12Z£©-9,10-¶þôÇ»ù-8-Ñõ´ú-12-Ê®°ËÏ©Ëá	metab_44	-	-	-	-	HMDB0040611	pos	-	-	-	-	Lipids and lipid-like molecules	Fatty Acyls	293.2112407	M+H-2H2O, M+NH4, M+Na, M+H-H2O	C18H32O5	6.2359	0.006569946	-	58.6	0.364124719	142036-13-3	Lineolic acids and derivatives	7.9234	7.8881	7.848	7.0983	7.3308	7.2629	7.719	7.7168	7.7727	7.4933	7.7043	7.5366	7.6678	7.6679	7.662	7.669	7.6646
pos_47	LPA(18:2(9Z,12Z)/0:0)	-	metab_45	map01100;map00564;map01110;map00561	Metabolic pathways;Glycerophospholipid metabolism;Biosynthesis of secondary metabolites;Glycerolipid metabolism	´úÐ»Í¾¾¶;¸ÊÓÍÁ×Ö¬´úÐ»;´Î¼¶´úÐ»²úÎïµÄÉúÎïºÏ³É;¸ÊÓÍõ¥´úÐ»	C00681	LMGP10050017;HMDB0007856	pos	-	-	Metabolism;Metabolism;Metabolism;Metabolism	Global and overview maps;Lipid metabolism;Global and overview maps;Lipid metabolism	Lipids and lipid-like molecules	Glycerophospholipids	417.2398335	M+H-H2O, M+Na, M+2Na-H, M+H	C21H39O7P	6.1605	0.043837321	65.9	-	-0.503129348	-	Glycerophosphates	5.8314	5.8941	5.9729	5.1837	5.2178	5.107	6.7237	6.8753	6.5626	5.7859	5.4795	6.2296	5.4877	5.4717	5.4824	5.5175	5.5088
pos_52	Lathyrol	-	metab_50	-	-	-	C09125	-	pos	-	-	-	-	-	-	335.219468	M+H, 2M+Na, 2M+H, M+Na	C20H30O4	5.9276	0.009137938	95.8	-	-6.636170202	34420-19-4	-	7.5627	7.6491	7.6549	6.9144	6.9385	6.9436	7.8797	7.9559	7.8506	7.6383	7.6391	7.8328	7.6054	7.6039	7.5973	7.6004	7.6072
pos_54	Oblongolide	-	metab_52	-	-	-	C09519	-	pos	-	-	-	-	-	-	221.1538316	M+H, 2M+H, M+H-H2O, M+H-2H2O	C14H20O2	5.8454	0.039284692	48.3	-	1.023427585	97344-05-3	-	5.7227	5.6661	5.5079	5.1823	5.167	5.2013	5.8015	5.8204	5.7535	5.5197	5.5464	5.4579	5.5179	5.5102	5.5474	5.5094	5.5072
pos_58	N-Acetyl-D-quinovosamine	N-ÒÒõ£-D-¿üÅµ¿·°·	metab_56	-	-	-	C15481	-	pos	Carbohydrates	Monosaccharides	-	-	-	-	188.0919653	M+H, M+Na, M+H-H2O, M+H-2H2O	C8H15NO5	1.6737	0.027708708	61.2	-	1.34871558	-	-	6.1349	6.1621	6.0875	6.8165	6.6552	6.6048	5.9632	6.132	6.1173	6.7893	6.7634	6.7981	6.733	6.7588	6.7598	6.7623	6.7601
pos_62	2,4-Dihydroxy-2,5-dimethyl-3(2H)-furanone	-	metab_60	-	-	-	-	-	pos	-	-	-	-	-	-	145.0497061	M+H-2H2O, M+H-H2O, M+H	C6H8O4	0.3194	0.030463386	48.9	-	3.045685146	-	-	6.5092	6.5585	6.5762	6.4789	6.4767	6.4853	6.6212	6.663	6.6639	6.6546	6.6385	6.68	6.5616	6.5883	6.5881	6.595	6.5925
pos_77	Osmundalactone	-	metab_75	-	-	-	-	HMDB0031303	pos	-	-	-	-	Organoheterocyclic compounds	Pyrans	129.0548816	M+H, M+2Na-H, M+H-H2O	C6H8O3	0.4928	0.022717292	-	30.7	2.039053633	69308-39-0	Pyranones and derivatives	6.3753	6.4315	6.3498	6.4484	6.4243	6.4647	6.4627	6.549	6.5704	6.4037	6.4509	6.418	6.4737	6.4907	6.4871	6.4849	6.501
pos_103	Dihydrocoumarin	¶þÇâÏã¶¹ËØ	metab_101	-	-	-	C02274	HMDB0036626	pos	-	-	-	-	Phenylpropanoids and polyketides	3,4-dihydrocoumarins	166.0864713	M+H, M+NH4, M+H-H2O	C9H8O2	2.2454	0.00608223	45.4	-	1.312889124	119-84-6	_	7.5811	7.5582	7.5347	7.6516	7.6527	7.6209	7.2936	7.2729	7.3598	7.3963	7.4437	7.37	7.4781	7.4835	7.4837	7.4848	7.4839
pos_110	C14:5n-1,3,5,7,9	-	metab_108	-	-	-	-	LMFA01030258	pos	-	-	-	-	-	-	219.1342012	M+K, M+ACN+H, M+H	C14H18O2	2.3413	0.01219024	42.2	-	-2.893824398	-	-	6.1514	6.2466	6.4456	6.649	6.5843	6.607	6.5641	6.577	6.474	6.182	6.0005	6.3381	6.3671	6.3684	6.3625	6.3765	6.3651
pos_111	Leukotriene C5	°×ÈýÏ©C5	metab_109	-	-	-	-	HMDB0012993	pos	-	-	-	-	Organic acids and derivatives	Carboxylic acids and derivatives	665.324942	M+ACN+H, M+ACN+Na, M+H	C30H45N3O9S	2.3276	0.042721487	-	56.2	5.559879309	75207-09-9	Amino acids, peptides, and analogues	5.4244	5.5218	5.7832	5.2795	5.5913	5.2826	5.7013	5.7171	5.4544	6.3393	6.3516	6.2251	5.8584	5.8884	5.8457	5.848	5.8461
pos_112	Ser Leu Val	-	metab_110	-	-	-	-	-	pos	-	-	-	-	-	-	318.2027043	M+H, 2M+H, M+Na	C14H27N3O5	2.6456	0.005813951	66	-	1.125095891	-	-	5.7586	5.7504	5.8648	7.0435	6.9339	6.9799	6.1523	6.1633	5.9801	5.5215	5.5168	5.7292	6.7746	6.7738	6.7706	6.7728	6.7684
pos_118	Glu Gly Met Ala	-	metab_116	-	-	-	-	-	pos	-	-	-	-	-	-	407.1566453	M+NH4, M+Na, M+H	C15H26N4O7S	2.6181	0.009577707	36.2	-	-6.627599663	-	-	5.5666	5.761	5.5774	5.6883	5.5532	5.6005	5.2702	5.1587	5.3724	5.6684	5.5569	5.5229	5.7684	5.7676	5.7606	5.7599	5.7608
pos_120	3-amino-2-naphthoic acid	-	metab_118	-	-	-	-	-	pos	-	-	-	-	-	-	188.070852	M+H, M+NH4, M+H-H2O	C11H9NO2	2.2111	0.012142755	32.8	-	1.32062281	-	-	6.8933	6.8766	6.8367	7.1191	7.1119	7.0642	6.7432	6.7199	6.9448	6.7188	6.6623	6.6167	6.8787	6.8918	6.8851	6.8908	6.8885
pos_141	KAPA	KAPA	metab_139	map01100;map00780;map01240	Metabolic pathways;Biotin metabolism;Biosynthesis of cofactors	´úÐ»Í¾¾¶;ÉúÎïËØ´úÐ»;-	C01092	HMDB0240687	pos	-	-	Metabolism;Metabolism;Metabolism	Global and overview maps;Metabolism of cofactors and vitamins;Global and overview maps	Lipids and lipid-like molecules	Fatty Acyls	170.1177261	M+H-H2O, M+Na, M+H	C9H17NO3	4.3523	0.044056887	53.4	-	0.913754017	682799-71-9	Fatty acids and conjugates	6.3323	6.3286	6.4787	5.9882	5.8775	5.857	6.1828	6.2911	6.2034	6.2263	6.2572	6.3306	6.2559	6.2546	6.2515	6.2318	6.2108
pos_153	N-Decanoylglycine	N-¹ïõ£¸Ê°±Ëá	metab_151	-	-	-	-	HMDB0013267	pos	-	-	-	-	Organic acids and derivatives	Carboxylic acids and derivatives	212.1647258	M+H-H2O, M+H, M+Na	C12H23NO3	5.7417	0.026171809	-	32	0.962149128	-	Amino acids, peptides, and analogues	5.252	4.9222	5.0796	4.7527	4.762	4.7321	4.9514	5.0009	5.0131	5.0253	5.0031	5.0658	4.9736	4.9959	4.9687	4.9788	4.969
pos_156	N-Undecanoylglycine	N-Ê®Ò»Íé»ù¸Ê°±Ëá	metab_154	-	-	-	-	HMDB0013286	pos	-	-	-	-	Organic acids and derivatives	Carboxylic acids and derivatives	226.1803069	M+H-H2O, M+H, M+Na	C13H25NO3	5.8522	0.003859715	-	38.3	0.623020185	-	Amino acids, peptides, and analogues	6.1965	6.2302	6.3059	6.0245	5.9745	5.9622	6.2586	6.3224	6.2853	6.3115	6.3087	6.3424	6.2506	6.2507	6.2481	6.251	6.2474
pos_160	Farnesyl acetone	-	metab_158	-	-	-	-	-	pos	-	-	-	-	-	-	280.2636345	M+H, M+NH4, M+H-H2O	C18H30O	6.0919	0.031150686	69.9	-	0.725178278	-	-	6.8591	6.9505	6.7944	6.891	6.8675	6.8227	7.1207	6.9275	6.8691	7.1757	6.9667	7.0675	7.0169	7.0122	7.0087	7.0112	7.0412
pos_162	1-Acetoxy-2-hydroxy-16-heptadecen-4-one	1-ÒÒõ£Ñõ»ù-2-ôÇ»ù-16-ÆßÏ©-4-Íª	metab_160	-	-	-	-	LMFA05000594;HMDB0031006	pos	-	-	-	-	Lipids and lipid-like molecules	Fatty Acyls	309.2425086	M+NH4, M+Na, M+H-H2O	C19H34O4	6.3456	0.010630466	-	30.9	0.928227734	25346-18-3	Fatty alcohols	6.8749	6.8795	6.8088	6.3773	6.3436	6.4489	7.1781	6.9776	6.8778	6.5476	6.6187	6.4883	6.7274	6.7231	6.7195	6.7299	6.7197
pos_165	(3beta,17alpha,23R)-17,23-Epoxy-3,29-dihydroxy-27-norlanost-8-ene-15,24-dione	£¨3beta£¬17alpha£¬23R£©-17,23-»·Ñõ-3,29-¶þôÇ»ù-27-È¥¼×Ñõ»ù-8-Ï©-15,24-¶þÍª	metab_163	-	-	-	-	HMDB0035112	pos	-	-	-	-	Lipids and lipid-like molecules	Prenol lipids	495.3100994	M+H, M+NH4, M+Na	C29H44O5	6.4485	0.037164651	-	51.1	1.699662092	-	Triterpenoids	6.9056	6.8199	6.7857	5.3621	5.5083	5.4106	7.0097	6.8772	6.9359	6.0748	5.9725	6.1493	6.2411	6.2504	6.2091	6.2396	6.2474
pos_167	9S,10R-Epoxy-6Z-octadecene	-	metab_165	-	-	-	-	LMFA12000284	pos	-	-	-	-	-	-	282.2793049	M+H, M+NH4, M+H-H2O	C18H32O	6.5514	0.014112035	31.2	-	0.679031329	-	-	7.0785	7.1272	6.9568	7.038	7.0149	6.992	7.2614	7.0978	6.992	7.3678	7.0782	7.1902	7.1564	7.1547	7.1648	7.1481	7.1591
pos_168	LysoPA(0:0/18:2(9Z,12Z))	-	metab_166	-	-	-	-	HMDB0007852	pos	-	-	-	-	Lipids and lipid-like molecules	Glycerophospholipids	457.2331526	M+Na, M+2Na-H, M+H-H2O	C21H39O7P	6.6474	0.128948441	-	75	1.362616149	-	Glycerophosphates	6.1395	6.2051	6.2422	4.4467	4.3936	4.0624	6.9166	7.017	6.745	6.0093	5.7904	6.4303	5.6638	5.6623	5.5324	5.6768	5.675
pos_171	GPEtn(12:0/24:4)	-	metab_169	-	-	-	-	-	pos	-	-	-	-	-	-	740.5231733	M+H, M+Na, M+2Na-H	C41H74NO8P	6.9355	0.024179012	89.6	-	0.935565951	-	-	6.4623	6.766	6.7136	7.135	7.1663	7.1472	5.0633	4.5881	6.3913	6.9013	6.6637	6.4538	7.2212	7.1994	7.1959	7.1984	7.1996
pos_172	GlcCer(d15:2(4E,6E)/20:0(2OH))	-	metab_170	-	-	-	-	LMSP0501AA74	pos	-	-	-	-	-	-	750.5498873	M+H-H2O, M+H, M+Na	C41H77NO9	6.8051	0.012659961	41.9	-	1.232008486	-	-	7.4867	7.7182	7.7829	7.4276	7.4753	7.4733	7.6913	7.6789	7.741	7.6428	7.5583	7.6485	7.6826	7.6778	7.6744	7.6757	7.6877
pos_173	6Z-Nonenoic acid	-	metab_171	-	-	-	-	LMFA01030802	pos	-	-	-	-	-	-	139.1118771	M+H-H2O, M+H, M+H-2H2O	C9H16O2	6.7091	0.008451451	49.2	-	0.868387879	-	-	7.4639	7.5201	7.5406	7.3631	7.3581	7.3378	7.5288	7.5558	7.5712	7.559	7.5678	7.5787	7.5263	7.5322	7.525	7.5312	7.5332
pos_176	Muricatenol	¶ù²è·Ó	metab_174	-	-	-	-	HMDB0035900	pos	-	-	-	-	Lipids and lipid-like molecules	Fatty Acyls	650.5370081	M+H-2H2O, M+ACN+H, M+Na	C37H68O6	6.6337	0.0111417	-	51.8	1.004844166	-	Fatty alcohols	6.5133	6.5159	6.5683	6.4322	6.4976	6.3714	6.6134	6.6588	6.6643	6.7363	6.5905	6.7621	6.5653	6.5602	6.5518	6.5591	6.5605
pos_177	PA(20:1(11Z)/14:0)	-	metab_175	map01100;map00564;map01110;map00561;map04070	Metabolic pathways;Glycerophospholipid metabolism;Biosynthesis of secondary metabolites;Glycerolipid metabolism;Phosphatidylinositol signaling system	´úÐ»Í¾¾¶;¸ÊÓÍÁ×Ö¬´úÐ»;´Î¼¶´úÐ»²úÎïµÄÉúÎïºÏ³É;¸ÊÓÍõ¥´úÐ»;Á×Ö¬õ£¼¡´¼ÐÅºÅÏµÍ³	C00416	LMGP10010528;HMDB0115091	pos	Lipids	Phospholipids	Metabolism;Metabolism;Metabolism;Metabolism;Environmental Information Processing	Global and overview maps;Lipid metabolism;Global and overview maps;Lipid metabolism;Signal transduction	Lipids and lipid-like molecules	Glycerophospholipids	657.5068012	M+2Na-H, M+ACN+Na, M+H-H2O	C37H71O8P	6.6268	0.016622997	-	53.1	4.883656435	-	Glycerophosphates	7.1739	7.2954	7.3213	7.0698	7.051	7.0262	7.2836	7.323	7.3368	7.3953	7.3217	7.4319	7.3297	7.3304	7.3134	7.3258	7.3305
pos_190	GPCho(18:1/18:4)	-	metab_188	-	-	-	-	HMDB0008108;HMDB0011247;HMDB0008075;HMDB0011280;HMDB0011313	pos	-	-	-	-	Lipids and lipid-like molecules	Glycerophospholipids	780.5537165	2M+3H2O+2H, M+Na, M+H	C44H78NO8P	8.3076	0.028128952	63.5	-	0.697115164	1191905-21-1	Glycerophosphocholines	7.05	6.9193	6.8032	7.4484	7.408	7.4013	6.4033	6.0952	6.3643	6.8296	6.8361	6.3765	6.9056	6.8947	6.9227	6.9043	6.8918
pos_192	Ent-8(17),13(16),14-Labdatrien-18-oic acid	-	metab_190	-	-	-	-	HMDB0039486	pos	-	-	-	-	Lipids and lipid-like molecules	Prenol lipids	627.4240294	M+CH3OH+H, 2M+Na, 2M+NH4	C20H30O2	6.3593	0.03962023	-	47.1	0.612057031	-	Diterpenoids	7.1416	7.0482	7.0088	5.5063	5.7651	5.8159	6.9518	6.9242	7.0959	6.0256	6.6167	6.2012	6.7112	6.7098	6.6731	6.7153	6.713
pos_194	N-(2R-Hydroxyhexadecanoyl)-2S-amino-9-methyl-4E,8E-octadecadiene-1,3R-diol	N-£¨2R-ôÇ»ùÊ®ÁùÍé»ù£©-2S-°±»ù-9-¼×»ù-4E£¬8E-Ê®°Ë¶þÏ©-1,3R-¶þ´¼	metab_192	-	-	-	-	HMDB0040132	pos	-	-	-	-	Lipids and lipid-like molecules	Sphingolipids	548.5043607	M+H-H2O, M+H, M+H-2H2O	C35H67NO4	6.3251	0.006381263	-	58.3	1.130577738	-	Ceramides	6.8704	7.1834	7.2235	6.8086	6.8795	6.8739	7.235	7.2315	7.249	7.1159	7.0141	7.141	7.1233	7.1233	7.1197	7.1246	7.1274
pos_197	4-hydroxy Nonenal	-	metab_195	-	-	-	-	-	pos	-	-	-	-	-	-	139.1118698	M+H-H2O, M+H, M+H-2H2O	C9H16O2	6.2633	0.012672857	51.5	-	0.822002418	-	-	7.091	7.1981	7.2388	7.1124	7.1069	7.1064	7.2243	7.2764	7.2661	7.3029	7.3267	7.3342	7.2424	7.2562	7.2493	7.2548	7.253
pos_202	Carvone	ÏãÇÛÍª	metab_200	map01110	Biosynthesis of secondary metabolites	´Î¼¶´úÐ»²úÎïµÄÉúÎïºÏ³É	C11383	HMDB0034974;HMDB0004487;HMDB0035824	pos	-	-	Metabolism	Global and overview maps	Lipids and lipid-like molecules	Prenol lipids	151.111869	M+H, M+Na, M+H-H2O	C10H14O	6.2359	0.023614513	42.5	-	0.849245315	33375-08-5;22327-39-5;2244-16-8	Monoterpenoids	5.8001	5.8129	5.75	5.4528	5.4328	5.4476	5.7407	5.777	5.7946	5.5511	5.5857	5.6165	5.6724	5.6946	5.6723	5.6702	5.674
pos_207	9,12,15-Octadecatrien-1-ol	-	metab_205	-	-	-	-	LMFA05000216	pos	-	-	-	-	-	-	282.2792872	M+H, M+NH4, M+H-H2O	C18H32O	6.1262	0.003589796	45.3	-	0.665470473	-	-	7.5239	7.5804	7.4489	7.5103	7.5003	7.4434	7.7501	7.5473	7.5154	7.8104	7.6244	7.7086	7.6455	7.6422	7.6446	7.6422	7.6448
pos_214	8-methoxy-13-hydroxy-9,11-octadecadienoic acid	-	metab_212	-	-	-	-	LMFA01080002	pos	-	-	-	-	-	-	309.242493	M+H-H2O, M+H, M+Na	C19H34O4	6.0096	0.003643603	33.6	-	0.219634922	-	-	6.6099	6.6381	6.5474	5.9981	5.9456	6.059	6.9295	6.755	6.6252	6.2741	6.3524	6.2461	6.4794	6.4793	6.4758	6.477	6.4773
pos_219	Cibaric acid	ÐÁ°ÍËá	metab_217	-	-	-	-	LMFA02000289;HMDB0038580	pos	-	-	-	-	Lipids and lipid-like molecules	Fatty Acyls	325.2012682	M+H, M+CH3OH+H, M+H-2H2O	C18H28O5	5.948	0.024660199	-	74.2	0.980249583	130523-93-2	Lineolic acids and derivatives	6.7318	6.9277	6.9408	5.0791	5.122	5.0026	6.4497	6.4782	6.8214	6.4239	6.561	6.4214	6.0249	6.0402	6.0124	6.0174	6.0202
pos_220	12S-HHT	-	metab_218	-	-	-	C20388	HMDB0012535	pos	-	-	-	-	Lipids and lipid-like molecules	Fatty Acyls	313.237469	M+H-2H2O, M+H-H2O, M+CH3OH+H	C17H28O3	5.948	0.00510197	-	66.9	0.569964182	54397-84-1	Fatty acids and conjugates	6.9956	7.0473	6.9037	6.7068	6.7977	6.797	6.5598	6.5642	6.8904	6.5526	6.7185	6.5159	6.8367	6.8415	6.8366	6.8405	6.8382
pos_224	2-Deoxycastasterone	2-ÍÑÑõ¿¨Ë¹ÌØÂÞ	metab_222	map01100;map01110	Metabolic pathways;Biosynthesis of secondary metabolites	´úÐ»Í¾¾¶;´Î¼¶´úÐ»²úÎïµÄÉúÎïºÏ³É	C15793	HMDB0034423	pos	-	-	Metabolism;Metabolism	Global and overview maps;Global and overview maps	Lipids and lipid-like molecules	Steroids and steroid derivatives	471.3475448	M+H-2H2O, M+H-H2O, M+Na	C28H48O4	5.9276	0.026548923	-	48.6	0.523273121	87734-68-7	Bile acids, alcohols and derivatives	5.7463	5.7941	5.7406	4.463	4.7568	4.9008	6.4571	6.5129	6.3351	6.0488	5.8837	6.2778	5.871	5.846	5.8426	5.8525	5.8464
pos_226	9S,11R,15S-trihydroxy-2,3-dinor-13E-prostaenoic acid-cyclo[8S,12R]	-	metab_224	map00590	Arachidonic acid metabolism	»¨ÉúËÄÏ©Ëá´úÐ»	C14795	LMFA03010154	pos	-	-	Metabolism	Lipid metabolism	-	-	311.2218074	M+H-H2O, M+NH4, M+H	C18H32O5	5.9207	0.004991886	37.6	-	0.370239443	-	-	7.214	7.1436	7.1033	6.3769	6.645	6.5734	6.9323	6.98	6.9657	6.7716	6.9374	6.7925	6.9233	6.9242	6.92	6.9214	6.9191
pos_229	(2'E,4'Z,7'Z,8E)-Colnelenic acid	£¨2'E£¬4'Z£¬7'Z£¬8E£©-ÂÈÏ©¶þËá	metab_227	-	-	-	-	-	pos	-	-	-	-	-	-	275.2007473	M+H-H2O, M+Na, M+H-2H2O	C18H28O3	5.9002	0.004130155	-	70.1	0.652813574	-	-	6.915	6.9406	6.8746	6.1267	6.1251	6.1277	7.1147	7.0769	7.0268	6.7228	6.852	6.8411	6.7232	6.7243	6.7207	6.7201	6.721
pos_230	Propyl 2,4-decadienoate	2,4-¹ï¶þËá±ûõ¥	metab_228	-	-	-	-	LMFA07011001;HMDB0037307	pos	-	-	-	-	Lipids and lipid-like molecules	Fatty Acyls	211.1694304	M+H-H2O, M+H, M+H-2H2O	C13H22O2	5.8865	0.025913345	42.3	-	0.920597327	-	Fatty acid esters	6.0164	6.082	6.0841	5.8682	5.8565	5.9008	6.2447	6.2966	6.2301	6.1433	6.132	6.2396	6.1083	6.1109	6.0959	6.1082	6.1272
pos_231	6-Epi-7-isocucurbic acid glucoside	6-±í-7-ÒìçúçêËáÆÏÌÑÌÇÜÕ	metab_229	-	-	-	-	HMDB0029782	pos	-	-	-	-	Lipids and lipid-like molecules	Fatty Acyls	357.1910505	M+H-H2O, M+ACN+Na, M+Na	C18H30O8	5.8797	0.042571783	-	48.6	0.723687828	176486-13-8	Fatty acyl glycosides	4.9282	5.2511	5.2827	4.7684	4.9009	4.8688	5.3499	5.366	5.2589	5.7882	5.5677	5.4554	5.2868	5.3248	5.2815	5.2934	5.2818
pos_233	Cis-Quinceoxepane	-	metab_231	-	-	-	-	HMDB0038108	pos	-	-	-	-	Organoheterocyclic compounds	Oxepanes	198.1854448	M+H, M+NH4, M+H-H2O	C12H20O	5.8522	0.007134641	-	41.4	0.684765361	133005-51-3	_	5.0788	5.0818	5.1627	4.859	4.7675	4.7517	5.1143	5.159	5.1309	5.1576	5.1941	5.1786	5.0929	5.0954	5.089	5.0952	5.0893
pos_234	Ser Arg Phe Val	-	metab_232	-	-	-	-	-	pos	-	-	-	-	-	-	508.2913122	M+H, M+Na, M+2Na-H	C23H37N7O6	5.8379	0.023621379	51.5	-	6.907037529	-	-	5.6197	5.4499	5.6851	5.0564	5.1659	5.2436	6.2149	6.4338	6.3952	6.3864	6.4266	6.7402	5.7877	5.7733	5.7752	5.7777	5.7976
pos_236	13'-Carboxy-gamma-tocotrienol	13'-ôÈ»ù¦Ã-ÉúÓýÈýÏ©´¼	metab_234	-	-	-	-	-	pos	-	-	-	-	-	-	423.2866126	M+H-H2O, M+Na, M+H-2H2O	C28H40O4	5.8241	0.014487678	-	64.1	-6.265991457	-	-	5.3137	5.4971	5.2015	4.8267	4.902	5.0205	5.0253	5.2982	4.9685	4.8561	4.8039	4.705	5.4541	5.4526	5.4451	5.4477	5.4383
pos_242	2-Propyl-2,4-pentadienoic acid	2-±û»ù-2,4-Îì¶þÏ©Ëá	metab_240	-	-	-	C16656	HMDB0060682;72010-18-5	pos	-	-	-	-	Lipids and lipid-like molecules	Fatty Acyls	173.1174483	M+H, M+CH3OH+H, M+H-H2O	C8H12O2	4.8628	0.027087415	49.5	-	0.897691384	72010-18-5	Fatty acids and conjugates	6.1785	6.2315	6.4426	4.6001	4.4982	4.5769	6.2449	6.2326	5.8889	5.9007	5.9996	5.8994	5.8441	5.8287	5.8169	5.8193	5.8168
pos_246	Glu Ile Tyr	-	metab_244	-	-	-	-	-	pos	-	-	-	-	-	-	424.2080623	M+H, M+Na, M+H-H2O	C20H29N3O7	3.5716	0.023029024	42.2	-	0.556637865	-	-	1.7105	4.5358	1.7677	3.863	2.8736	2.887	5.7343	5.5695	6.0665	6.073	5.8738	5.7738	5.948	5.9411	5.9307	5.9268	5.9246
pos_247	Ser Leu Ile	-	metab_245	-	-	-	-	-	pos	-	-	-	-	-	-	332.2182888	M+H, M+ACN+Na, M+ACN+H	C15H29N3O5	3.5016	0.035020631	54	-	0.879711031	-	-	5.4881	5.4929	5.6732	5.0075	5.2027	5.1643	6.1159	6.1578	6.0122	5.4844	5.3654	5.6964	5.3894	5.3635	5.354	5.3567	5.3545
pos_256	3-Acetyldihydro-2(3H)-furanone	-	metab_254	-	-	-	-	LMFA07040005	pos	-	-	-	-	-	-	129.0548566	M+H, M+2Na-H, M+H-H2O	C6H8O3	0.721	0.018652108	38.6	-	1.843273631	-	-	6.7582	6.7854	6.6884	6.8524	6.8347	6.8744	6.8532	6.9251	6.938	6.7976	6.8478	6.7984	6.8887	6.8852	6.8997	6.9023	6.9025
pos_261	Aspartylglycosamine	Ìì¶¬°±õ£ÆÏÌÑÌÇ°·	metab_259	-	-	-	C04540	HMDB0000489	pos	-	-	-	-	Organic oxygen compounds	Organooxygen compounds	318.1298871	M+H-H2O, M+H, M+H-2H2O	C12H21N3O8	0.8367	0.034917676	-	63.9	0.927221281	2776-93-4	Carbohydrates and carbohydrate conjugates	5.7549	5.6517	5.8273	5.2891	5.3958	5.4258	5.877	5.9283	5.8606	5.7914	5.8826	5.9189	5.648	5.6111	5.6428	5.6356	5.6482
pos_267	N-Acetylmannosamine	N-ÒÒõ£¸ÊÂ¶ÌÇ°·	metab_265	map01100;map00520	Metabolic pathways;Amino sugar and nucleotide sugar metabolism	´úÐ»Í¾¾¶;°±»ùÌÇºÍºËÜÕËáÌÇ´úÐ»	C00645	7772-94-3;HMDB0001129	pos	Carbohydrates	Monosaccharides	Metabolism;Metabolism	Global and overview maps;Carbohydrate metabolism	Organic oxygen compounds	Organooxygen compounds	204.0869248	M+H-H2O, M+H, M+H-2H2O	C8H15NO6	0.5331	0.017613381	-	63.8	1.247818392	7772-94-3	Carbohydrates and carbohydrate conjugates	6.2966	6.2813	6.2477	6.1114	6.1195	6.1225	6.0152	6.0182	6.1153	6.1764	6.1433	6.1031	6.1919	6.1905	6.192	6.1896	6.2078
pos_274	THTC	THTC	metab_272	-	-	-	C11074	-	pos	-	-	-	-	-	-	150.0584779	M+H, M+NH4, M+H-H2O	C5H8O2S	1.2551	0.033147004	74.5	-	1.3903414	-	-	8.0352	8.0693	7.9703	7.2118	7.2816	7.0725	7.8768	7.8321	7.9749	6.504	6.4804	6.4046	7.2885	7.3193	7.3193	7.3218	7.3239
pos_279	Glutathione, oxidized	-	metab_277	map01100;map00480;map01240	Metabolic pathways;Glutathione metabolism;Biosynthesis of cofactors	´úÐ»Í¾¾¶;¹Èë×¸ÊëÄ´úÐ»;-	C00127	HMDB0011691;HMDB0003337	pos	-	-	Metabolism;Metabolism;Metabolism	Global and overview maps;Metabolism of other amino acids;Global and overview maps	Organic acids and derivatives	Carboxylic acids and derivatives	307.0834999	M+2H, M+H, M+Na	C20H32N6O12S2	1.4605	0.006815159	67.8	-	0.791315896	27025-41-8;15718-51-1	Amino acids, peptides, and analogues	3.2424	4.45	3.3006	6.4254	5.7109	5.7306	6.3649	6.3088	6.2395	4.55	3.2879	4.9786	6.2697	6.2701	6.2762	6.2691	6.273
pos_280	Ala Arg Pro	-	metab_278	-	-	-	-	-	pos	-	-	-	-	-	-	375.2245453	M+2H, M+CH3OH+H, M+H	C14H26N6O4	1.4948	0.050445968	37.3	-	1.209668661	-	-	5.3513	5.2884	5.3356	5.3303	5.3941	5.3827	5.7946	5.7899	5.5776	5.1375	5.0911	5.408	5.1266	5.1217	5.1156	5.0716	5.1219
pos_283	S-Adenosylhomocysteine	S-ÏÙÜÕÍ¬ÐÍ°ëë×°±Ëá	metab_281	map01100;map00270;map01230;map01240	Metabolic pathways;Cysteine and methionine metabolism;Biosynthesis of amino acids;Biosynthesis of cofactors	´úÐ»Í¾¾¶;°ëë×°±ËáºÍµ°°±Ëá´úÐ»;°±»ùËáµÄÉúÎïºÏ³É;-	C00021	HMDB0000939;979-92-0	pos	-	-	Metabolism;Metabolism;Metabolism;Metabolism	Global and overview maps;Amino acid metabolism;Global and overview maps;Global and overview maps	Organoheterocyclic compounds	Lactones	385.1293165	M+H, M+Na, M+2H	C14H20N6O5S	1.4948	0.007601103	84.7	-	1.174848098	979-92-0	Gamma butyrolactones	6.0962	6.3596	5.8236	7.2005	7.1318	7.0316	5.0425	5.03	6.1058	5.2403	5.1399	4.7899	6.4777	6.4867	6.4836	6.4839	6.4816
pos_292	3-oxoglutaric acid	-	metab_290	-	-	-	-	HMDB0013701	pos	-	-	-	-	Organic acids and derivatives	Keto acids and derivatives	129.0184949	M+H-H2O, M+H, M+H-2H2O	C5H6O5	1.4605	0.013339422	35.4	-	1.779646018	542-05-2	Short-chain keto acids and derivatives	5.4812	5.5659	5.6743	4.6201	4.7119	4.8365	5.8646	5.8977	5.796	6.1238	6.0581	6.1861	5.7851	5.7867	5.7969	5.7827	5.7834
pos_310	Citramalic acid	ÄûÃÊËá	metab_308	-	-	-	C00815	HMDB0000426	pos	-	-	-	-	Lipids and lipid-like molecules	Fatty Acyls	297.0827089	M+CH3OH+H, 2M+H, M+H-2H2O	C5H8O5	0.1772	0.032212822	-	40.9	9.546672554	2306-22-1;597-44-4	Fatty acids and conjugates	5.6734	5.7147	5.7185	5.6002	5.5986	5.6096	5.7367	5.7425	5.7336	5.7592	5.7521	5.7754	5.7583	5.7579	5.7496	5.724	5.7536
pos_314	3-[(1E)-buta-1,3-dien-1-yl]-1H-isochromen-1-one	-	metab_312	-	-	-	-	-	pos	-	-	-	-	-	-	181.0649755	M+H-H2O, M+Na	C13H10O2	0.135	0.016861881	-	82.1	0.930084226	-	-	5.5779	5.6212	5.6423	5.5051	5.5152	5.5262	5.628	5.6148	5.6154	5.6403	5.6028	5.6463	5.6591	5.6444	5.6434	5.6434	5.6411
pos_325	L-Ornithine	L-Äñ°±Ëá	metab_323	map01100;map00220;map01110;map01210;map02010;map00330;map00480;map01230	Metabolic pathways;Arginine biosynthesis;Biosynthesis of secondary metabolites;2-Oxocarboxylic acid metabolism;ABC transporters;Arginine and proline metabolism;Glutathione metabolism;Biosynthesis of amino acids	´úÐ»Í¾¾¶;¾«°±ËáÉúÎïºÏ³É;´Î¼¶´úÐ»²úÎïµÄÉúÎïºÏ³É;2-ÑõôÊ»ùËá´úÐ»;ABC×ªÔËµ°°×;¾«°±ËáºÍ¸¬°±Ëá´úÐ»;¹Èë×¸ÊëÄ´úÐ»;°±»ùËáµÄÉúÎïºÏ³É	C00077	HMDB0000214	pos	Peptides	Amino acids	Metabolism;Metabolism;Metabolism;Metabolism;Environmental Information Processing;Metabolism;Metabolism;Metabolism	Global and overview maps;Amino acid metabolism;Global and overview maps;Global and overview maps;Membrane transport;Amino acid metabolism;Metabolism of other amino acids;Global and overview maps	Organic acids and derivatives	Carboxylic acids and derivatives	133.0973707	M+H-H2O, M+H	C5H12N2O2	0.3985	0.00717922	74.6	-	3.053286899	70-26-8;3184-13-2	Amino acids, peptides, and analogues	5.9129	6.1104	5.9972	5.8936	5.7079	5.8268	5.9608	5.9888	5.9519	5.9194	5.9315	5.954	5.9803	5.9863	5.9876	5.9881	5.9861
pos_352	Homoserine Lactone	-	metab_350	-	-	-	C02926	HMDB0029387	pos	-	-	-	-	Organic acids and derivatives	Carboxylic acids and derivatives	134.081361	M+CH3OH+H, 2M+Na	C4H7NO2	0.4659	0.019001518	40.7	-	1.893444821	1192-20-7	Amino acids, peptides, and analogues	5.9154	5.8491	5.7636	6.1324	5.9878	6.0883	5.8058	5.7854	5.8425	6.0239	5.9946	6.0486	6.2114	6.2186	6.2149	6.203	6.2252
pos_364	Creatine	¼¡Ëá	metab_362	map01100;map00330;map00260	Metabolic pathways;Arginine and proline metabolism;Glycine, serine and threonine metabolism	´úÐ»Í¾¾¶;¾«°±ËáºÍ¸¬°±Ëá´úÐ»;¸Ê°±Ëá¡¢Ë¿°±ËáºÍËÕ°±Ëá´úÐ»	C00300	HMDB0000064;57-00-1	pos	-	-	Metabolism;Metabolism;Metabolism	Global and overview maps;Amino acid metabolism;Amino acid metabolism	Organic acids and derivatives	Carboxylic acids and derivatives	114.0665903	M+H-H2O, M+ACN+Na	C4H9N3O2	0.4994	0.018047397	-	36.5	3.067172615	57-00-1	Amino acids, peptides, and analogues	5.6422	5.6152	5.6879	5.491	5.5136	5.5459	5.6356	5.722	5.6403	5.7523	5.8493	5.8428	5.8525	5.8346	5.85	5.8549	5.8478
pos_370	Glu Thr Cys	-	metab_368	-	-	-	-	-	pos	-	-	-	-	-	-	365.129022	M+H, 2M+3H2O+2H	C12H21N3O7S	0.5061	0.016482513	50.3	-	1.186609659	-	-	6.6676	6.6262	6.5277	6.654	6.7868	6.7458	6.8363	6.9298	6.9343	6.4544	6.6197	6.4717	6.6979	6.7129	6.7133	6.7159	6.7136
pos_383	Thr Asn Thr	-	metab_381	-	-	-	-	-	pos	-	-	-	-	-	-	335.1564081	M+H-H2O, M+H	C12H22N4O7	0.5399	0.016931191	42.7	-	0.800652861	-	-	6.4732	6.264	6.0609	4.895	5.103	5.0276	5.597	5.6414	5.6186	5.7102	5.9003	5.804	5.8675	5.8611	5.8806	5.8651	5.8685
pos_405	Hydroxylysine	-	metab_403	map01100;map00310	Metabolic pathways;Lysine degradation	´úÐ»Í¾¾¶;Àµ°±Ëá½µ½â	C16741	HMDB0000450;HMDB0245508	pos	-	-	Metabolism;Metabolism	Global and overview maps;Amino acid metabolism	Organic acids and derivatives	Carboxylic acids and derivatives	204.1344801	M+H, M+ACN+H	C6H14N2O3	0.5877	0.028977261	60.5	-	1.504981249	1190-94-9	Amino acids, peptides, and analogues	5.4088	5.4922	5.5099	5.6011	5.5946	5.5523	5.5498	5.5308	5.4945	5.3897	5.4623	5.4382	5.3862	5.3539	5.3813	5.3779	5.3816
pos_407	(3S)-3,6-Diaminohexanoate	£¨3S£©-3,6-¼ºËá¶þ°±»ùõ¥	metab_405	map01100;map00310	Metabolic pathways;Lysine degradation	´úÐ»Í¾¾¶;Àµ°±Ëá½µ½â	C01142	HMDB0012114	pos	-	-	Metabolism;Metabolism	Global and overview maps;Amino acid metabolism	Organic acids and derivatives	Carboxylic acids and derivatives	147.1129203	M+H-H2O, M+H	C6H14N2O2	0.5944	0.003635843	-	32.8	1.744207445	4299-56-3	Amino acids, peptides, and analogues	6.5403	6.6412	6.6411	6.6063	6.583	6.518	6.6733	6.7044	6.6675	6.7004	6.7667	6.667	6.6316	6.6289	6.6307	6.6333	6.6309
pos_422	L-Arginine	L-¾«°±Ëá	metab_418	map01100;map00220;map01110;map02010;map00330;map01230;map00970;map00261	Metabolic pathways;Arginine biosynthesis;Biosynthesis of secondary metabolites;ABC transporters;Arginine and proline metabolism;Biosynthesis of amino acids;Aminoacyl-tRNA biosynthesis;Monobactam biosynthesis	´úÐ»Í¾¾¶;¾«°±ËáÉúÎïºÏ³É;´Î¼¶´úÐ»²úÎïµÄÉúÎïºÏ³É;ABC×ªÔËµ°°×;¾«°±ËáºÍ¸¬°±Ëá´úÐ»;°±»ùËáµÄÉúÎïºÏ³É;°±õ£tRNAÉúÎïºÏ³É;µ¥°ÍÌ¹ÉúÎïºÏ³É	C00062	74-79-3;HMDB0303361;HMDB0000517;HMDB0062762	pos	Peptides	Amino acids	Metabolism;Metabolism;Metabolism;Environmental Information Processing;Metabolism;Metabolism;Genetic Information Processing;Metabolism	Global and overview maps;Amino acid metabolism;Global and overview maps;Membrane transport;Amino acid metabolism;Global and overview maps;Translation;Biosynthesis of other secondary metabolites	Organic acids and derivatives	Carboxylic acids and derivatives	175.1191144	M+H-H2O, M+H	C6H14N4O2	0.641	0.002588162	87.2	-	1.634073691	74-79-3	Amino acids, peptides, and analogues	8.3282	8.4272	8.4031	8.1397	7.9971	8.027	8.201	8.24	8.2449	8.5342	8.5094	8.5347	8.489	8.4876	8.4879	8.4905	8.489
pos_431	Sn-glycero-3-Phosphoethanolamine	-	metab_426	map00565;map00564	Ether lipid metabolism;Glycerophospholipid metabolism	ÒÒÃÑÖ¬ÖÊ´úÐ»;¸ÊÓÍÁ×Ö¬´úÐ»	C01233	HMDB0000114;HMDB0059660	pos	-	-	Metabolism;Metabolism	Lipid metabolism;Lipid metabolism	Lipids and lipid-like molecules	Glycerophospholipids	254.0192254	M+Na, M+K	C5H14NO6P	0.6745	0.019137722	-	61.6	1.00754745	1190-00-7	Glycerophosphoethanolamines	6.1098	5.9806	5.965	5.7193	5.7317	5.8281	6.2571	6.2841	6.1873	5.8906	5.9082	5.929	5.9516	5.9296	5.9465	5.9456	5.9468
pos_433	(R)-(+)-2-Pyrrolidone-5-carboxylic acid	-	metab_428	-	-	-	-	-	pos	-	-	-	-	-	-	147.0765398	M+H, M+NH4	C5H7NO3	0.6873	0.005401281	86.4	-	1.849480334	-	-	7.4037	7.5624	7.4938	7.4271	7.3792	7.3645	7.3644	7.3852	7.3664	7.3086	7.3081	7.3176	7.7082	7.712	7.7115	7.711	7.7147
pos_435	Oxolan-3-one	¶ñßòÍé-3-Íª	metab_430	-	-	-	-	HMDB0002523	pos	-	-	-	-	Organoheterocyclic compounds	Dihydrofurans	104.0711795	M+H, M+NH4	C4H6O2	0.7008	0.007802098	44	-	7.718131689	22929-52-8	Furanones	7.1088	7.066	7.0185	6.7876	6.8488	6.8784	6.8269	6.9206	7.0221	7.1544	7.1556	7.1134	7.1996	7.2062	7.2069	7.2052	7.2085
pos_436	Glutaminylglutamic acid	¹È°±õ£°·»ù¹È°±Ëá	metab_431	-	-	-	-	HMDB0028796	pos	-	-	-	-	Organic acids and derivatives	Carboxylic acids and derivatives	258.1103582	M+H-H2O, M+Na	C10H17N3O6	0.7008	0.00427021	-	34.2	6.947043556	88830-90-4	Amino acids, peptides, and analogues	8.2824	8.3139	8.1967	8.396	8.394	8.4039	8.2815	8.2909	8.2772	7.9302	8.0198	7.9549	8.2266	8.2312	8.2311	8.2292	8.2294
pos_438	N-Acetyl-D-mannosaminolactone	N-ÒÒõ£-D-¸ÊÂ¶ÌÇ°±»ùÄÚõ¥	metab_433	-	-	-	C03776	-	pos	-	-	-	-	-	-	220.0818298	M+H, M+ACN+Na	C8H13NO6	0.694	0.08182969	61.1	-	1.215041082	-	-	5.4374	5.4633	5.4859	5.3839	5.4752	5.4026	5.6073	5.6259	5.5893	5.4755	5.6341	5.6581	5.3964	5.395	5.4283	5.4028	5.3288
pos_446	5,6-Dimethoxyflavone	5,6-¶þ¼×Ñõ»ù»ÆÍª	metab_441	-	-	-	-	HMDB0030719;LMPK12110102	pos	-	-	-	-	Phenylpropanoids and polyketides	Flavonoids	265.0854908	M+H-H2O, 2M+K	C17H14O4	0.748	0.01595528	-	30.3	-1.524031538	33554-48-2	O-methylated flavonoids	6.6722	6.9597	6.8772	5.7324	5.6795	5.6087	6.504	6.262	6.079	6.1124	5.8689	5.9443	6.1152	6.1139	6.1165	6.1109	6.1288
pos_453	N-Acetyl-L-glutamate 5-semialdehyde	N-ÒÒõ£-L-¹È°±Ëá5-°ëÈ©	metab_448	map01100;map00220;map01110;map01210;map00330;map01230	Metabolic pathways;Arginine biosynthesis;Biosynthesis of secondary metabolites;2-Oxocarboxylic acid metabolism;Arginine and proline metabolism;Biosynthesis of amino acids	´úÐ»Í¾¾¶;¾«°±ËáÉúÎïºÏ³É;´Î¼¶´úÐ»²úÎïµÄÉúÎïºÏ³É;2-ÑõôÊ»ùËá´úÐ»;¾«°±ËáºÍ¸¬°±Ëá´úÐ»;°±»ùËáµÄÉúÎïºÏ³É	C01250	HMDB0006488	pos	-	-	Metabolism;Metabolism;Metabolism;Metabolism;Metabolism;Metabolism	Global and overview maps;Amino acid metabolism;Global and overview maps;Global and overview maps;Amino acid metabolism;Global and overview maps	Organic acids and derivatives	Carboxylic acids and derivatives	138.055125	M+H-2H2O, M+NH4	C7H11NO4	0.7684	0.004973388	-	56.8	0.982635385	13074-21-0	Amino acids, peptides, and analogues	6.8254	6.8094	6.7503	6.7181	6.741	6.7708	6.8208	6.8944	6.8846	6.8169	6.8428	6.8151	6.8711	6.8758	6.8759	6.8764	6.8753
pos_461	Hydroxyvalerylglycine	-	metab_456	-	-	-	-	HMDB0094717	pos	-	-	-	-	Organic acids and derivatives	Carboxylic acids and derivatives	158.0813968	M+H-H2O, M+K	C7H13NO4	0.7889	0.07535567	-	49	1.297529862	-	Amino acids, peptides, and analogues	5.2555	5.095	4.9707	4.8576	4.9499	4.7593	5.101	5.0389	4.9622	5.1263	5.2817	5.1418	5.0817	5.0804	5.0777	5.0963	5.1523
pos_464	Val Ser	-	metab_459	-	-	-	-	-	pos	-	-	-	-	-	-	187.107932	M+H-H2O, M+H	C8H16N2O4	0.7958	0.002542451	40.4	-	1.044801572	-	-	7.0108	7.0691	7.0512	6.912	6.9453	6.9041	6.9677	6.9642	6.9905	6.9988	7.0904	7.1285	7.1283	7.1268	7.1255	7.1259	7.1261
pos_472	Pro Arg	-	metab_465	-	-	-	-	-	pos	-	-	-	-	-	-	272.1719	M+H-2H2O, M+H	C11H21N5O3	0.823	0.005583446	49.3	-	-4.353685171	-	-	6.3748	6.3651	6.3247	6.4602	6.4875	6.4422	6.056	6.0646	6.0919	6.2134	6.2435	6.1879	6.2701	6.266	6.2675	6.2722	6.2678
pos_474	Ala Gly Pro Lys	-	metab_467	-	-	-	-	-	pos	-	-	-	-	-	-	372.2245367	M+2H, M+H	C16H29N5O5	0.8299	0.036844418	45.8	-	1.01399375	-	-	5.5029	5.5787	5.7072	4.6086	4.9817	4.8631	6.0398	5.9843	5.8647	5.6296	5.7918	5.887	5.4494	5.4125	5.4482	5.4506	5.4483
pos_480	Leu Lys	-	metab_473	-	-	-	-	-	pos	-	-	-	-	-	-	260.1970945	M+2H, M+H	C12H25N3O3	0.8436	0.018888331	32	-	1.63091964	-	-	5.2491	5.2614	5.4748	5.8734	5.903	5.7784	5.7838	5.8082	5.5542	5.1578	4.9877	5.3816	5.3969	5.4012	5.4131	5.3911	5.3978
pos_487	(R)C(R)S-S-Propylcysteine sulfoxide	£¨R£© C£¨R£©S-S-±û»ù°ëë×°±ËáÑÇí¿	metab_480	-	-	-	-	HMDB0029442	pos	-	-	-	-	Organic acids and derivatives	Carboxylic acids and derivatives	180.0691149	M+H, 2M+K	C6H13NO3S	0.8573	0.011805294	52.8	-	1.252270637	17935-27-2	Amino acids, peptides, and analogues	5.1134	5.3521	4.8935	5.323	5.1437	4.8791	4.9863	5.1266	4.9954	4.421	4.613	4.402	5.7046	5.7061	5.717	5.7051	5.7085
pos_495	Monoethyl carbonate	-	metab_488	-	-	-	-	HMDB0031232	pos	-	-	-	-	Organic acids and derivatives	Organic carbonic acids and derivatives	91.03836344	M+H, M+NH4	C3H6O3	0.8916	0.014403457	75.3	-	-6.742581058	13932-53-1	Carbonic acid monoesters	5.3975	4.9723	4.1689	5.9896	5.9747	6.1359	5.4893	5.748	5.6098	3.5506	3.5109	3.6056	5.5389	5.5506	5.5501	5.5527	5.5554
pos_496	Cis-2,3-Dimethylthiirane	-	metab_489	-	-	-	-	HMDB0039807	pos	-	-	-	-	Organoheterocyclic compounds	Thiiranes	89.04260657	M+H, M+NH4	C4H8S	0.8916	0.0195343	67.2	-	7.484366674	5954-71-2	_	6.7675	6.425	5.9043	7.3151	7.2923	7.4489	6.8387	7.0889	6.959	5.5532	5.3377	5.28	6.8943	6.9119	6.9113	6.9166	6.9115
pos_506	Pseudouridine	¼ÙÄòÜÕ	metab_498	map00240;map01100	Pyrimidine metabolism;Metabolic pathways	à×à¤´úÐ»;´úÐ»Í¾¾¶	C02067	HMDB0000767	pos	-	-	Metabolism;Metabolism	Nucleotide metabolism;Global and overview maps	Nucleosides, nucleotides, and analogues	Nucleoside and nucleotide analogues	308.091206	M+CH3OH+H, M+ACN+Na	C9H12N2O6	0.8299	0.042104908	-	63.3	1.231407523	1445-07-4	_	5.0255	4.9728	5.1479	5.6573	5.6334	5.6394	5.4738	5.4595	5.3815	5.2612	5.2173	5.3337	5.5281	5.4994	5.486	5.4884	5.4863
pos_523	N-Benzyloxycarbonylglycine	N-ÜÐÑõôÊ»ù¸Ê°±Ëá	metab_514	-	-	-	C03710	-	pos	-	-	-	-	-	-	210.0762814	M+H, M+CH3OH+H	C10H11NO4	1.2071	0.029778629	56.7	-	0.942920352	1138-80-3	-	4.2008	4.3675	4.0657	5.4704	5.7465	5.5829	4.0696	3.9081	4.566	4.7141	4.7797	4.5726	5.2396	5.2383	5.235	5.255	5.2649
pos_535	Thr Ser Ala	-	metab_526	-	-	-	-	-	pos	-	-	-	-	-	-	260.1243858	M+H-H2O, M+H	C10H19N3O6	1.351	0.005924362	44.6	-	1.041691026	-	-	6.6695	6.6414	6.7175	6.3967	6.3494	6.4812	6.412	6.463	6.5692	6.8199	6.779	6.8446	6.5618	6.5613	6.5626	6.5651	6.558
pos_542	L-Alloisoleucine	L-ÒìÁÁ°±Ëá	metab_533	-	-	-	-	HMDB0000557	pos	-	-	-	-	Organic acids and derivatives	Carboxylic acids and derivatives	132.1021381	M+H, M+Na	C6H13NO2	1.3715	0.019040764	63.4	-	1.777058879	1509-34-8	Amino acids, peptides, and analogues	7.5827	7.5494	7.5321	7.6802	7.6863	7.658	7.2475	7.2695	7.3223	7.292	7.294	7.2465	7.4169	7.4335	7.435	7.4376	7.4352
pos_545	Asp Cys Asp Tyr	-	metab_536	-	-	-	-	-	pos	-	-	-	-	-	-	515.1449983	M+2H, M+H	C20H26N4O10S	1.4399	0.014051686	34.7	-	1.093721096	-	-	4.4168	4.9905	4.3025	5.7123	5.9309	5.7475	3.903	3.9324	5.3523	6.2054	5.9423	4.5549	6.1278	6.1265	6.1377	6.1257	6.1377
pos_560	6-(4-ethyl-3-hydroxyphenoxy)-3,4,5-trihydroxyoxane-2-carboxylic acid	-	metab_551	-	-	-	-	-	pos	-	-	-	-	-	-	332.1322467	M+NH4, M+ACN+H	C14H18O8	1.5154	0.126193114	-	54.5	-5.559837805	-	-	4.6746	4.6772	4.878	4.2779	4.3279	4.2817	4.3606	4.4348	4.6625	4.9047	4.6908	4.6564	4.3258	4.4357	4.459	4.47	4.4601
pos_574	Ser Lys Leu	-	metab_565	-	-	-	-	-	pos	-	-	-	-	-	-	347.2292385	M+2H, M+H	C15H30N4O5	1.5496	0.039816453	31.8	-	1.314881611	-	-	5.8807	5.7902	5.9288	4.3785	4.8165	4.7127	6.159	6.2032	6.0616	5.5099	5.5136	5.7666	5.4192	5.4544	5.4141	5.4168	5.4175
pos_595	Imidazolepropionic acid	ßäßò±ûËá	metab_585	map00340	Histidine metabolism	×é°±Ëá´úÐ»	C20522	HMDB0002271	pos	-	-	Metabolism	Amino acid metabolism	Organoheterocyclic compounds	Azoles	158.0926264	M+H-2H2O, M+NH4	C6H8N2O2	1.6737	0.011688477	-	61.3	3.655600213	1074-59-5	Imidazoles	6.5343	6.5739	6.536	6.6886	6.6132	6.6582	6.6648	6.6907	6.7277	6.4918	6.5887	6.538	6.5893	6.6013	6.5993	6.6019	6.5994
pos_627	2-Propylisonicotinic acid	-	metab_617	-	-	-	-	-	pos	-	-	-	-	-	-	166.0864843	M+H-H2O, M+H	C9H11NO2	1.8115	0.004387855	65.2	-	0.956611788	-	-	7.3289	7.3209	7.3061	7.3987	7.3973	7.3794	7.0602	7.0522	7.1211	7.1599	7.1961	7.1239	7.2356	7.2392	7.2401	7.2396	7.2403
pos_633	Alpha-Ionol O-[arabinosyl-(1->6)-glucoside]	-	metab_623	-	-	-	-	HMDB0038732	pos	-	-	-	-	Lipids and lipid-like molecules	Fatty Acyls	511.2519249	M+H-H2O, M+Na	C24H40O10	1.8389	0.009467735	-	61.9	-3.505735459	-	Fatty acyl glycosides	6.6413	6.7022	6.7819	5.9345	6.1052	5.9674	6.8572	6.8964	6.8001	6.7495	6.8896	6.8614	6.5645	6.5659	6.5624	6.5712	6.5604
pos_644	Ala Ile Ala	-	metab_634	-	-	-	-	-	pos	-	-	-	-	-	-	274.1763965	M+H, M+K	C12H23N3O4	1.9009	0.050452285	40.6	-	0.965774386	-	-	4.7282	4.9554	5.0255	4.1979	3.8124	4.3009	6.0638	6.0892	5.8896	5.0479	5.023	5.5157	4.9997	5.0489	5.0527	5.0536	5.0405
pos_657	N-ACETYLPROLINE	-	metab_646	-	-	-	-	HMDB0242126;HMDB0094701	pos	-	-	-	-	Organic acids and derivatives	Carboxylic acids and derivatives	158.0814117	M+H, 2M+NH4	C7H11NO3	1.9763	0.011326886	49.9	-	1.541085442	68-95-1	Amino acids, peptides, and analogues	5.8793	5.8587	5.9419	5.6003	5.6984	5.7298	6.3034	6.3322	6.1846	5.84	5.7885	6.0134	5.8595	5.8643	5.8615	5.8664	5.8722
pos_686	Leu Pro Thr	-	metab_675	-	-	-	-	-	pos	-	-	-	-	-	-	330.2025936	M+H, M+K	C15H27N3O5	2.0938	0.011586669	71.2	-	0.747944352	-	-	5.6367	5.6164	5.549	5.7524	5.6065	5.7199	5.3553	5.4462	5.3737	5.4026	5.246	5.2981	5.4827	5.4963	5.4892	5.4918	5.4926
pos_697	(2S,2'S)-Pyrosaccharopine	£¨2S£¬2S£©-½¹ÌÇ¾«Æ½	metab_686	-	-	-	-	-	pos	-	-	-	-	-	-	276.1554908	M+NH4, M+ACN+H	C11H18N2O5	2.1281	0.024486658	-	41.7	0.362565527	-	-	5.867	5.818	5.9058	5.4386	5.4539	5.5716	6.1064	6.1305	5.9754	5.7779	5.7127	5.9152	5.6184	5.6383	5.6423	5.6449	5.6424
pos_728	Mozambioside	ÄªÉ£±È¿ËÜÕ	metab_717	-	-	-	-	HMDB0037002	pos	-	-	-	-	Organoheterocyclic compounds	Naphthofurans	541.2627339	M+H-H2O, M+CH3OH+H	C26H36O10	2.2248	0.017157786	-	69.1	-9.729746244	70717-95-2	_	6.5451	6.604	6.7087	6.0041	6.1316	6.0521	6.7295	6.7663	6.6803	6.7361	6.8776	6.8367	6.5366	6.5318	6.5474	6.5316	6.5285
pos_733	Phenylacetaldehyde	±½ÒÒÈ©	metab_722	map01100;map00360	Metabolic pathways;Phenylalanine metabolism	´úÐ»Í¾¾¶;±½±û°±Ëá´úÐ»	C00601	HMDB0041610;HMDB0006236	pos	-	-	Metabolism;Metabolism	Global and overview maps;Amino acid metabolism	Benzenoids	Benzene and substituted derivatives	103.0547474	M+H-H2O, M+H	C8H8O	2.2454	0.003088103	-	49.7	4.337699709	122-78-1;6314-97-2	_	6.3003	6.2846	6.2492	6.3691	6.3814	6.3471	6.0595	6.0382	6.1088	6.1248	6.16	6.1064	6.2339	6.2345	6.2335	6.2335	6.2367
pos_757	Tyrosyl-Threonine	ÀÒ°±ËáËÕ°±Ëá	metab_745	-	-	-	-	HMDB0029115	pos	-	-	-	-	Organic acids and derivatives	Carboxylic acids and derivatives	324.1555637	M+CH3OH+H, M+ACN+H	C13H18N2O5	2.3619	0.020759014	-	34.5	1.080247625	-	Amino acids, peptides, and analogues	5.6902	5.7054	5.7494	5.11	5.1599	5.1283	5.9291	5.9531	5.8589	5.748	5.877	5.8409	5.5662	5.5633	5.5612	5.5613	5.5431
pos_791	(2E,4E)-2,7-Dimethyl-2,4-octadienedioic acid	£¨2E£¬4E£©-2,7-¶þ¼×»ù-2,4-ÐÁ¶þÏ©¶þËá	metab_779	-	-	-	-	HMDB0034099	pos	-	-	-	-	Lipids and lipid-like molecules	Fatty Acyls	240.1232721	M+NH4, M+ACN+H	C10H14O4	2.5487	0.013440284	-	37.5	1.7427291	110107-15-8	Fatty acids and conjugates	5.1796	5.1621	5.1563	5.2076	5.2113	5.2885	4.93	4.9696	4.8272	5.1957	5.16	5.1778	5.3072	5.3058	5.3022	5.3096	5.3177
pos_796	Glu Cys Leu	-	metab_784	-	-	-	-	-	pos	-	-	-	-	-	-	381.177196	M+H, M+NH4	C14H25N3O6S	2.5693	0.027335962	31.1	-	0.866914654	-	-	5.4887	5.4912	5.5794	4.9691	4.8573	4.784	5.7696	5.8003	5.6733	5.4744	5.683	5.6537	5.3192	5.3088	5.3404	5.3167	5.3187
pos_799	11-alpha-O-beta-D-Glucopyranosyl-16alpha-O-methylneoquassin	11-¦Á-O-¦Â-D-ßÁà«ÆÏÌÇ»ù-16-¦Á-O-¼×»ùÐÂÄâÇàÃ¹ËØ	metab_787	-	-	-	-	HMDB0039773	pos	-	-	-	-	Lipids and lipid-like molecules	Prenol lipids	569.2938941	M+H, M+Na	C29H44O11	2.5143	0.006807367	-	52.2	-3.069792889	-	Terpene glycosides	6.9899	7.0348	7.1217	6.3599	6.4703	6.3766	7.1921	7.2242	7.1229	7.1265	7.2796	7.2265	6.9159	6.9144	6.9129	6.917	6.9093
pos_801	5-Hydroxytryptophol glucuronide	5-ôÇ»ùÉ«°±ËáÆÏÌÇÜÕËá	metab_789	-	-	-	-	HMDB0013200	pos	-	-	-	-	Organic oxygen compounds	Organooxygen compounds	340.1394634	M+H, M+Na	C16H21NO7	2.5143	0.009874242	-	33.9	1.135186215	-	Carbohydrates and carbohydrate conjugates	6.4461	6.1203	5.8955	3.8151	4.4794	4.3411	4.4825	4.4745	4.795	5.0658	5.5758	5.0889	5.4901	5.495	5.4845	5.4948	5.4917
pos_812	L-2-Amino-3-oxobutanoic acid	L-2-°±»ù-3-Ñõ´ú¶¡Ëá	metab_799	map01100;map00260	Metabolic pathways;Glycine, serine and threonine metabolism	´úÐ»Í¾¾¶;¸Ê°±Ëá¡¢Ë¿°±ËáºÍËÕ°±Ëá´úÐ»	C03508	HMDB0006454;LMFA01060172	pos	-	-	Metabolism;Metabolism	Global and overview maps;Amino acid metabolism	Organic acids and derivatives	Carboxylic acids and derivatives	298.0972109	M+ACN+H, 2M+ACN+Na	C4H7NO3	2.6456	0.004588066	-	70.9	1.942730503	-	Amino acids, peptides, and analogues	7.0172	7.3177	7.1213	7.626	7.5571	7.4851	6.9663	6.9163	6.8834	6.1493	6.0577	5.996	7.0633	7.0668	7.0664	7.0689	7.0666
pos_850	Ile Lys Leu	-	metab_837	-	-	-	-	-	pos	-	-	-	-	-	-	373.2813184	M+2H, M+H	C18H36N4O4	2.8604	0.021012962	77	-	0.95773074	-	-	5.4287	5.3518	5.5646	3.8697	4.2618	4.2878	6.1435	6.2109	6.07	5.1739	5.2157	5.626	5.2072	5.2041	5.185	5.2064	5.2041
pos_854	Physagulin C	-	metab_841	-	-	-	-	HMDB0038535	pos	-	-	-	-	Lipids and lipid-like molecules	Steroids and steroid derivatives	543.2600955	M+H, M+Na	C30H38O9	2.8741	0.01656678	-	64.8	2.27989084	136997-67-6	Steroid lactones	5.0866	4.9713	5.0334	6.8415	6.9365	6.8729	4.9887	4.9515	4.8264	4.8293	4.8187	4.9729	6.1546	6.1496	6.1509	6.1487	6.1355
pos_879	2E,4E,8E,10E-Dodecatetraenedioic acid	-	metab_866	-	-	-	-	LMFA01170008	pos	-	-	-	-	-	-	223.0967085	M+H-H2O, M+H	C12H14O4	3.0046	0.192471353	30.5	-	1.489356434	-	-	2.9968	4.4917	2.8108	2.6357	2.6806	2.6469	3.4404	2.8515	2.9184	4.2391	2.798	2.842	3.2905	3.1864	3.1075	3.1379	3.1011
pos_885	Lys Leu Phe	-	metab_872	-	-	-	-	-	pos	-	-	-	-	-	-	407.26569	M+2H, M+H	C21H34N4O4	3.0046	0.185858481	41.3	-	1.554866578	-	-	4.219	4.0052	4.516	1.786	2.6958	1.797	5.0844	5.2336	4.9237	4.3179	4.3215	4.7076	3.9851	3.9563	3.7907	3.955	4.0255
pos_887	2,6-Dioxo-6-phenylhexanoate	2,6-¶þÑõ»ù-6-±½»ù¼ºËáÑÎ	metab_874	-	-	-	C03750	-	pos	-	-	-	-	-	-	221.0810789	M+H-H2O, M+H	C12H12O4	3.0465	0.018797894	54.8	-	0.988344454	-	-	5.482	5.9323	4.9839	5.3515	5.2741	4.8509	5.5767	5.2451	5.1084	6.0593	4.9136	4.6857	5.5282	5.5179	5.5145	5.5113	5.5067
pos_889	Phe Pro Glu	-	metab_876	-	-	-	-	-	pos	-	-	-	-	-	-	433.2086027	M+H, M+ACN+H	C19H25N3O6	3.053	0.020817844	81.3	-	1.772704075	-	-	6.1521	6.1301	6.1353	5.4754	5.6576	5.6175	6.0765	6.1249	6.0358	6.0523	6.1112	6.0201	5.9511	5.937	5.9287	5.9313	5.9318
pos_898	3,4,5-trihydroxy-6-[(5-hydroxy-4-oxo-2-phenyl-3,4-dihydro-2H-1-benzopyran-7-yl)oxy]oxane-2-carboxylic acid	-	metab_885	-	-	-	-	-	pos	-	-	-	-	-	-	433.1103661	M+H, M+Na	C21H20O10	3.1219	0.036259616	-	38.5	-5.917832932	-	-	5.1138	5.1863	4.8493	6.1776	6.113	6.4171	4.2916	4.5987	4.6677	3.6015	3.1642	3.8173	6.0485	6.0237	6.0119	6.0145	6.0122
pos_911	Deacetylcephalosporin C	ÍÑÒÒõ£Í·æß¾úËØC	metab_898	map01100;map00311;map01110	Metabolic pathways;Penicillin and cephalosporin biosynthesis;Biosynthesis of secondary metabolites	´úÐ»Í¾¾¶;ÇàÃ¹ËØºÍÍ·æß¾úËØÉúÎïºÏ³É;´Î¼¶´úÐ»²úÎïµÄÉúÎïºÏ³É	C03112	-	pos	-	-	Metabolism;Metabolism;Metabolism	Global and overview maps;Biosynthesis of other secondary metabolites;Global and overview maps	-	-	374.1005836	M+H, M+Na	C14H19N3O7S	3.1082	0.023284063	49.5	-	-2.851185597	1476-46-6	-	6.1581	6.0202	5.7736	2.2005	4.2477	4.2246	3.166	2.4155	4.6491	5.1224	5.5898	5.1621	5.5437	5.5247	5.5199	5.5224	5.5201
pos_924	Mollupentin	-	metab_911	-	-	-	-	LMPK12110197	pos	-	-	-	-	-	-	403.1030379	M+H, M+Na	C20H18O9	3.2786	0.03529537	49.3	-	1.689334466	-	-	6.1732	5.795	5.5664	3.165	4.0949	3.7729	5.1059	4.6153	4.978	3.3026	3.3275	3.3715	5.0258	4.9875	5.021	5.0234	5.0133
pos_929	Ile Phe	-	metab_916	-	-	-	-	-	pos	-	-	-	-	-	-	279.1706187	M+H, M+Na	C15H22N2O3	3.2175	0.028043367	61.3	-	1.077564309	-	-	5.1047	5.5029	5.7351	5.8171	5.7714	5.751	6.0502	6.0599	5.9678	5.397	5.1607	5.7852	5.5392	5.5225	5.5108	5.5133	5.5111
pos_944	Ile Leu Leu Gly Ala	-	metab_931	-	-	-	-	-	pos	-	-	-	-	-	-	486.3290499	M+H, M+Na	C23H43N5O6	3.0944	0.208404848	43.9	-	0.905368626	-	-	3.6858	3.28	4.0745	5.2115	5.4441	5.4084	3.9296	4.3995	4.1267	3.663	3.7119	3.9342	4.3824	4.5109	4.3502	4.3478	4.281
pos_945	Ile Ala Ile	-	metab_932	-	-	-	-	-	pos	-	-	-	-	-	-	316.2233356	M+H, M+Na	C15H29N3O4	3.4121	0.033941592	84.4	-	0.801662538	-	-	4.5224	4.8116	5.0447	3.7562	4.0625	4.2564	5.7941	5.7829	5.7132	4.639	4.5944	5.1911	4.7863	4.7727	4.7691	4.7473	4.7586
pos_953	Leu Phe	-	metab_940	-	-	-	-	-	pos	-	-	-	-	-	-	279.1705583	M+H, M+Na	C15H22N2O3	3.4672	0.013541698	70.1	-	0.860094141	-	-	5.0255	5.3456	5.5246	5.4427	5.3802	5.4093	6.2064	6.2289	6.1226	5.0647	4.9399	5.6686	5.3579	5.3565	5.3461	5.3475	5.3461
pos_963	1,4-Ipomeadiol	1,4-Òì±û¶þ´¼	metab_950	-	-	-	-	HMDB0030471	pos	-	-	-	-	Organoheterocyclic compounds	Heteroaromatic compounds	153.0912076	M+H-H2O, M+H	C9H14O3	3.4947	0.018898755	-	57	1.184614139	53011-73-7	_	4.8614	4.8758	4.9382	4.548	4.4918	4.4706	4.8339	4.9225	4.8766	4.9946	4.9692	5.0331	4.8953	4.891	4.8787	4.881	4.8765
pos_973	Leu Ser Ile	-	metab_959	-	-	-	-	-	pos	-	-	-	-	-	-	332.2183033	M+H, M+Na	C15H29N3O5	3.6252	0.016303098	81.1	-	0.923404402	-	-	5.6777	5.6713	5.797	5.0314	5.1155	5.1402	6.1353	6.1763	6.0694	5.6299	5.5226	5.8308	5.5523	5.5472	5.5397	5.5377	5.5355
pos_988	BW A868C	-	metab_974	-	-	-	-	-	pos	-	-	-	-	-	-	460.2771488	M+H, M+Na	C25H37N3O5	3.7043	0.036254632	55.2	-	-7.509515156	-	-	5.3418	5.1245	4.9761	5.2039	5.3499	5.4431	5.1488	5.4768	5.2618	4.7902	4.6241	4.3779	5.3065	5.2851	5.2698	5.272	5.2715
pos_1007	Ile Glu Lys Glu	-	metab_993	-	-	-	-	-	pos	-	-	-	-	-	-	518.2822323	M+H, M+Na	C22H39N5O9	3.8658	0.018852064	34.1	-	0.344072965	-	-	5.8384	5.7342	5.9543	4.8012	4.9711	4.9668	5.8984	5.9272	5.9172	5.1254	5.3082	5.6289	5.1622	5.1607	5.1548	5.1467	5.1438
pos_1021	Ile Val Phe	-	metab_1007	-	-	-	-	-	pos	-	-	-	-	-	-	378.2391233	M+H, M+Na	C20H31N3O4	4.0021	0.017457292	82.9	-	1.034764471	-	-	4.623	4.6856	4.8733	3.0245	4.1947	4.0787	6.0371	6.1771	6.0584	4.8636	4.9237	5.5753	4.9395	4.9528	4.9381	4.9344	4.9349
pos_1024	Val Ile Ile	-	metab_1010	-	-	-	-	-	pos	-	-	-	-	-	-	344.2547219	M+H, M+Na	C17H33N3O4	4.0514	0.061249677	88.5	-	0.987484457	-	-	4.5227	4.5929	4.9588	4.1211	4.3365	4.2662	5.7224	5.7773	5.687	4.2244	4.3325	4.9784	4.6753	4.6601	4.7176	4.6585	4.6559
pos_1045	Leu Ala Ile	-	metab_1031	-	-	-	-	-	pos	-	-	-	-	-	-	316.2232816	M+H, M+Na	C15H29N3O4	4.2572	0.033181986	85.4	-	0.630398611	-	-	5.5592	5.618	5.7958	4.4447	4.8253	4.9561	6.5431	6.5727	6.448	5.4758	5.2746	5.9097	5.5729	5.5597	5.5468	5.5524	5.5343
pos_1060	Glu Leu Tyr	-	metab_1045	-	-	-	-	-	pos	-	-	-	-	-	-	424.2080764	M+H, M+Na	C20H29N3O7	4.4015	0.028598755	30.2	-	0.590000547	-	-	0.1219	3.3611	0.1369	0.096	1.3601	0.0983	5.891	5.6708	6.2605	6.1179	5.9108	5.7967	5.9921	5.9789	5.9662	5.9656	5.9628
pos_1072	Leu Ser Leu Pro Glu	-	metab_1057	-	-	-	-	-	pos	-	-	-	-	-	-	558.3135865	M+H, M+Na	C25H43N5O9	3.6129	0.239330797	57.7	-	0.416494965	-	-	4.6396	4.6167	4.6362	5.2852	5.6179	5.5013	4.2755	4.5328	4.2975	4.0773	4.3583	4.2829	4.538	4.5364	4.4861	4.2693	4.5761
pos_1079	Ile Val Ile	-	metab_1064	-	-	-	-	-	pos	-	-	-	-	-	-	344.2546957	M+H, M+Na	C17H33N3O4	4.6531	0.027950851	89.7	-	0.911073368	-	-	5.5688	5.5922	5.8041	4.4935	4.9638	4.8785	6.4132	6.4424	6.3104	5.1713	5.0465	5.7102	5.3635	5.3488	5.3399	5.3362	5.3341
pos_1123	Cis-3-Hexenyl crotonate	-	metab_1107	-	-	-	-	HMDB0032319;LMFA07010806	pos	-	-	-	-	Lipids and lipid-like molecules	Fatty Acyls	133.1014027	M+H-2H2O, M+NH4	C10H16O2	5.4741	0.02497618	-	38.4	1.343876911	65405-80-3	Fatty acid esters	5.1775	5.1188	5.1175	4.5353	4.5477	4.5839	4.802	4.8368	4.9163	4.8077	4.9348	4.8207	4.9212	4.9357	4.9098	4.9189	4.9091
pos_1134	3',4',5'-Trimethoxycinnamyl alcohol	3'£¬4'£¬5'-Èý¼×Ñõ»ùÈâ¹ð´¼	metab_1118	-	-	-	-	-	pos	-	-	-	-	-	-	247.0943245	M+H, M+Na	C12H16O4	5.5766	0.014815008	69.3	-	1.365441334	-	-	6.0235	6.079	5.9678	3.4089	3.4364	3.5637	5.2589	5.2093	5.6367	5.3908	5.3454	5.2579	5.0987	5.0992	5.0937	5.0878	5.0847
pos_1141	N1,N5,N10-Tricoumaroyl spermidine	N1£¬N5£¬N10ÈýÏã¶¹õ£ÑÇ¾«°·	metab_1125	map01110	Biosynthesis of secondary metabolites	´Î¼¶´úÐ»²úÎïµÄÉúÎïºÏ³É	C18069	-	pos	-	-	Metabolism	Global and overview maps	-	-	584.2765679	M+H, M+Na	C34H37N3O6	5.5496	0.128612278	52.2	-	1.809704963	-	-	4.4748	4.0983	4.132	3.5356	3.966	3.4392	3.4761	3.4774	3.4287	3.46	3.4762	3.4588	5.9525	5.9498	5.9283	5.9312	5.806
pos_1153	Tyrosyl-Gamma-glutamate	ÀÒ°±Ëá¦Ã-¹È°±Ëá	metab_1137	-	-	-	-	HMDB0029119	pos	-	-	-	-	Organic acids and derivatives	Carboxylic acids and derivatives	660.2995413	M+H-H2O, 2M+ACN+H	C14H19N3O5	2.5068	0.113905719	-	69.8	1.104043008	-	Amino acids, peptides, and analogues	5.4406	5.4763	5.5704	5.1371	5.2361	5.2477	5.5081	5.6335	5.6426	5.5692	5.6213	5.6126	5.1619	5.1336	5.1394	5.2446	5.1389
pos_1185	7-Ethyl-5,6-dihydro-1,4-dimethylazulene	7-ÒÒ»ù-5,6-¶þÇâ-1,4-¶þ¼×»ùazulene	metab_1169	-	-	-	-	HMDB0035759	pos	-	-	-	-	Hydrocarbons	Unsaturated hydrocarbons	219.1745669	M+CH3OH+H, 2M+K	C14H18	5.8522	0.066543515	-	61.6	1.209505707	18454-89-2	Branched unsaturated hydrocarbons	4.3121	4.2777	4.4943	4.4675	4.1223	4.0679	4.4027	4.4304	4.4029	4.3752	4.4644	4.261	4.3594	4.4204	4.364	4.357	4.3548
pos_1197	Butyl (S)-3-hydroxybutyrate [arabinosyl-(1->6)-glucoside]	£¨S£©-3-ôÇ»ù¶¡Ëá¶¡õ¥[°¢À­²®ÌÇ»ù-£¨1->6£©-ÆÏÌÑÌÇÜÕ]	metab_1181	-	-	-	-	HMDB0039214	pos	-	-	-	-	Lipids and lipid-like molecules	Fatty Acyls	477.1957459	M+H-2H2O, M+Na	C19H34O12	5.8865	0.024076801	-	32.2	2.730403792	-	Fatty acyl glycosides	4.1874	4.2161	3.8555	4.6393	5.1019	4.971	3.8668	3.8962	4.4264	3.8179	3.8427	3.8867	5.2329	5.244	5.2182	5.2424	5.2401
pos_1199	9-hydroxy-5Z-nonenoic acid	-	metab_1183	-	-	-	-	LMFA01050232	pos	-	-	-	-	-	-	173.1174128	M+H-H2O, M+H	C9H16O3	5.8865	0.018875286	30.6	-	0.49421272	-	-	4.9931	5.1019	4.9965	4.8141	4.8344	4.8111	5.0464	5.1066	4.9818	5.0293	4.9514	4.9937	4.9285	4.9181	4.9401	4.9303	4.9238
pos_1205	P-Tolualdehyde	-	metab_1189	map01100	Metabolic pathways	´úÐ»Í¾¾¶	C06758	HMDB0029638	pos	-	-	Metabolism	Global and overview maps	Benzenoids	Benzene and substituted derivatives	121.0650712	M+H, M+ACN+H	C8H8O	5.9002	0.021504452	87.6	-	2.331546632	104-87-0	Benzoyl derivatives	5.54	5.5934	5.6468	5.4551	5.3323	5.3812	5.5991	5.5874	5.5262	5.6114	5.6347	5.5795	5.5478	5.572	5.5685	5.567	5.5647
pos_1212	Narbonolide	-	metab_1196	map01100;map01110	Metabolic pathways;Biosynthesis of secondary metabolites	´úÐ»Í¾¾¶;´Î¼¶´úÐ»²úÎïµÄÉúÎïºÏ³É	C11997	-	pos	-	-	Metabolism;Metabolism	Global and overview maps;Global and overview maps	-	-	353.2301119	M+H, M+Na	C20H32O5	5.9344	0.005779057	94	-	-6.071900959	-	-	7.1149	7.1814	6.94	7.1603	7.204	7.2149	6.654	6.6838	7.0541	6.9581	7.1288	6.9083	7.3008	7.2997	7.2958	7.2984	7.3025
pos_1213	2E,4E,8Z,10E-dodecatetraenoic acid	-	metab_1197	-	-	-	-	LMFA01030240	pos	-	-	-	-	-	-	193.1225878	M+H-H2O, M+H	C12H16O2	5.9413	0.010278226	61.3	-	0.967205777	-	-	5.89	5.9071	5.8825	4.9108	5.0909	5.0838	5.761	5.78	5.8786	5.5355	5.6409	5.5571	5.5753	5.5754	5.574	5.5744	5.5846
pos_1223	(Z)-9-Cycloheptadecen-1-one	£¨Z£© -9-»·¸ýÏ©-1-Íª	metab_1205	-	-	-	-	HMDB0031336	pos	-	-	-	-	Organic oxygen compounds	Organooxygen compounds	233.2265592	M+H-H2O, M+H	C17H30O	5.9753	0.015316353	-	47	0.72661948	542-46-1	Carbonyl compounds	4.9116	4.9937	4.7452	5.2288	5.2979	5.3281	3.9381	3.9675	4.4627	4.7886	4.641	4.3883	5.136	5.144	5.1544	5.1428	5.1464
pos_1235	Sanchinoside B1	ÈýÆßÔíß°B1	metab_1217	-	-	-	-	HMDB0037129	pos	-	-	-	-	Lipids and lipid-like molecules	Prenol lipids	661.4298467	M+H-H2O, M+Na	C36H62O9	6.0096	0.008773937	-	82.5	0.319332724	97744-96-2	Triterpenoids	6.3936	6.3433	6.3153	5.1279	5.22	4.6148	6.2718	6.552	6.5342	5.4829	6.0575	5.6807	6.1092	6.1182	6.1146	6.1172	6.1114
pos_1242	GPCho(18:2/18:2)	-	metab_1224	-	-	-	-	HMDB0011277;HMDB0008138;HMDB0013435;HMDB0011310	pos	-	-	-	-	Lipids and lipid-like molecules	Glycerophospholipids	782.5703315	M+H, M+Na	C44H80NO8P	6.0302	0.101665339	64.8	-	1.151460295	998-06-1	Glycerophosphocholines	8.9939	8.2766	8.8587	9.1308	9.1492	9.1656	9.0179	8.6332	7.7229	9.0373	8.903	8.7953	8.566	8.5733	8.6622	8.5586	8.5925
pos_1248	PC(16:1/0:0)	-	metab_1230	-	-	-	-	LMGP01050021	pos	-	-	-	-	-	-	494.3246491	M+H, M+Na	C24H48NO7P	6.0713	0.024751277	75.1	-	1.080741206	-	-	6.6032	6.5382	6.2441	5.6656	5.6281	5.8252	5.7018	5.8634	6.6097	6.1918	6.0723	6.0295	6.0133	6.0172	6.0083	5.9912	6.0175
pos_1260	Palmitic amide	×Øéµõ£°·	metab_1242	-	-	-	-	HMDB0012273	pos	-	-	-	-	Lipids and lipid-like molecules	Fatty Acyls	256.2636304	M+H, M+ACN+H	C16H33NO	6.1193	0.015919968	-	61.4	0.54554714	629-54-9	Fatty amides	6.3381	6.3561	6.3099	6.3125	6.2845	6.2424	6.5134	6.37	6.3532	6.5963	6.4278	6.4936	6.4266	6.4251	6.4268	6.4272	6.4416
pos_1271	DG(18:1(11Z)/18:4(6Z,9Z,12Z,15Z)/0:0)	-	metab_1253	-	-	-	C00165	HMDB0007193	pos	-	-	-	-	Lipids and lipid-like molecules	Fatty Acyls	615.498431	M+H, M+K	C39H66O5	6.1947	0.019403221	44.6	-	0.210468399	-	Lineolic acids and derivatives	6.6461	6.6981	6.6764	6.7373	6.6796	6.5585	6.8183	6.9061	6.9264	6.9546	6.875	7.0753	6.8083	6.8271	6.8182	6.8261	6.8286
pos_1282	13E-Docosenamide	-	metab_1263	-	-	-	-	-	pos	-	-	-	-	-	-	338.3419807	M+H, M+ACN+Na	C22H43NO	6.2359	0.024849938	32.1	-	0.709194247	-	-	5.8112	5.6546	5.7956	5.9753	5.7228	5.592	6.191	5.8323	5.8127	5.709	5.7614	6.0333	5.8654	5.8716	5.8691	5.8629	5.8899
pos_1285	11-dehydro-TXB3	-	metab_1266	-	-	-	-	LMFA03030009	pos	-	-	-	-	-	-	349.1989018	M+H-H2O, 2M+NH4	C20H30O6	6.2428	0.037843452	51.4	-	-5.59430246	-	-	6.4436	6.6332	6.6012	5.5002	5.4272	5.496	6.4638	6.482	6.5616	6.0753	6.276	6.2505	6.137	6.1214	6.0962	6.1344	6.1322
pos_1295	DG(14:0/15:0/0:0)	-	metab_1276	-	-	-	C00165	HMDB0007010	pos	-	-	-	-	Lipids and lipid-like molecules	Glycerolipids	571.4361185	M+ACN+H, M+2Na-H	C32H62O5	6.2976	0.007366823	-	56.8	1.207415441	-	Diradylglycerols	7.1802	7.0944	7.0656	6.4267	6.6387	6.6949	7.3475	7.3792	7.3101	6.8441	6.9844	7.0926	7.0265	7.0336	7.0274	7.0329	7.0306
pos_1304	2alpha-Fluoro-19-nor-22-oxa-1alpha,25-dihydroxyvitamin D3	-	metab_1284	-	-	-	-	LMST03020616	pos	-	-	-	-	-	-	447.293004	M+H, M+Na	C25H41FO4	6.3456	0.016434647	75.8	-	-2.240690083	-	-	7.0448	7.096	7.0873	6.8298	6.8539	6.829	7.0491	7.0927	7.1073	7.0814	7.0834	7.1127	7.025	7.0431	7.0369	7.0421	7.0376
pos_1308	GPEtn(14:0/22:4)	-	metab_1287	map01100;map00564;map01110;map00563;map04136;map04138	Metabolic pathways;Glycerophospholipid metabolism;Biosynthesis of secondary metabolites;Glycosylphosphatidylinositol (GPI)-anchor biosynthesis;Autophagy - other;Autophagy - yeast	´úÐ»Í¾¾¶;¸ÊÓÍÁ×Ö¬´úÐ»;´Î¼¶´úÐ»²úÎïµÄÉúÎïºÏ³É;ÌÇ»ùÁ×Ö¬õ£¼¡´¼£¨GPI£©-ÃªÉúÎïºÏ³É;×ÔÊÉ-ÆäËû;×ÔÊÉ-½ÍÄ¸	C00350	HMDB0008844	pos	Lipids	Phospholipids	Metabolism;Metabolism;Metabolism;Metabolism;Cellular Processes;Cellular Processes	Global and overview maps;Lipid metabolism;Global and overview maps;Glycan biosynthesis and metabolism;Transport and catabolism;Transport and catabolism	Lipids and lipid-like molecules	Glycerophospholipids	740.5232653	M+H, M+Na	C41H74NO8P	6.3731	0.019787315	99	-	1.060087391	-	Glycerophosphoethanolamines	6.7014	6.9868	6.9035	7.2921	7.3225	7.3078	5.7753	5.4707	6.6867	7.1113	6.9474	6.7723	7.381	7.3911	7.371	7.3736	7.3715
pos_1335	D8'-Merulinic acid A	D8'-¼×»ÇËá	metab_1314	-	-	-	-	-	pos	-	-	-	-	-	-	391.2847622	M+H, M+Na	C24H38O4	6.5651	0.014482107	-	35.2	1.219711476	-	-	6.331	6.3598	6.3615	6.2303	6.2639	6.2137	6.4325	6.4354	6.3775	6.4229	6.4429	6.4151	6.3966	6.4014	6.3945	6.3841	6.3947
pos_1346	(+/-)-1,4-Nonanediol diacetate	-	metab_1325	-	-	-	-	HMDB0037184	pos	-	-	-	-	Lipids and lipid-like molecules	Fatty Acyls	245.1749038	M+H-H2O, M+H	C13H24O4	6.7091	0.008744766	-	55.7	0.950955859	67715-81-5	Fatty alcohol esters	6.908	6.9489	6.9756	6.8223	6.8319	6.8119	6.9586	6.9904	6.9966	6.9748	6.9995	7.0039	6.9705	6.9746	6.9656	6.9663	6.9668
pos_1352	Soyacerebroside I	´ó¶¹Ôíß°I	metab_1331	-	-	-	-	HMDB0032677	pos	-	-	-	-	Lipids and lipid-like molecules	Sphingolipids	736.5339019	M+H-H2O, M+Na	C40H75NO9	6.7502	0.02261927	-	59.7	0.543168189	114297-20-0	Glycosphingolipids	6.631	6.6478	6.6679	5.9752	6.1057	6.0599	6.5782	6.5558	6.6945	6.4046	6.3553	6.4145	6.3732	6.3671	6.3486	6.3708	6.3702
pos_1357	DG(18:0/18:4(6Z,9Z,12Z,15Z)/0:0)	-	metab_1336	-	-	-	C00165	HMDB0007164	pos	-	-	-	-	Lipids and lipid-like molecules	Fatty Acyls	639.4964703	M+NH4, M+Na	C39H68O5	6.8394	0.030427711	-	34.9	0.527418044	-	Lineolic acids and derivatives	6.1116	6.1746	6.3197	5.8828	5.9864	5.9834	6.2153	6.2187	6.3443	6.1651	6.0716	6.3172	6.2293	6.2057	6.2023	6.1943	6.2079
pos_1375	3-Hydroxy-6,8-dimethoxy-7(11)-eremophilen-12,8-olide	3-ôÇ»ù-6,8-¶þ¼×Ñõ»ù-7£¨11£©-ÊÈÒÁºìËØ-12,8-ÄÚõ¥	metab_1354	-	-	-	-	HMDB0040756	pos	-	-	-	-	Lipids and lipid-like molecules	Prenol lipids	311.1827601	M+H, M+CH3OH+H	C17H26O5	7.2306	0.008119953	-	34.5	-8.189631018	162613-65-2	Terpene lactones	7.2612	7.2998	7.3114	7.1398	7.1346	7.1275	7.2947	7.3172	7.3238	7.3269	7.3252	7.3329	7.3067	7.2976	7.3002	7.3043	7.302
pos_1395	PC(15:0/20:4(5Z,8Z,11Z,14Z))	-	metab_1374	map01100;map00564;map01110;map00590;map00591;map00592	Metabolic pathways;Glycerophospholipid metabolism;Biosynthesis of secondary metabolites;Arachidonic acid metabolism;Linoleic acid metabolism;alpha-Linolenic acid metabolism	´úÐ»Í¾¾¶;¸ÊÓÍÁ×Ö¬´úÐ»;´Î¼¶´úÐ»²úÎïµÄÉúÎïºÏ³É;»¨ÉúËÄÏ©Ëá´úÐ»;ÑÇÓÍËá;¦Á-ÑÇÂéËá´úÐ»	C00157	HMDB0007949;LMGP01011424	pos	Lipids	Phospholipids	Metabolism;Metabolism;Metabolism;Metabolism;Metabolism;Metabolism	Global and overview maps;Lipid metabolism;Global and overview maps;Lipid metabolism;Lipid metabolism;Lipid metabolism	Lipids and lipid-like molecules	Glycerophospholipids	768.5547518	M+H, M+Na	C43H78NO8P	7.7177	0.081879411	-	83.2	1.264140688	-	Glycerophosphocholines	3.9648	3.9949	4.023	7.2401	7.249	7.2206	4.4737	4.0638	4.0241	3.9854	4.0103	4.0543	5.7608	5.7018	5.6974	5.6795	5.6754
pos_1475	Oxindole	-	metab_1452	map01110	Biosynthesis of secondary metabolites	´Î¼¶´úÐ»²úÎïµÄÉúÎïºÏ³É	C12312	HMDB0061918;HMDB0244886	pos	-	-	Metabolism	Global and overview maps	Organoheterocyclic compounds	Indoles and derivatives	134.0602381	M+H, M+K	C8H7NO	8.5475	0.003359074	78.2	-	1.486753076	59-48-3	Indolines	5.6326	5.6674	5.6972	5.5507	5.5812	5.5483	5.6765	5.6966	5.7215	5.6944	5.7184	5.7154	5.679	5.6798	5.6767	5.6804	5.6781
pos_1486	Phenylpyruvic acid	±½±ûÍªËá	metab_1463	map01100;map01110;map01210;map01230;map00360;map00400	Metabolic pathways;Biosynthesis of secondary metabolites;2-Oxocarboxylic acid metabolism;Biosynthesis of amino acids;Phenylalanine metabolism;Phenylalanine, tyrosine and tryptophan biosynthesis	´úÐ»Í¾¾¶;´Î¼¶´úÐ»²úÎïµÄÉúÎïºÏ³É;2-ÑõôÊ»ùËá´úÐ»;°±»ùËáµÄÉúÎïºÏ³É;±½±û°±Ëá´úÐ»;±½±û°±Ëá¡¢ÀÒ°±ËáºÍÉ«°±ËáÉúÎïºÏ³É	C00166	HMDB0000205;156-06-9;HMDB0304081	pos	-	-	Metabolism;Metabolism;Metabolism;Metabolism;Metabolism;Metabolism	Global and overview maps;Global and overview maps;Global and overview maps;Global and overview maps;Amino acid metabolism;Amino acid metabolism	Benzenoids	Benzene and substituted derivatives	147.0442006	M+H-H2O, M+Na	C9H8O3	9.209	0.004151424	-	46.9	0.88222676	156-06-9	Phenylpyruvic acid derivatives	6.3474	6.3944	6.4077	6.2873	6.2904	6.2732	6.3934	6.4148	6.4239	6.4107	6.4295	6.4298	6.3951	6.3983	6.3947	6.3969	6.3938
pos_1493	(E)-2-Methylglutaconic acid	£¨E£© -2-¼×»ùÎì¶þËá	metab_1470	-	-	-	-	HMDB0002266	pos	-	-	-	-	Lipids and lipid-like molecules	Fatty Acyls	145.0496951	M+H-H2O, M+H	C6H8O4	9.7858	0.047507	30.8	-	1.921967257	53358-21-7	Fatty acids and conjugates	6.7993	6.8409	6.8479	6.7458	6.7461	6.7451	6.9163	6.9601	6.9518	6.9262	6.9408	6.9682	6.8206	6.8604	6.8666	6.872	6.8694
pos_1501	PC(18:2/0:0)	-	metab_1478	-	-	-	-	LMGP01050034	pos	-	-	-	-	-	-	520.3406325	M+H, M+K	C26H50NO7P	8.3349	0.019940949	70.8	-	1.668521749	-	-	7.505	7.3884	7.0149	7.291	7.1643	7.1086	6.0558	6.3314	7.4948	7.0419	6.9301	6.7315	7.0086	6.9907	7.0142	7.0035	7.0039
pos_1503	1-(5Z,8Z,11Z,14Z-eicosatetraenoyl)-sn-glycero-3-phosphate	-	metab_1480	-	-	-	-	HMDB0062312;LMGP10050013	pos	-	-	-	-	Lipids and lipid-like molecules	Glycerophospholipids	476.2753508	M+NH4, M+ACN+H	C23H39O7P	8.3349	0.043130752	-	79.7	-3.960753664	-	Glycerophosphates	5.7269	5.7914	5.7986	5.7271	5.7515	5.4217	5.0726	5.3299	5.8723	5.929	5.7782	5.844	5.7748	5.7787	5.8069	5.8168	5.8069
pos_1504	LysoPA(18:1(9Z)/0:0)	-	metab_1481	-	-	-	-	HMDB0007855	pos	-	-	-	-	Lipids and lipid-like molecules	Glycerophospholipids	454.2934609	M+NH4, M+ACN+H	C21H41O7P	8.3349	0.023137868	-	43	1.478698779	-	Glycerophosphates	5.9999	6.0519	6.0463	5.9445	5.9924	5.6715	5.3557	5.5825	6.1046	6.1902	6.0331	6.02	6.0394	6.0239	6.0289	6.0499	6.0347
pos_1527	Lucyobroside	Â¬ÇÇ²¼ÂÞÈûµÂ	metab_1503	-	-	-	-	HMDB0031983	pos	-	-	-	-	Lipids and lipid-like molecules	Sphingolipids	682.5258703	M+H-H2O, M+H	C39H73NO9	6.2496	0.034624108	-	68.9	0.894425099	189272-90-0	Glycosphingolipids	6.705	6.8481	6.7625	6.9005	6.8372	6.799	6.8177	6.7901	6.8345	6.9151	6.8247	6.8832	6.8937	6.8743	6.8833	6.8925	6.9144
pos_1533	PS(18:0/22:6(4Z,7Z,10Z,13Z,16Z,19Z))	-	metab_1509	map01100;map00564;map01110;map00260	Metabolic pathways;Glycerophospholipid metabolism;Biosynthesis of secondary metabolites;Glycine, serine and threonine metabolism	´úÐ»Í¾¾¶;¸ÊÓÍÁ×Ö¬´úÐ»;´Î¼¶´úÐ»²úÎïµÄÉúÎïºÏ³É;¸Ê°±Ëá¡¢Ë¿°±ËáºÍËÕ°±Ëá´úÐ»	C02737	LMGP03010040;HMDB0010167	pos	Lipids	Phospholipids	Metabolism;Metabolism;Metabolism;Metabolism	Global and overview maps;Lipid metabolism;Global and overview maps;Amino acid metabolism	Lipids and lipid-like molecules	Glycerophospholipids	818.5356944	M+H-H2O, M+H	C46H78NO10P	6.2428	0.007392158	-	90.1	3.169652355	-	Glycerophosphoserines	7.1128	7.0442	6.4599	7.4862	7.5558	7.5748	6.5122	6.0582	6.4433	4.3583	4.3831	4.4271	7.2108	7.2124	7.2148	7.2118	7.2061
pos_1542	2-Acetyl-3,5,5,6,8,8-hexamethyl-5,6,7,8-tetrahydronaphthalene	-	metab_1518	-	-	-	-	HMDB0061860	pos	-	-	-	-	Benzenoids	Tetralins	259.2058152	M+H-H2O, M+H	C18H26O	6.2359	0.006200466	-	34	0.574477304	-	_	6.7886	6.7907	6.7358	6.3329	6.3892	6.4092	7.0128	7.019	6.9557	6.713	6.7327	6.8294	6.7472	6.7537	6.7514	6.7539	6.7517
pos_1566	LysoPE(16:1(9Z)/0:0)	-	metab_1541	-	-	-	-	HMDB0011504	pos	-	-	-	-	Lipids and lipid-like molecules	Glycerophospholipids	452.2776777	M+H, M+Na	C21H42NO7P	6.037	0.018104948	74.2	-	1.13443877	-	Glycerophosphoethanolamines	6.1907	6.266	6.1183	5.6546	5.8237	5.591	5.3221	5.6936	6.2416	6.4265	6.2934	6.2809	6.0458	6.0648	6.0583	6.0596	6.0655
pos_1569	GPCho(16:0/18:3)	-	metab_1544	-	-	-	-	HMDB0011212;HMDB0011213;HMDB0007975;HMDB0007974	pos	-	-	-	-	Lipids and lipid-like molecules	Glycerophospholipids	756.5545929	M+H, M+Na	C42H78NO8P	6.0302	0.083318791	55.3	-	1.073900962	203393-39-9	Glycerophosphocholines	7.4652	6.4484	7.3491	7.598	7.6901	7.6982	7.3104	7.1023	5.3023	7.3609	7.2283	7.0141	6.9358	6.9075	6.9348	6.9381	6.8491
pos_1572	Fasciculic acid A	Êø×´ËáA	metab_1547	-	-	-	-	HMDB0036439	pos	-	-	-	-	Lipids and lipid-like molecules	Prenol lipids	643.4188684	M+NH4, M+Na	C36H60O8	6.0302	0.011689026	-	84.3	1.653604334	126906-00-1	Triterpenoids	6.3752	6.3497	6.2969	4.334	4.4508	3.2648	6.3541	6.4739	6.4058	4.4527	5.8538	5.2068	5.7877	5.7952	5.788	5.7942	5.7996
pos_1583	Mangiferic acid	Ã¢¹ûËá	metab_1558	-	-	-	-	HMDB0029800	pos	-	-	-	-	Lipids and lipid-like molecules	Fatty Acyls	263.2371282	M+H-H2O, M+H-2H2O	C18H32O2	5.9753	0.034213459	-	57.2	0.664255284	18402-92-1	Lineolic acids and derivatives	4.7212	5.1647	4.8336	5.929	5.8296	5.8625	4.561	4.6584	4.9682	5.214	4.8132	5.0056	5.5712	5.5788	5.5662	5.5684	5.602
pos_1586	(3Z,6Z,9Z)-dodecatrienol	-	metab_1561	-	-	-	C08375	LMFA05000097	pos	-	-	-	-	-	-	181.1588031	M+H-H2O, M+H	C12H20O	5.9685	0.005837222	43.2	-	0.659579834	-	-	5.113	5.1587	4.8134	5.501	5.4564	5.5475	4.7702	4.8567	4.9505	4.8501	4.6796	4.7318	5.3122	5.3162	5.3105	5.3098	5.3128
pos_1588	3-Epinobilin	3-ÉöÉÏÏÙËØ	metab_1563	-	-	-	-	HMDB0036690	pos	-	-	-	-	Lipids and lipid-like molecules	Prenol lipids	379.2093602	M+CH3OH+H, M+ACN+Na	C20H26O5	5.9548	0.106532528	-	87	-6.224770506	-	Terpene lactones	5.6125	5.9223	6.0461	3.6001	3.6229	3.6113	5.5107	5.5432	5.9833	5.4219	5.6006	5.4687	5.0578	5.0193	4.9974	5.1164	5.0483
pos_1592	2,5-Dimethylbenzaldehyde	-	metab_1567	-	-	-	-	HMDB0032014	pos	-	-	-	-	Benzenoids	Benzene and substituted derivatives	135.0805988	M+H-H2O, M+H	C9H10O	5.9344	0.025137598	91.4	-	2.567085941	34341-29-2	Benzoyl derivatives	5.866	5.8791	5.839	5.7129	5.6518	5.6308	5.8729	5.912	5.8876	6.0312	5.9803	5.9058	5.8895	5.9203	5.9068	5.9054	5.907
pos_1604	2-Ethoxy-1-methyl-4-(1-methylethyl)benzene	2-ÒÒÑõ»ù-1-¼×»ù-4-£¨1-¼×»ùÒÒ»ù£©±½	metab_1579	-	-	-	-	HMDB0037272	pos	-	-	-	-	Lipids and lipid-like molecules	Prenol lipids	179.1431661	M+H-H2O, M+H	C12H18O	5.9276	0.004964453	36	-	0.694391464	4732-13-2	Monoterpenoids	6.1518	6.1972	6.1052	5.9863	5.9665	6.0095	6.3346	6.3807	6.3094	6.1466	6.1002	6.2371	6.1675	6.1682	6.1668	6.1671	6.172
pos_1609	Cinncassiol C2	ÐÁ¿¨Ë÷C2	metab_1584	-	-	-	C17642	HMDB0035168	pos	-	-	-	-	Lipids and lipid-like molecules	Prenol lipids	365.1937947	M+H-H2O, M+H	C20H28O6	5.9207	0.046047558	-	45.4	-5.770160124	73599-14-1	Sesquiterpenoids	6.2441	6.4375	6.4276	4.462	4.1969	3.6707	5.9944	6.041	6.2801	5.7808	5.9535	5.7656	5.5197	5.548	5.5049	5.4961	5.5151
pos_1626	3,7-Dimethyl-2E,6E-decadien-1,10-dioic acid	-	metab_1601	-	-	-	-	LMFA01170130	pos	-	-	-	-	-	-	191.1068662	M+H-2H2O, M+H	C12H18O4	5.8241	0.02753141	51.7	-	0.929151105	-	-	5.2985	5.1597	5.1073	4.2665	4.4112	4.3121	4.8148	4.8642	4.9631	4.8676	4.9355	4.8225	4.9437	4.9365	4.9634	4.9412	4.9332
pos_1634	3,6,7-Trihydroxy-4'-methoxyflavone 7-rhamnoside	3,6,7-ÈýôÇ»ù-4'-¼×Ñõ»ù»ÆÍª7-ÊóÀîÌÇÜÕ	metab_1609	-	-	-	-	LMPK12111586	pos	-	-	-	-	-	-	469.1112363	M+H-H2O, M+Na	C22H22O10	5.7073	0.015626955	-	60.6	1.078201778	-	-	5.869	5.9611	5.9742	5.8184	5.7569	5.8092	5.938	5.9867	5.9987	6.0449	6.0062	6.061	5.9613	5.9596	5.9578	5.9441	5.9543
pos_1639	Minosaminomycin	°±»ùÃ¹ËØ	metab_1614	-	-	-	C17969	-	pos	-	-	-	-	-	-	619.3462816	M+2H, M+H	C25H46N8O10	2.4381	0.053491822	33.1	-	7.029575569	51746-09-9	-	3.8141	3.2255	4.0429	5.804	5.8511	5.7802	4.703	4.704	4.5633	3.1599	3.7079	3.4761	5.2785	5.3113	5.2782	5.2869	5.2461
pos_1642	3,4,5-trihydroxy-6-(5-hydroxy-1H-indole-3-carbonyloxy)oxane-2-carboxylic acid	-	metab_1617	-	-	-	-	-	pos	-	-	-	-	-	-	354.0791873	M+H, M+Na	C15H15NO9	2.4032	0.00689429	-	32.2	-7.84599547	-	-	6.129	6.0978	5.8368	5.8916	6.4666	6.1775	6.0635	6.0705	6.4597	5.4889	5.6158	5.564	6.5932	6.5996	6.5957	6.6	6.5948
pos_1655	Asp Ile Ser	-	metab_1630	-	-	-	-	-	pos	-	-	-	-	-	-	334.1612022	M+H, M+ACN+Na	C13H23N3O7	2.1905	0.010804792	38.3	-	0.977640606	-	-	5.6771	5.6318	5.7316	5.7907	5.8135	5.8042	6.113	6.1694	5.9995	5.6267	5.667	5.8463	5.6729	5.6849	5.6789	5.6815	5.676
pos_1656	Gly Gly Pro Val	-	metab_1631	-	-	-	-	-	pos	-	-	-	-	-	-	329.1822841	M+H, M+ACN+H	C14H24N4O5	2.1905	0.005772457	66.1	-	1.029298027	-	-	6.3166	6.3438	6.4032	5.8679	6.03	5.9271	6.4865	6.4988	6.4308	6.4567	6.5158	6.4857	6.2661	6.2707	6.2706	6.2697	6.2655
pos_1657	Arg Phe	-	metab_1632	-	-	-	-	-	pos	-	-	-	-	-	-	681.3217789	M+H, 2M+K	C15H23N5O3	2.1905	0.011460124	41.8	-	1.355030016	-	-	6.7403	6.7617	6.8606	6.0493	6.2516	6.1148	6.9624	6.9951	6.9013	6.8017	6.9599	6.9317	6.6344	6.6329	6.6308	6.6216	6.6311
pos_1661	3-Oxo-alpha-ionol 9-[apiosyl-(1->6)-glucoside]	-	metab_1636	-	-	-	-	HMDB0040672	pos	-	-	-	-	Lipids and lipid-like molecules	Fatty Acyls	485.2362525	M+H-H2O, 2M+3H2O+2H	C24H38O11	2.1836	0.004260053	-	34.8	-3.725825909	143363-62-6	Fatty acyl glycosides	6.5159	6.5773	6.6798	6.0665	6.2349	6.1183	6.7529	6.7864	6.6393	6.7651	6.9153	6.8577	6.5601	6.5577	6.5614	6.5577	6.5572
pos_1672	Ile Val	-	metab_1647	-	-	-	-	-	pos	-	-	-	-	-	-	294.1814826	M+H, M+ACN+Na	C11H22N2O3	2.135	0.011613207	61.5	-	1.010987085	-	-	6.1973	6.1968	6.2851	6.176	6.2487	6.1987	6.403	6.4245	6.3453	5.894	5.8506	6.1597	6.0322	6.0308	6.0272	6.0335	6.0409
pos_1679	3'-O-Methyl-(-)-epicatechin 7-O-glucuronide	-	metab_1654	-	-	-	-	-	pos	-	-	-	-	-	-	503.1132936	M+H-H2O, M+Na	C22H24O12	2.1007	0.009551854	-	70.7	-7.041885153	-	-	5.6635	5.7636	5.6223	5.6487	5.3171	5.7077	5.2259	5.3523	5.1957	5.6202	5.4846	5.3771	5.7923	5.7911	5.7931	5.8006	5.7983
pos_1697	Prolyl-Alanine	¸¬°±õ£±û°±Ëá	metab_1671	-	-	-	-	HMDB0029010	pos	-	-	-	-	Organic acids and derivatives	Carboxylic acids and derivatives	204.134579	M+H-H2O, M+NH4	C8H14N2O3	1.8047	0.026576245	-	39.7	1.142183562	-	Amino acids, peptides, and analogues	6.467	6.2625	6.2264	6.4271	6.3009	6.5477	6.0503	6.1984	6.3334	6.3209	6.2527	6.2601	6.3863	6.4118	6.4118	6.4143	6.412
pos_1718	Val Thr Ser	-	metab_1692	-	-	-	-	-	pos	-	-	-	-	-	-	306.1664885	M+H, M+ACN+H	C12H23N3O6	1.5496	0.036430904	59.2	-	1.725677758	-	-	5.4891	5.4498	5.6079	4.6401	4.9633	4.9372	6.0638	6.0836	5.903	5.3189	5.2461	5.7292	5.2078	5.2371	5.2082	5.2107	5.1943
pos_1719	Gamma-Glutamyllysine	-	metab_1693	-	-	-	-	HMDB0029154	pos	-	-	-	-	Organic acids and derivatives	Carboxylic acids and derivatives	276.1555654	M+H, M+ACN+H	C11H21N3O5	1.5496	0.013606274	-	38.7	0.611211304	5978-23-4	Amino acids, peptides, and analogues	5.6746	5.5891	5.7268	4.9613	5.1216	5.0965	6.1674	6.2039	6.0305	5.466	5.3729	5.7512	5.3687	5.3743	5.3586	5.3636	5.3645
pos_1731	Cys Tyr Asp Asp	-	metab_1705	-	-	-	-	-	pos	-	-	-	-	-	-	515.1450297	M+2H, M+H	C20H26N4O10S	1.5427	0.028987146	33.1	-	1.091502197	-	-	3.0813	3.1114	3.1395	4.0132	4.8584	4.854	3.1508	3.1802	4.1553	5.4242	5.0665	3.1707	5.3837	5.3823	5.3856	5.3784	5.3544
pos_1734	Gly Lys Ile	-	metab_1708	-	-	-	-	-	pos	-	-	-	-	-	-	317.2186756	M+2H, M+H	C14H28N4O4	1.5427	0.015150398	63.4	-	1.140158934	-	-	5.8559	5.7854	5.9138	5.3363	5.4573	5.5063	6.0877	6.1103	5.9548	5.6246	5.6214	5.7937	5.6636	5.6598	5.6587	5.6612	5.6466
pos_1736	S-Ribosyl-L-homocysteine	S-ºËÌÇ-L-Í¬ÐÍ°ëë×°±Ëá	metab_1710	map01100;map00270;map01230	Metabolic pathways;Cysteine and methionine metabolism;Biosynthesis of amino acids	´úÐ»Í¾¾¶;°ëë×°±ËáºÍµ°°±Ëá´úÐ»;°±»ùËáµÄÉúÎïºÏ³É	C03539	-	pos	-	-	Metabolism;Metabolism;Metabolism	Global and overview maps;Amino acid metabolism;Global and overview maps	-	-	268.0865203	M+H, M+Na	C9H17NO6S	1.536	0.040941518	30.4	-	5.936866694	-	-	5.1949	4.9491	4.8009	6.6025	6.5221	6.5141	4.8056	5.2378	5.5866	4.0144	4.1517	3.9465	5.8094	5.8294	5.8118	5.7796	5.8047
pos_1737	Threoninyl-Hydroxyproline	-	metab_1711	-	-	-	-	HMDB0029062	pos	-	-	-	-	Organic acids and derivatives	Carboxylic acids and derivatives	274.1398577	M+H-2H2O, M+ACN+H	C9H16N2O5	1.5291	0.008653796	-	39.8	1.115041187	844641-04-9	Amino acids, peptides, and analogues	5.8572	5.876	5.9454	5.3514	5.3475	5.3263	5.9934	6.008	5.8903	6.2155	6.1634	6.2589	5.8382	5.8453	5.8381	5.8376	5.8353
pos_1744	Tetrahydrothiophene sulfoxide	-	metab_1718	-	-	-	-	-	pos	-	-	-	-	-	-	105.0373783	M+H, M+NH4	C4H8OS	1.5085	0.022351082	48.5	-	4.959737652	-	-	4.7869	4.8389	4.7196	6.188	5.9484	5.905	5.0944	5.3421	5.3604	3.2442	2.5351	2.5411	5.5911	5.6044	5.6024	5.6183	5.6042
pos_1751	4-Hydroxyproline galactoside	4-ôÇ¸¬°±Ëá°ëÈéÌÇÜÕ	metab_1725	-	-	-	-	HMDB0029354	pos	-	-	-	-	Lipids and lipid-like molecules	Fatty Acyls	276.1077512	M+H-H2O, M+H	C11H19NO8	1.481	0.156132864	-	52.3	-0.092399895	80185-44-0	Fatty alcohol esters	5.3673	5.2194	4.8023	3.3585	2.5839	2.2065	0.9725	0.9989	0.9634	3.7765	4.2412	3.5296	3.7057	3.8873	3.8586	3.8849	3.8584
pos_1754	L-2-Amino-4-methylenepentanedioic acid	L-2-°±»ù-4-ÑÇ¼×»ùÎì¶þËá	metab_1728	map00660	C5-Branched dibasic acid metabolism	C5Ö§»¯¶þÔªËá´úÐ»	C00651	HMDB0029433	pos	-	-	Metabolism	Carbohydrate metabolism	Organic acids and derivatives	Carboxylic acids and derivatives	124.0395982	M+H-2H2O, M+ACN+H	C6H9NO4	1.2893	0.014437169	-	36.1	1.844555328	16804-57-2	Amino acids, peptides, and analogues	5.9037	6.0432	5.9446	6.1178	6.0534	6.08	6.0583	6.0615	6.0136	6.0373	6.0648	6.0543	6.0343	6.046	6.0477	6.0503	6.0481
pos_1777	Gly Pro Arg	-	metab_1750	-	-	-	-	-	pos	-	-	-	-	-	-	329.1933897	M+2H, M+H	C13H24N6O4	0.7958	0.007753134	73.2	-	0.909282755	-	-	6.1927	6.1858	6.2877	5.8796	6.0534	5.8815	6.3324	6.3404	6.2697	6.2419	6.3342	6.3131	6.1253	6.1346	6.131	6.1313	6.1313
pos_1778	Vinylacetylglycine	ÒÒÏ©ÒÒõ£¸Ê°±Ëá	metab_1751	-	-	-	-	HMDB0000894	pos	-	-	-	-	Organic acids and derivatives	Carboxylic acids and derivatives	144.0656954	M+H-H2O, M+H	C6H9NO3	0.7821	0.009990018	36.3	-	1.768667286	73122-61-9	Amino acids, peptides, and analogues	5.8924	5.9505	5.9078	5.7671	5.7061	5.7073	5.8451	5.8221	5.8411	5.9522	5.9424	5.9134	5.8862	5.8892	5.8874	5.8859	5.8964
pos_1850	Ala Gln	-	metab_1818	-	-	-	-	-	pos	-	-	-	-	-	-	218.1137986	M+H-H2O, M+H	C8H15N3O4	0.5263	0.037942055	61.8	-	1.026762128	-	-	4.7111	4.7052	5.1387	5.4257	5.438	5.46	5.2583	5.3127	5.1403	4.6474	4.5421	4.948	4.9696	4.9673	5.0011	4.9703	4.9962
pos_1853	Glu Arg	-	metab_1821	-	-	-	-	-	pos	-	-	-	-	-	-	304.1616328	M+2H, M+H	C11H21N5O5	0.5263	0.035544707	62.6	-	0.949733458	-	-	5.8943	5.8835	5.645	6.1518	6.333	6.2474	5.4159	5.4181	5.6811	5.6463	5.5601	5.6822	6.2716	6.2703	6.272	6.2402	6.2817
pos_1858	Threoninyl-Serine	-	metab_1826	-	-	-	-	HMDB0029070	pos	-	-	-	-	Organic acids and derivatives	Carboxylic acids and derivatives	189.0871729	M+H-H2O, M+ACN+H	C7H14N2O5	0.5061	0.014834771	-	45.2	0.920171595	61043-86-5	Amino acids, peptides, and analogues	6.4554	6.443	6.5907	6.0167	6.104	6.0364	6.4949	6.5562	6.5103	6.5144	6.6654	6.6049	6.3265	6.325	6.3306	6.3241	6.3397
pos_1865	2-Deoxy-D-Ribose	-	metab_1833	map01100;map00030	Metabolic pathways;Pentose phosphate pathway	´úÐ»Í¾¾¶;ÎìÌÇÁ×ËáÍ¾¾¶	C01801	HMDB0245099	pos	Carbohydrates	Monosaccharides	Metabolism;Metabolism	Global and overview maps;Carbohydrate metabolism	Organic oxygen compounds	Organooxygen compounds	99.04461512	M+H-2H2O, M+H-H2O	C5H10O4	0.4928	0.027710355	31	-	4.171771644	533-67-5	Carbonyl compounds	5.7895	5.8087	5.7816	5.8433	5.8007	5.8412	5.8806	5.9684	5.9417	5.9544	5.9593	5.9181	5.9498	5.9705	5.9669	5.9495	5.9756
pos_1866	2-Methylfuran	2-¼×»ùß»à«	metab_1834	-	-	-	-	HMDB0013749	pos	-	-	-	-	Organoheterocyclic compounds	Heteroaromatic compounds	83.04985159	M+H, 2M+ACN+Na	C5H6O	0.4928	0.037741623	79.5	-	8.658289264	534-22-5	_	5.7273	5.7188	5.6182	5.7454	5.7007	5.7621	5.7238	5.8064	5.8426	5.6961	5.7538	5.6885	5.7782	5.7785	5.7732	5.7781	5.8125
pos_1867	Glycerylphosphorylethanolamine	¸ÊÓÍÁ×õ£ÒÒ´¼°·	metab_1835	map00565;map00564	Ether lipid metabolism;Glycerophospholipid metabolism	ÒÒÃÑÖ¬ÖÊ´úÐ»;¸ÊÓÍÁ×Ö¬´úÐ»	C01233	HMDB0000114;HMDB0059660;1190-00-7	pos	-	-	Metabolism;Metabolism	Lipid metabolism;Lipid metabolism	Lipids and lipid-like molecules	Glycerophospholipids	216.0633789	M+H-H2O, M+H	C5H14NO6P	0.4726	0.018332947	44.3	-	0.777521656	1190-00-7	Glycerophosphoethanolamines	6.1937	6.1817	6.1916	5.7889	5.8245	5.8809	6.4498	6.4868	6.4236	6.2175	6.1833	6.2425	6.1403	6.1373	6.139	6.1398	6.1565
pos_1868	Allothreonine	-	metab_1836	-	-	-	-	-	pos	-	-	-	-	-	-	84.04509	M+H-2H2O, M+H	C4H9NO3	0.4726	0.006118279	82.5	-	5.877671771	-	-	6.4955	6.5836	6.5329	6.7213	6.6614	6.6663	6.6766	6.7581	6.7656	6.4783	6.4552	6.4626	6.6846	6.6832	6.6826	6.6822	6.6887
pos_1916	Lys Thr	-	metab_1884	-	-	-	-	-	pos	-	-	-	-	-	-	248.1607683	M+H, M+K	C10H21N3O4	0.4325	0.075113935	69.6	-	1.156102501	-	-	4.9043	4.8459	4.9969	5.3193	5.4437	5.3048	4.831	4.9309	4.9687	4.6204	4.3623	4.4245	4.8139	4.812	4.8081	4.883	4.8227
pos_1917	Ala His	-	metab_1885	-	-	-	-	-	pos	-	-	-	-	-	-	227.1144982	M+H, M+K	C9H14N4O3	0.4325	0.027480431	70.5	-	2.792639318	-	-	5.1903	5.26	5.3082	5.6927	5.6491	5.6445	5.0404	5.0466	4.9919	4.8388	4.8297	4.7646	5.1479	5.1249	5.1525	5.1552	5.1496
pos_1982	Methylimidazole acetaldehyde	¼×»ùßäßòÒÒÈ©	metab_1946	map01100;map00340	Metabolic pathways;Histidine metabolism	´úÐ»Í¾¾¶;×é°±Ëá´úÐ»	C05827	HMDB0004181;19639-03-3	pos	-	-	Metabolism;Metabolism	Global and overview maps;Amino acid metabolism	Organoheterocyclic compounds	Azoles	125.0712252	M+H	C6H8N2O	0.3848	0.021876008	-	36	2.304544729	19639-03-3	Imidazoles	4.6785	4.8711	4.8483	4.9284	4.8742	4.8901	4.7259	4.7038	4.7252	4.68	4.6438	4.6745	4.7812	4.7865	4.7939	4.7969	4.8057
pos_1988	Lys Ser	-	metab_1952	-	-	-	-	-	pos	-	-	-	-	-	-	234.1450619	M+H	C9H19N3O4	0.3916	0.024490053	60.4	-	0.9839734	-	-	5.4264	5.4294	5.4386	5.744	5.7363	5.7129	5.0495	5.1819	5.2322	4.977	4.9717	4.9573	5.318	5.3166	5.3182	5.3155	5.3404
pos_1992	Asn Lys	-	metab_1956	-	-	-	-	-	pos	-	-	-	-	-	-	261.1560002	M+H	C10H20N4O4	0.3985	0.024119923	40.5	-	1.032552175	-	-	5.0738	5.0948	5.0596	5.3114	5.3191	5.3229	4.7721	4.8732	4.7883	4.6866	4.6095	4.6649	4.9193	4.918	4.8931	4.9119	4.9148
pos_1996	Istamycin FU-10	-	metab_1958	-	-	-	C17981	-	pos	-	-	-	-	-	-	325.160871	M+H	C12H24N2O8	0.4053	0.033671034	44.1	-	1.014518466	-	-	4.2953	4.5796	4.6537	4.043	4.4076	4.4962	4.5264	4.4673	4.5749	4.6143	4.6629	4.8241	4.7965	4.8092	4.7965	4.808	4.8319
pos_2039	Gly Arg	-	metab_1995	-	-	-	-	-	pos	-	-	-	-	-	-	232.1405517	M+H	C8H17N5O3	0.4393	0.036249624	58.5	-	0.58780837	-	-	5.3914	5.3465	5.4826	5.3907	5.4541	5.4293	5.2912	5.3706	5.2841	5.1951	5.2299	5.3135	5.2603	5.2938	5.2613	5.2627	5.2555
pos_2040	Arg Ser	-	metab_1996	-	-	-	-	-	pos	-	-	-	-	-	-	262.1508483	M+H	C9H19N5O4	0.4393	0.256552406	70.2	-	-0.506222725	-	-	5.0669	4.8794	5.2238	5.3746	5.4503	5.4319	5.3833	5.4105	5.1979	3.6169	2.1399	4.76	4.7435	4.7721	4.7694	4.7714	4.4532
pos_2050	Beta-Alanyl-L-arginine	-	metab_2005	map01100;map00410	Metabolic pathways;beta-Alanine metabolism	´úÐ»Í¾¾¶;¦Â-±û°±Ëá´úÐ»	C05340	HMDB0060441	pos	-	-	Metabolism;Metabolism	Global and overview maps;Metabolism of other amino acids	Organic acids and derivatives	Peptidomimetics	246.1562397	M+H	C9H19N5O3	0.4462	0.018470355	73.6	-	0.708812837	-	Hybrid peptides	5.6619	5.6164	5.7828	5.6573	5.792	5.7348	5.849	5.8637	5.675	5.3994	5.3646	5.5142	5.4514	5.433	5.452	5.449	5.4514
pos_2053	2-Pyrrolidinone	2-ßÁ¿©ÍéÍª	metab_2008	-	-	-	C11118	HMDB0002039	pos	-	-	-	-	Organoheterocyclic compounds	Pyrrolidines	86.06072039	M+H	C4H7NO	0.4528	0.008318189	73.9	-	7.996358997	616-45-5	Pyrrolidones	6.6933	6.6078	6.5907	5.9428	6.0104	6.0379	6.2673	6.5362	6.6611	7.0064	7.0462	6.9378	6.8116	6.8102	6.81	6.8126	6.8188
pos_2054	L-Asparagine	L-ÌìÃÅ¶¬õ£°·	metab_2009	map01100;map01110;map00460;map01230;map00250;map00970	Metabolic pathways;Biosynthesis of secondary metabolites;Cyanoamino acid metabolism;Biosynthesis of amino acids;Alanine, aspartate and glutamate metabolism;Aminoacyl-tRNA biosynthesis	´úÐ»Í¾¾¶;´Î¼¶´úÐ»²úÎïµÄÉúÎïºÏ³É;Çè»ù°±»ùËá´úÐ»;°±»ùËáµÄÉúÎïºÏ³É;±û°±Ëá¡¢Ìì¶¬°±ËáºÍ¹È°±Ëá´úÐ»;°±õ£tRNAÉúÎïºÏ³É	C00152	HMDB0251512;HMDB0000168;70-47-3	pos	Peptides	Amino acids	Metabolism;Metabolism;Metabolism;Metabolism;Metabolism;Genetic Information Processing	Global and overview maps;Global and overview maps;Metabolism of other amino acids;Global and overview maps;Amino acid metabolism;Translation	Organic acids and derivatives	Carboxylic acids and derivatives	133.0609734	M+H	C4H8N2O3	0.4528	0.015668949	85.3	-	1.551392729	70-47-3	Amino acids, peptides, and analogues	6.1978	6.2071	6.2765	6.0695	6.0774	6.0782	6.3544	6.3949	6.3944	6.2457	6.3584	6.3171	6.2111	6.2001	6.2107	6.2088	6.2192
pos_2073	L-Azetidine 2-carboxylic acid	-	metab_2024	-	-	-	C08267	HMDB0029615	pos	-	-	-	-	Organic acids and derivatives	Carboxylic acids and derivatives	102.0554906	M+H	C4H7NO2	0.4859	0.029436132	35.5	-	5.301189357	2133-34-8	Amino acids, peptides, and analogues	5.8433	5.965	5.8879	6.2117	6.1499	6.154	6.0704	6.1169	6.0868	5.763	5.7345	5.7718	5.9387	5.953	5.9494	5.9462	5.9725
pos_2074	L-Carnitine	×óÐýÈâ¼î	metab_2025	-	-	-	C00318	HMDB0000062;541-15-1	pos	-	-	-	-	Organic nitrogen compounds	Organonitrogen compounds	162.1126464	M+H	C7H15NO3	0.4859	0.005703187	75	-	1.096452231	541-15-1	Quaternary ammonium salts	6.3378	6.3175	6.2059	6.3511	6.3092	6.3824	6.1891	6.2644	6.2767	6.1805	6.3419	6.2458	6.4458	6.4404	6.4453	6.4467	6.4456
pos_2076	(E)-Casimiroedine	£¨E£© -¿¨Î÷Ã×ÂÞ¶¨	metab_2027	-	-	-	C10577	HMDB0030274	pos	-	-	-	-	Organic oxygen compounds	Organooxygen compounds	231.5831446	M+2Na	C21H27N3O6	0.4859	0.021116497	-	36.9	-5.124346909	5853/2/1	Carbohydrates and carbohydrate conjugates	5.9001	5.8344	5.7327	5.6058	5.7225	5.7028	5.9984	6.0252	6.0329	5.3922	5.5543	5.3944	5.7022	5.7209	5.724	5.7198	5.725
pos_2078	Argininosuccinic acid	¾«°±çúçêËá	metab_2029	map01100;map00220;map00250;map01110;map01230	Metabolic pathways;Arginine biosynthesis;Alanine, aspartate and glutamate metabolism;Biosynthesis of secondary metabolites;Biosynthesis of amino acids	´úÐ»Í¾¾¶;¾«°±ËáÉúÎïºÏ³É;±û°±Ëá¡¢Ìì¶¬°±ËáºÍ¹È°±Ëá´úÐ»;´Î¼¶´úÐ»²úÎïµÄÉúÎïºÏ³É;°±»ùËáµÄÉúÎïºÏ³É	C03406	2387-71-5;HMDB0000052	pos	Peptides	Amino acids	Metabolism;Metabolism;Metabolism;Metabolism;Metabolism	Global and overview maps;Amino acid metabolism;Amino acid metabolism;Global and overview maps;Global and overview maps	Organic acids and derivatives	Carboxylic acids and derivatives	291.1300697	M+H	C10H18N4O6	0.4859	0.006786501	75.6	-	0.548050281	2387-71-5	Amino acids, peptides, and analogues	6.1519	6.0711	5.9989	6.5287	6.3328	6.4332	5.9817	6.044	6.167	6.3539	6.3334	6.3717	6.6112	6.6051	6.6062	6.6117	6.6095
pos_2079	6-[(2-carboxyacetyl)oxy]-3,4,5-trihydroxyoxane-2-carboxylic acid	-	metab_2030	-	-	-	-	-	pos	-	-	-	-	-	-	303.0327521	M+Na	C9H12O10	0.4859	0.030976665	-	32.6	1.731397784	-	-	6.1564	6.2255	6.3233	5.6035	5.7616	5.744	6.4634	6.4842	6.4593	6.3812	6.4954	6.4196	6.1301	6.102	6.0945	6.109	6.1068
pos_2085	Ser Thr	-	metab_2035	-	-	-	-	-	pos	-	-	-	-	-	-	207.0977607	M+H	C7H14N2O5	0.4928	0.092105327	67.7	-	1.031946349	-	-	4.7854	4.8582	5.141	5.5315	5.5442	5.5586	3.8714	4.5403	4.537	4.664	4.5306	4.5902	4.8814	4.9468	4.9923	4.9653	4.9638
pos_2093	Lysyl-Proline	-	metab_2041	-	-	-	-	HMDB0028959	pos	-	-	-	-	Organic acids and derivatives	Carboxylic acids and derivatives	244.1658268	M+H	C11H21N3O3	0.4994	0.033917199	57.3	-	1.064560973	52766-27-5	Amino acids, peptides, and analogues	5.7158	5.6233	5.6734	5.8448	5.8075	5.7928	4.9516	4.921	5.3474	5.293	5.3234	5.2215	5.4906	5.4744	5.5149	5.4881	5.4937
pos_2101	N6-Methyl-2'-deoxyadenosine	N6-¼×»ù-2'-ÍÑÑõÏÙÜÕ	metab_2045	-	-	-	C03795	-	pos	-	-	-	-	-	-	266.1235912	M+H	C11H15N5O3	0.5061	0.037023486	48.5	-	-4.430308511	2002-35-9	-	5.509	5.5789	5.6326	5.1171	5.2905	5.1939	5.7673	5.7856	5.6726	5.4378	5.5354	5.5207	5.4122	5.3929	5.4268	5.3928	5.3905
pos_2112	Ser Glu	-	metab_2053	-	-	-	-	-	pos	-	-	-	-	-	-	235.0926616	M+H	C8H14N2O6	0.5196	0.035231704	76.3	-	0.849882161	-	-	5.1739	5.1444	5.3896	5.8895	5.867	5.8597	5.2089	5.3069	5.2061	5.1464	4.955	5.1127	5.4031	5.4018	5.4063	5.3689	5.4039
pos_2114	6-(alpha-D-Glucosaminyl)-1D-myo-inositol	6-£¨¦Á-D-°±»ùÆÏÌÑÌÇ»ù£©-1D¼¡´¼	metab_2055	-	-	-	C15658	HMDB0011668	pos	-	-	-	-	Organic oxygen compounds	Organooxygen compounds	342.1398775	M+H	C12H23NO10	0.5196	0.056831998	38.8	-	1.187641093	-	Carbohydrates and carbohydrate conjugates	5.1526	5.2386	5.228	4.9764	4.8924	4.9001	5.1342	5.2416	5.1996	5.4756	5.3794	5.5405	5.2966	5.2958	5.2926	5.3162	5.3499
pos_2171	Lupinate	-	metab_2104	map01110	Biosynthesis of secondary metabolites	´Î¼¶´úÐ»²úÎïµÄÉúÎïºÏ³É	C01513	HMDB0302524	pos	-	-	Metabolism	Global and overview maps	Alkaloids and derivatives	Lupin alkaloids	307.1502673	M+H	C13H18N6O3	0.5536	0.177590996	32	-	-3.421777643	67392-79-4	Lupinine-type alkaloids	5.5988	5.5218	4.9638	2.592	2.6148	2.6032	2.8911	3.3126	3.3469	4.011	4.4933	2.7982	4.6858	4.6597	4.6579	4.8254	4.6806
pos_2203	Gly Cys Gly Cys	-	metab_2132	-	-	-	-	-	pos	-	-	-	-	-	-	339.0776046	M+H	C10H18N4O5S2	0.574	0.008982442	32	-	-4.53598344	-	-	5.7692	5.618	5.5084	5.1519	5.415	5.3748	5.7229	5.8809	5.9908	5.8895	5.8976	5.8753	5.8197	5.8274	5.8257	5.8301	5.8277
pos_2241	Beta-Alanyl-L-lysine	-	metab_2163	map01100;map00410	Metabolic pathways;beta-Alanine metabolism	´úÐ»Í¾¾¶;¦Â-±û°±Ëá´úÐ»	C05341	HMDB0060442	pos	-	-	Metabolism;Metabolism	Global and overview maps;Metabolism of other amino acids	Organic acids and derivatives	Peptidomimetics	218.1501047	M+H	C9H19N3O3	0.6145	0.027910557	78.5	-	0.860167771	-	Hybrid peptides	5.934	5.892	5.9252	6.2021	6.2223	6.1907	5.7255	5.6978	5.7654	5.5418	5.5018	5.4989	5.8	5.7692	5.7949	5.7924	5.7968
pos_2256	3-[2-(hydroxymethyl)-5-methoxy-2-methyl-2H-chromen-6-yl]-1-(4-hydroxyphenyl)propan-1-one	-	metab_2172	-	-	-	-	-	pos	-	-	-	-	-	-	355.1550147	M+H	C21H22O5	0.6342	0.018775217	-	34.4	2.864474304	-	-	4.6648	5.0806	4.4514	6.9779	6.8452	6.7818	4.8311	5.1677	5.1279	3.9949	4.0197	4.0637	6.0314	6.0288	6.0102	6.0254	6.0255
pos_2261	4-Pyrimidine Methanamine (hydrochloride)	-	metab_2176	-	-	-	-	-	pos	-	-	-	-	-	-	110.0717046	M+H	C5H7N3	0.6478	0.008476975	61.8	-	3.950739208	-	-	5.6723	5.7654	5.7164	5.8629	5.8555	5.8353	5.7713	5.7658	5.8528	5.8409	5.8764	5.7914	5.859	5.8575	5.8605	5.8631	5.8668
pos_2265	Lysinoalanine	Àµ°±Ëá±û°±Ëá	metab_2180	-	-	-	-	HMDB0029447	pos	-	-	-	-	Organic acids and derivatives	Carboxylic acids and derivatives	198.1238746	M+H-2H2O	C9H19N3O4	0.6547	0.0308398	-	56.5	0.735480938	18810-04-3	Amino acids, peptides, and analogues	5.2993	5.479	5.1833	5.5058	5.2268	5.1211	5.5642	5.5093	5.5373	5.4272	5.4263	5.4386	5.3243	5.329	5.3256	5.2958	5.3257
pos_2275	15-Hydroxynorandrostene-3,17-dione glucuronide	15-ôÇ»ùÈ¥¼×ÐÛÏ©-3,17-¶þÍªÆÏÌÇÜÕËá	metab_2189	map01100;map00040;map00053;map01240	Metabolic pathways;Pentose and glucuronate interconversions;Ascorbate and aldarate metabolism;Biosynthesis of cofactors	´úÐ»Í¾¾¶;ÎìÌÇºÍÆÏÌÑÌÇÈ©ËáµÄÏà»¥×ª»¯;¿¹»µÑªËáºÍÈ©Ëá´úÐ»;-	C03033	HMDB0010353;LMST05010033	pos	-	-	Metabolism;Metabolism;Metabolism;Metabolism	Global and overview maps;Carbohydrate metabolism;Carbohydrate metabolism;Global and overview maps	Lipids and lipid-like molecules	Steroids and steroid derivatives	447.1983679	M+H-H2O	C24H32O9	0.6677	0.06938383	-	54.6	-6.412030274	131749-23-0	Steroidal glycosides	4.7466	5.113	5.4036	4.2904	4.3132	4.3016	4.4771	4.5065	4.4668	5.4815	5.6924	5.5646	5.0733	5.0392	5.0673	5.0737	5.0017
pos_2279	L-Nicotianine	L-ÑÌ¼î	metab_2192	-	-	-	-	HMDB0029397	pos	-	-	-	-	Organic acids and derivatives	Carboxylic acids and derivatives	225.0871549	M+H	C10H12N2O4	0.6745	0.005051032	-	37.4	0.765996704	19701-79-2	Amino acids, peptides, and analogues	6.0057	5.9599	5.8871	5.6982	5.715	5.6465	5.9679	5.801	5.9027	5.6388	5.7688	5.7771	6.1307	6.1347	6.1312	6.1358	6.1335
pos_2283	Saccharopine	ÌÇ¾«	metab_2196	map01100;map00310;map01110;map00300;map01230	Metabolic pathways;Lysine degradation;Biosynthesis of secondary metabolites;Lysine biosynthesis;Biosynthesis of amino acids	´úÐ»Í¾¾¶;Àµ°±Ëá½µ½â;´Î¼¶´úÐ»²úÎïµÄÉúÎïºÏ³É;Àµ°±ËáÉúÎïºÏ³É;°±»ùËáµÄÉúÎïºÏ³É	C00449	997-68-2;HMDB0000279	pos	-	-	Metabolism;Metabolism;Metabolism;Metabolism;Metabolism	Global and overview maps;Amino acid metabolism;Global and overview maps;Amino acid metabolism;Global and overview maps	Organic acids and derivatives	Carboxylic acids and derivatives	277.1397194	M+H	C11H20N2O6	0.6873	0.012308767	90	-	1.110247267	997-68-2	Amino acids, peptides, and analogues	5.5588	5.1596	4.7736	6.2933	5.9152	6.2456	5.6364	5.7591	5.9358	5.9477	6.0008	5.8988	6.4163	6.4067	6.4185	6.4198	6.4116
pos_2286	{[6-(5,7-dihydroxy-4-oxo-2-phenyl-3,4-dihydro-2H-1-benzopyran-8-yl)-3,4,5-trihydroxyoxan-2-yl]methoxy}sulfonic acid	-	metab_2199	-	-	-	-	-	pos	-	-	-	-	-	-	463.0705398	M+H-2H2O	C21H22O12S	0.694	0.021849019	-	36.1	2.400391605	-	-	5.7698	5.8709	6.018	4.371	4.3938	4.6491	6.0606	5.9896	6.0473	6.2057	6.311	6.3069	5.7369	5.7498	5.7462	5.7605	5.739
pos_2287	Phosphocholine	-	metab_2200	map01100;map00564	Metabolic pathways;Glycerophospholipid metabolism	´úÐ»Í¾¾¶;¸ÊÓÍÁ×Ö¬´úÐ»	C00588	HMDB0001565	pos	-	-	Metabolism;Metabolism	Global and overview maps;Lipid metabolism	Organic nitrogen compounds	Organonitrogen compounds	184.0735301	M+H	C5H14NO4P	0.7008	0.011767341	90	-	1.142014998	107-73-3;3616-04-4	Quaternary ammonium salts	6.0844	6.1237	6.0078	6.2872	6.2521	6.2404	6.0836	6.0841	6.104	5.7485	5.8325	5.8066	6.0439	6.04	6.0426	6.052	6.0392
pos_2289	S-Adenosylmethionine	S-ÏÙÜÕ¼×Áò°±Ëá	metab_2202	map01100;map01110;map01240;map00270;map00330;map01230;map00261;map04122	Metabolic pathways;Biosynthesis of secondary metabolites;Biosynthesis of cofactors;Cysteine and methionine metabolism;Arginine and proline metabolism;Biosynthesis of amino acids;Monobactam biosynthesis;Sulfur relay system	´úÐ»Í¾¾¶;´Î¼¶´úÐ»²úÎïµÄÉúÎïºÏ³É;-;°ëë×°±ËáºÍµ°°±Ëá´úÐ»;¾«°±ËáºÍ¸¬°±Ëá´úÐ»;°±»ùËáµÄÉúÎïºÏ³É;µ¥°ÍÌ¹ÉúÎïºÏ³É;Áò»Ç¼ÌµçÆ÷ÏµÍ³	C00019	485-80-3;HMDB0001185	pos	Vitamins and cofactors	Cofactors	Metabolism;Metabolism;Metabolism;Metabolism;Metabolism;Metabolism;Metabolism;Genetic Information Processing	Global and overview maps;Global and overview maps;Global and overview maps;Amino acid metabolism;Amino acid metabolism;Global and overview maps;Biosynthesis of other secondary metabolites;Folding, sorting and degradation	Nucleosides, nucleotides, and analogues	5''-deoxyribonucleosides	399.144897	M+H	C15H22N6O5S	0.7008	0.008681596	97.6	-	0.958874885	485-80-3;29908-03-0	5''-deoxy-5''-thionucleosides	7.3093	7.614	7.466	7.8507	7.8168	7.7159	7.4857	7.3997	7.2349	6.0757	6.141	6.1017	7.1649	7.1708	7.1741	7.1702	7.166
pos_2307	Gln Gln	-	metab_2214	-	-	-	-	-	pos	-	-	-	-	-	-	275.1352114	M+H	C10H18N4O5	0.7278	0.10143733	89.5	-	0.785286187	-	-	4.6556	4.3109	4.7079	5.4393	5.4116	5.4092	5.0336	4.9316	4.7822	4.9195	4.512	4.9541	5.0092	4.9902	5.0846	4.9892	4.9862
pos_2334	2-Cyclopentene-1,4-dione	-	metab_2233	-	-	-	-	-	pos	-	-	-	-	-	-	97.02898201	M+H	C5H4O2	0.7617	0.012592522	76.6	-	6.000878993	-	-	6.4576	6.3975	6.3984	6.0479	5.9978	6.0062	6.3471	6.4079	6.37	6.5927	6.5923	6.6345	6.3787	6.3899	6.3901	6.3927	6.3904
pos_2340	L-Proline	¸¬°±Ëá	metab_2237	map01100;map01110;map02010;map00330;map01230;map00332;map00970;map00404	Metabolic pathways;Biosynthesis of secondary metabolites;ABC transporters;Arginine and proline metabolism;Biosynthesis of amino acids;Carbapenem biosynthesis;Aminoacyl-tRNA biosynthesis;Staurosporine biosynthesis	´úÐ»Í¾¾¶;´Î¼¶´úÐ»²úÎïµÄÉúÎïºÏ³É;ABC×ªÔËµ°°×;¾«°±ËáºÍ¸¬°±Ëá´úÐ»;°±»ùËáµÄÉúÎïºÏ³É;Ì¼ÇàÃ¹Ï©ÉúÎïºÏ³É;°±õ£tRNAÉúÎïºÏ³É;StaurosporineÉúÎïºÏ³É	C00148	HMDB0000162;147-85-3;HMDB0251528	pos	Peptides	Amino acids	Metabolism;Metabolism;Environmental Information Processing;Metabolism;Metabolism;Metabolism;Genetic Information Processing;Metabolism	Global and overview maps;Global and overview maps;Membrane transport;Amino acid metabolism;Global and overview maps;Biosynthesis of other secondary metabolites;Translation;Biosynthesis of other secondary metabolites	Organic acids and derivatives	Carboxylic acids and derivatives	116.0709894	M+H	C5H9NO2	0.7684	0.004810622	95.5	-	3.341190654	147-85-3	Amino acids, peptides, and analogues	6.981	7.0034	6.9366	7.1889	7.1358	7.1633	6.8173	6.8418	6.9022	6.9182	6.9049	6.911	7.0334	7.0369	7.0366	7.0392	7.0369
pos_2341	2,6-Piperidinedicarboxylic acid	-	metab_2238	-	-	-	-	-	pos	-	-	-	-	-	-	174.0763071	M+H	C7H11NO4	0.7684	0.104964731	69.9	-	1.287794524	-	-	4.3372	4.0112	3.493	4.2175	4.1461	3.9972	4.6498	4.7306	4.7089	4.8458	4.7564	4.874	4.7298	4.7454	4.6294	4.7364	4.7421
pos_2342	ADMA	°¢µÂÂê	metab_2239	-	-	-	C03626	HMDB0001539	pos	-	-	-	-	Organic acids and derivatives	Carboxylic acids and derivatives	203.1505311	M+H	C8H18N4O2	0.7684	0.013147128	55.3	-	1.379553398	30315-93-6	Amino acids, peptides, and analogues	6.4109	6.5076	6.4352	6.3347	6.2242	6.246	6.2866	6.3025	6.3294	6.4015	6.3568	6.397	6.4211	6.4197	6.4231	6.4086	6.4209
pos_2349	Imidazole lactate	-	metab_2243	map01100;map00340	Metabolic pathways;Histidine metabolism	´úÐ»Í¾¾¶;×é°±Ëá´úÐ»	C05568	HMDB0253418	pos	-	-	Metabolism;Metabolism	Global and overview maps;Amino acid metabolism	Organoheterocyclic compounds	Azoles	157.0609253	M+H	C6H8N2O3	0.7753	0.016997128	53.7	-	1.004568075	-	Imidazoles	4.6737	4.0485	4.5296	4.6867	4.5934	4.7018	4.3229	4.5106	4.5543	5.281	5.2384	5.1773	5.018	5.0086	4.9983	5.0121	5.0053
pos_2353	5-Hydroxykynurenamine	5-ôÇ»ùÈ®Äò°·	metab_2246	map01100;map00380	Metabolic pathways;Tryptophan metabolism	´úÐ»Í¾¾¶;É«°±Ëá´úÐ»	C05638	708-23-6;HMDB0004076	pos	-	-	Metabolism;Metabolism	Global and overview maps;Amino acid metabolism	Organic oxygen compounds	Organooxygen compounds	402.2099883	2M+ACN+H	C9H12N2O2	0.7753	0.10990602	-	32	-9.974223539	708-23-6	Carbonyl compounds	5.3949	5.2681	5.5206	4.044	4.4861	4.0552	5.6764	5.7058	5.4874	5.528	5.6745	5.5841	5.0902	4.98	5.0944	5.0814	5.1068
pos_2361	Glu Gln	-	metab_2253	-	-	-	-	-	pos	-	-	-	-	-	-	276.119248	M+H	C10H17N3O6	0.7889	0.006024476	65.4	-	0.858891828	-	-	6.0596	6.0871	6.0491	6.3291	6.3674	6.3603	6.0006	6.0529	6.0155	5.9659	6.004	6.0372	6.3194	6.313	6.3144	6.314	6.317
pos_2363	Alpha-(Methylenecyclopropyl)glycine	-	metab_2255	-	-	-	C08292	-	pos	-	-	-	-	-	-	128.0708758	M+H	C6H9NO2	0.7958	0.022589905	52.3	-	2.131304613	2517/7/9	-	6.1766	6.2003	6.1955	5.994	5.9982	5.9697	6.2028	6.2378	6.2034	6.2069	6.2561	6.2636	6.1358	6.1548	6.1594	6.1569	6.1595
pos_2383	Ornaline	Äñ°±Ëá	metab_2271	-	-	-	C01683	HMDB0029437	pos	-	-	-	-	Organic acids and derivatives	Carboxylic acids and derivatives	263.1240172	M+H	C10H18N2O6	0.823	0.046357536	35.7	-	0.970669565	63409-16-5	Amino acids, peptides, and analogues	5.499	5.2432	4.9868	5.0547	5.1651	4.9319	4.7153	4.8446	5.0445	5.3635	5.581	5.4492	5.3134	5.3065	5.2607	5.2984	5.3025
pos_2395	Clozapine glucuronide	ÂÈµªÆ½ÆÏÌÑÌÇÈ©ËáÑÎ	metab_2279	-	-	-	-	HMDB0060901	pos	-	-	-	-	Organic oxygen compounds	Organooxygen compounds	566.1759023	M+ACN+Na	C24H27ClN4O6	0.8299	0.209167696	-	72.2	-3.544212079	-	Carbonyl compounds	5.9226	6.2326	5.9858	4.1865	4.2093	4.1977	5.8784	5.7158	5.6542	4.3242	4.3491	4.3931	5.0876	5.1074	5.1556	5.1005	4.8862
pos_2396	DL-Dopa	DL¶à°Í	metab_2280	-	-	-	-	HMDB0000609	pos	-	-	-	-	Organic acids and derivatives	Carboxylic acids and derivatives	198.0763313	M+H	C9H11NO4	0.8367	0.010366984	69.7	-	1.25355636	63-84-3	Amino acids, peptides, and analogues	5.1767	5.1257	5.185	5.491	5.6232	5.6542	5.139	5.1272	5.1878	5.2081	5.1761	5.3059	5.3815	5.3935	5.3866	5.3891	5.3902
pos_2406	Galactosylhydroxylysine	°ëÈéÌÇ»ùôÇ»ùÀµ°±Ëá	metab_2290	-	-	-	C05547	HMDB0000600;HMDB0246151;HMDB0242167	pos	-	-	-	-	Organic acids and derivatives	Carboxylic acids and derivatives	307.1501637	M+H-H2O	C12H24N2O8	0.8436	0.030781603	-	65.7	0.574318943	32448-36-5	Amino acids, peptides, and analogues	6.1025	6.025	5.5658	3.4548	3.4776	3.466	3.998	3.8665	4.0682	4.8958	5.3604	4.9363	5.2368	5.2354	5.2246	5.2231	5.2562
pos_2423	4-Guanidinobutanoic acid	4-ëÒ»ù¶¡Ëá	metab_2300	map01100;map00330	Metabolic pathways;Arginine and proline metabolism	´úÐ»Í¾¾¶;¾«°±ËáºÍ¸¬°±Ëá´úÐ»	C01035	HMDB0003464;HMDB0031842	pos	-	-	Metabolism;Metabolism	Global and overview maps;Amino acid metabolism	Organic acids and derivatives	Carboxylic acids and derivatives	146.0925368	M+H	C5H11N3O2	0.8641	0.026241134	69.7	-	0.922060611	463-00-3;500-65-2	Amino acids, peptides, and analogues	5.2377	5.2248	5.1403	5.4819	5.4098	5.4172	5.0784	5.1427	5.2799	5.4072	5.3942	5.4528	5.3611	5.3679	5.3643	5.3716	5.3898
pos_2432	4-Acetamido-2-aminobutanoic acid	4-ÒÒõ£°±»ù-2-°±»ù¶¡Ëá	metab_2307	map01100;map00260	Metabolic pathways;Glycine, serine and threonine metabolism	´úÐ»Í¾¾¶;¸Ê°±Ëá¡¢Ë¿°±ËáºÍËÕ°±Ëá´úÐ»	C06442	HMDB0031411	pos	-	-	Metabolism;Metabolism	Global and overview maps;Amino acid metabolism	Organic acids and derivatives	Carboxylic acids and derivatives	343.1615467	2M+Na	C6H12N2O3	0.871	0.008913917	-	48.2	8.562676169	1190-46-1	Amino acids, peptides, and analogues	6.401	6.3823	6.4791	5.645	5.6117	5.6168	6.5042	6.5929	6.5115	6.414	6.5678	6.5305	6.197	6.2063	6.1997	6.2053	6.203
pos_2449	N-Nitrosoproline	N-Ïõ»ùÒì±û°±Ëá	metab_2324	-	-	-	C19485	HMDB0041946	pos	-	-	-	-	Organic acids and derivatives	Carboxylic acids and derivatives	327.0682233	2M+K	C5H8N2O3	0.9395	0.009028948	-	50.2	-6.660750172	7519-36-0	Amino acids, peptides, and analogues	6.4145	6.2342	6.0972	6.6828	6.5972	6.6683	6.1674	6.2517	6.2515	5.4252	5.502	5.4757	6.5433	6.5419	6.5404	6.5408	6.55
pos_2455	Guanidylic acid (guanosine monophosphate)	-	metab_2329	-	-	-	-	-	pos	-	-	-	-	-	-	364.0655146	M+H	C10H14N5O8P	0.9532	0.019288114	97.3	-	0.658552307	-	-	5.7008	5.8195	5.6159	6.0461	6.0961	5.9528	5.5978	5.7851	5.806	5.6956	5.7605	5.7389	5.8542	5.8564	5.8573	5.8367	5.8531
pos_2477	L-Histidinal	L-×é°±Ëá	metab_2348	map01100;map00340;map01110	Metabolic pathways;Histidine metabolism;Biosynthesis of secondary metabolites	´úÐ»Í¾¾¶;×é°±Ëá´úÐ»;´Î¼¶´úÐ»²úÎïµÄÉúÎïºÏ³É	C01929	HMDB0012234	pos	-	-	Metabolism;Metabolism;Metabolism	Global and overview maps;Amino acid metabolism;Global and overview maps	Organic nitrogen compounds	Organonitrogen compounds	140.0819775	M+H	C6H9N3O	1.0561	0.024569494	35.2	-	1.000764648	23784-15-8	Amines	5.2086	5.2558	5.3453	4.776	4.8795	4.7804	5.3478	5.3941	5.3279	5.419	5.5504	5.4671	5.1724	5.1768	5.1869	5.1999	5.1871
pos_2478	Adrenochrome	ÉöÉÏÏÙÉ«ËØ	metab_2349	-	-	-	-	HMDB0012884	pos	-	-	-	-	Organoheterocyclic compounds	Indoles and derivatives	212.0920826	M+CH3OH+H	C9H9NO3	1.0561	0.0163197	-	40	1.944717756	7506-92-5	_	5.2234	5.1199	5.0747	5.1016	5.1444	5.1439	4.8903	4.9284	4.8756	5.1419	5.1674	5.1681	5.2486	5.2425	5.2437	5.2533	5.2596
pos_2492	3,4,5-trihydroxy-6-{6-hydroxy-2-methoxy-3-[(2E)-3-phenylprop-2-en-1-yl]phenoxy}oxane-2-carboxylic acid	-	metab_2363	-	-	-	-	-	pos	-	-	-	-	-	-	397.1278627	M+H-2H2O	C22H24O9	1.0904	0.111813742	-	47.9	-0.732796037	-	-	6.6057	6.2609	5.7543	4.8575	4.5721	4.2979	4.4594	4.8047	4.7244	1.9462	1.9708	2.0143	4.8942	5.0276	5.0088	4.9928	4.9956
pos_2498	V-PYRRO/NO	-	metab_2369	-	-	-	-	HMDB0259734	pos	-	-	-	-	Organoheterocyclic compounds	Pyrrolidines	158.0926135	M+H	C6H11N3O2	1.111	0.006921183	42.8	-	1.339595492	-	_	6.4878	6.5348	6.5075	6.6679	6.5949	6.6415	6.6502	6.6844	6.6836	6.46	6.5701	6.5348	6.5542	6.5524	6.5525	6.5551	6.5598
pos_2500	(+/-)-Conen	-	metab_2371	-	-	-	-	HMDB0029614	pos	-	-	-	-	Benzenoids	Benzene and substituted derivatives	287.0675231	M+H-H2O	C13H21O2PS2	1.111	0.129647379	-	63.2	-4.101698397	-	_	4.9896	5.2707	5.1807	2.9657	2.9885	2.9769	4.7106	4.3409	3.8249	3.1033	3.1282	3.1721	3.3326	3.3592	3.4513	3.3297	3.3276
pos_2512	N-Succinyl-2-amino-6-ketopimelate	N-çúçêõ£-2-°±»ù-6-Íªßß¼×õ¥	metab_2383	map01100;map00300;map01230	Metabolic pathways;Lysine biosynthesis;Biosynthesis of amino acids	´úÐ»Í¾¾¶;Àµ°±ËáÉúÎïºÏ³É;°±»ùËáµÄÉúÎïºÏ³É	C04462	HMDB0012266	pos	-	-	Metabolism;Metabolism;Metabolism	Global and overview maps;Amino acid metabolism;Global and overview maps	Organic acids and derivatives	Carboxylic acids and derivatives	307.1138376	M+NH4	C11H15NO8	1.1384	0.010469823	-	49.5	0.849794717	-	Amino acids, peptides, and analogues	6.2017	5.9659	5.7561	4.6568	4.4994	4.8537	4.3436	4.3957	4.7989	5.3957	5.6766	5.5047	5.6688	5.661	5.668	5.6706	5.6732
pos_2548	Ser Met	-	metab_2416	-	-	-	-	-	pos	-	-	-	-	-	-	237.090536	M+H	C8H16N2O4S	1.2482	0.024657628	42.9	-	0.769188146	-	-	4.3143	4.6732	4.8491	5.1676	5.1619	5.2151	5.1413	5.1022	5.041	4.5545	4.2687	4.9119	4.7269	4.7305	4.7269	4.7068	4.735
pos_2551	Thr Gly Asn	-	metab_2419	-	-	-	-	-	pos	-	-	-	-	-	-	291.1301124	M+H	C10H18N4O6	1.2688	0.004052265	31.4	-	0.695035573	-	-	6.1571	6.1736	6.0927	5.3598	5.2303	5.3671	6.105	6.1856	6.2503	6.7525	6.7812	6.7699	6.3704	6.3717	6.3707	6.3732	6.3684
pos_2563	Prolyl-Histidine	¸¬°±õ£×é°±Ëá	metab_2429	-	-	-	-	HMDB0029019	pos	-	-	-	-	Organic acids and derivatives	Carboxylic acids and derivatives	235.1191625	M+H-H2O	C11H16N4O3	1.3374	0.051220384	-	47.4	0.834418847	-	Amino acids, peptides, and analogues	4.5408	4.8349	4.7711	4.2361	4.2719	3.9095	4.9003	4.9203	4.8035	4.9707	5.0113	4.9749	4.6578	4.7079	4.7042	4.7164	4.6956
pos_2565	Adenosine 3'-monophosphate	-	metab_2431	-	-	-	-	-	pos	-	-	-	-	-	-	348.0707623	M+H	C10H14N5O7P	1.3374	0.014415701	95.6	-	1.156559624	-	-	6.1856	6.3128	6.0807	6.8323	6.704	6.7441	6.3322	6.461	6.5528	6.3756	6.4836	6.441	6.6632	6.6767	6.6778	6.6786	6.6736
pos_2569	Orotidine	°ÂÂÞÌæ¶¡	metab_2435	map00240;map01100;map01240	Pyrimidine metabolism;Metabolic pathways;Biosynthesis of cofactors	à×à¤´úÐ»;´úÐ»Í¾¾¶;-	C01103	HMDB0000788	pos	-	-	Metabolism;Metabolism;Metabolism	Nucleotide metabolism;Global and overview maps;Global and overview maps	Nucleosides, nucleotides, and analogues	Pyrimidine nucleosides	321.0931756	M+CH3OH+H	C10H12N2O8	1.3579	0.012316413	-	64.6	1.107541635	314-50-1	_	3.5445	4.3109	4.1671	3.271	3.2938	3.2822	5.8476	5.9358	5.7743	6.1384	6.1071	6.0514	5.7777	5.7833	5.7826	5.7917	5.78
pos_2580	Pro Ser Asp	-	metab_2444	-	-	-	-	-	pos	-	-	-	-	-	-	318.1299012	M+H	C12H19N3O7	1.3852	0.016142204	66.8	-	1.024191765	-	-	5.963	5.9347	5.9939	5.6846	5.6528	5.7123	5.8002	5.8639	5.9067	6.0227	6.0486	6.0821	5.8215	5.8237	5.8305	5.8191	5.8112
pos_2590	6-ethoxy-3,4,5-trihydroxyoxane-2-carboxylic acid	-	metab_2454	-	-	-	-	-	pos	-	-	-	-	-	-	264.1079934	M+ACN+H	C8H14O7	1.4193	0.018412304	-	55.7	0.968563581	-	-	6.2231	5.909	5.6464	5.3639	5.2944	5.0851	4.783	4.9541	4.9079	5.2337	5.7483	5.4138	5.4781	5.4767	5.4887	5.4894	5.4711
pos_2593	S-Cysteinosuccinic acid	S-°ëë×°±ËáçúçêËá	metab_2456	-	-	-	-	HMDB0029418	pos	-	-	-	-	Organic acids and derivatives	Carboxylic acids and derivatives	279.0648374	M+ACN+H	C7H11NO6S	1.4261	0.024504931	-	39.4	1.281713035	34317-60-7	Amino acids, peptides, and analogues	5.4464	5.2846	5.1531	5.6913	5.6048	5.711	5.1577	5.1894	5.2193	3.7756	3.9836	3.7947	5.5294	5.5298	5.5345	5.5071	5.5218
pos_2605	3-methyl pyruvic acid	-	metab_2465	map01100;map01110;map00640;map00290;map01210;map00270;map01230;map00260;map00660	Metabolic pathways;Biosynthesis of secondary metabolites;Propanoate metabolism;Valine, leucine and isoleucine biosynthesis;2-Oxocarboxylic acid metabolism;Cysteine and methionine metabolism;Biosynthesis of amino acids;Glycine, serine and threonine metabolism;C5-Branched dibasic acid metabolism	´úÐ»Í¾¾¶;´Î¼¶´úÐ»²úÎïµÄÉúÎïºÏ³É;±ûËá´úÐ»;çÓ°±Ëá¡¢ÁÁ°±ËáºÍÒìÁÁ°±ËáÉúÎïºÏ³É;2-ÑõôÊ»ùËá´úÐ»;°ëë×°±ËáºÍµ°°±Ëá´úÐ»;°±»ùËáµÄÉúÎïºÏ³É;¸Ê°±Ëá¡¢Ë¿°±ËáºÍËÕ°±Ëá´úÐ»;C5Ö§»¯¶þÔªËá´úÐ»	C00109	LMFA01060002;HMDB0000005	pos	Organic acids	Carboxylic acids	Metabolism;Metabolism;Metabolism;Metabolism;Metabolism;Metabolism;Metabolism;Metabolism;Metabolism	Global and overview maps;Global and overview maps;Carbohydrate metabolism;Amino acid metabolism;Global and overview maps;Amino acid metabolism;Global and overview maps;Amino acid metabolism;Carbohydrate metabolism	Organic acids and derivatives	Keto acids and derivatives	103.0394746	M+H	C4H6O3	1.4536	0.063063573	66.7	-	4.94103381	600-18-0	Short-chain keto acids and derivatives	5.7342	5.5977	5.3646	5.0628	5.1019	5.1458	5.1889	5.2598	5.291	5.2592	5.3745	5.2431	5.3527	5.4193	5.4151	5.417	5.4151
pos_2608	4,6,7-trihydroxy-2H-chromen-2-one	-	metab_2468	-	-	-	-	-	pos	-	-	-	-	-	-	430.0776659	2M+ACN+H	C9H6O5	1.4536	0.294335382	-	44.8	2.045638874	-	-	3.4598	3.49	3.5181	5.3661	5.0643	5.0317	3.5294	3.5588	3.5191	3.4805	3.5053	3.5493	3.8011	3.8595	3.8395	3.469	3.8485
pos_2611	L-4-Hydroxy-3-methoxy-a-methylphenylalanine	-	metab_2470	-	-	-	-	-	pos	-	-	-	-	-	-	226.1076381	M+H	C11H15NO4	1.4605	0.006305291	63.3	-	1.127191501	-	-	6.0503	5.9869	5.9871	6.0206	5.9846	6.0981	5.6716	5.7804	5.9145	5.9485	5.9099	5.9684	5.9067	5.9052	5.9041	5.9108	5.9044
pos_2613	Lucuminoside	ÆÏÌÑÌÇÜÕ	metab_2471	-	-	-	C08335	HMDB0029900	pos	-	-	-	-	Organic oxygen compounds	Organooxygen compounds	392.1303639	M+H-2H2O	C19H25NO10	1.4605	0.020872492	-	45.3	-8.49617051	1392-28-5	Carbohydrates and carbohydrate conjugates	5.5295	5.5044	5.2638	4.6531	4.5411	4.819	4.8545	5.0955	5.0385	4.7726	4.946	4.5957	5.0766	5.0943	5.0762	5.0741	5.0719
pos_2616	Gly Gly Pro	-	metab_2474	-	-	-	-	-	pos	-	-	-	-	-	-	230.1137894	M+H	C9H15N3O4	1.4673	0.012656352	46.5	-	1.121724355	-	-	6.6539	6.6156	6.7101	6.4104	6.3057	6.4912	6.1492	6.2551	6.4441	6.8333	6.755	6.8783	6.5179	6.5323	6.5229	6.5226	6.5203
pos_2622	Hydroxyprolyl-Alanine	ôÇ¸¬°±Ëá±û°±Ëá	metab_2480	-	-	-	-	HMDB0028856	pos	-	-	-	-	Organic acids and derivatives	Carboxylic acids and derivatives	185.0923122	M+H-H2O	C8H14N2O4	1.481	0.016687442	-	63.3	1.204952276	-	Amino acids, peptides, and analogues	6.0768	6.1045	6.1343	5.7296	5.7968	5.7151	6.1529	6.1981	6.149	6.1537	6.2233	6.2187	6.0061	6.0248	6.0213	6.0209	6.0215
pos_2629	Ethenodeoxyadenosine	ÒÒÏ©ÍÑÑõÏÙÜÕ	metab_2487	-	-	-	-	HMDB0001786	pos	-	-	-	-	Organoheterocyclic compounds	Imidazopyrimidines	573.1982535	2M+Na	C12H13N5O3	1.481	0.042384808	-	46	9.731337055	68498-25-9	Purines and purine derivatives	6.2148	6.2447	5.732	3.3516	4.9098	4.6988	3.8016	3.9251	4.1758	4.0898	4.0857	4.1503	5.2672	5.2795	5.2746	5.2552	5.3043
pos_2640	CGMP	-	metab_2497	map01100;map00230	Metabolic pathways;Purine metabolism	´úÐ»Í¾¾¶;àÑßÊ´úÐ»	C00942	HMDB0001314	pos	Nucleic acids	Cyclic nucleotides	Metabolism;Metabolism	Global and overview maps;Nucleotide metabolism	Nucleosides, nucleotides, and analogues	Purine nucleotides	346.0551731	M+H	C10H12N5O7P	1.5016	0.014889421	89.7	-	1.339892488	7665-99-8	Cyclic purine nucleotides	5.2794	5.2728	5.392	4.4488	4.6579	4.4926	6.2546	6.2586	6.1657	5.6661	5.6302	5.8227	5.4483	5.4526	5.4451	5.4459	5.435
pos_2642	Phenylacetic mustard	-	metab_2498	-	-	-	-	HMDB0250131	pos	-	-	-	-	Organic nitrogen compounds	Organonitrogen compounds	276.0539405	M+H	C12H15Cl2NO2	1.5085	0.044619117	31.5	-	-4.799449849	-	Nitrogen mustard compounds	5.1811	5.0416	5.1604	2.8626	2.8853	2.8737	5.4922	5.4716	5.2311	4.3314	4.8263	4.4427	4.5227	4.5213	4.4752	4.5153	4.518
pos_2643	Arg Leu	-	metab_2499	-	-	-	-	-	pos	-	-	-	-	-	-	288.2032794	M+H	C12H25N5O3	1.5085	0.005958397	75.8	-	0.916717962	-	-	6.5875	6.5072	6.6027	6.4559	6.5446	6.5044	6.6624	6.6868	6.5559	6.1959	6.1424	6.3724	6.2975	6.3048	6.3013	6.3016	6.3015
pos_2660	Gly Glu Pro	-	metab_2516	-	-	-	-	-	pos	-	-	-	-	-	-	302.1349644	M+H	C12H19N3O6	1.5222	0.005268011	63.6	-	1.005065775	-	-	6.6626	6.602	6.6672	6.4231	6.394	6.5107	6.4153	6.4951	6.5471	6.7646	6.7548	6.8268	6.571	6.5769	6.5733	6.5741	6.5718
pos_2662	Asp Val Thr Lys	-	metab_2518	-	-	-	-	-	pos	-	-	-	-	-	-	462.2564323	M+H	C19H35N5O8	1.5222	0.025921228	42.2	-	1.285060796	-	-	5.1054	5.0508	5.1966	5.2982	5.3457	5.2308	4.1946	4.4043	4.5075	3.8663	4.2093	4.2328	4.7645	4.7747	4.7616	4.7434	4.7634
pos_2666	Prolyl-Tryptophan	¸¬°±õ£É«°±Ëá	metab_2522	-	-	-	-	HMDB0029028	pos	-	-	-	-	Organic acids and derivatives	Carboxylic acids and derivatives	340.1066003	M+K	C16H19N3O3	1.5291	0.089507995	-	43.6	2.65891164	-	Amino acids, peptides, and analogues	6.466	6.2384	5.955	3.1907	3.2135	3.2019	3.3773	3.4067	4.9212	3.9644	4.5942	3.9817	4.9977	5.0047	5.0526	5.0063	4.9421
pos_2683	Adenosine	ÏÙÜÕ	metab_2536	map01100;map02010;map00230	Metabolic pathways;ABC transporters;Purine metabolism	´úÐ»Í¾¾¶;ABC×ªÔËµ°°×;àÑßÊ´úÐ»	C00212	HMDB0247583;HMDB0000050;58-61-7	pos	Nucleic acids	Nucleosides	Metabolism;Environmental Information Processing;Metabolism	Global and overview maps;Membrane transport;Nucleotide metabolism	Nucleosides, nucleotides, and analogues	Purine nucleosides	268.1042691	M+H	C10H13N5O4	1.5427	0.004759129	70.7	-	0.893886023	58-61-7	_	7.8224	7.847	7.7703	7.706	7.7128	7.7405	7.6179	7.6198	7.7219	7.7709	7.7455	7.7318	7.8305	7.8301	7.8257	7.8281	7.8268
pos_2685	5-amino-1-(5-phospho-D-ribosyl)imidazole-4-carboxylate	-	metab_2538	map01100;map01110;map00230	Metabolic pathways;Biosynthesis of secondary metabolites;Purine metabolism	´úÐ»Í¾¾¶;´Î¼¶´úÐ»²úÎïµÄÉúÎïºÏ³É;àÑßÊ´úÐ»	C04751	HMDB0006273	pos	-	-	Metabolism;Metabolism;Metabolism	Global and overview maps;Global and overview maps;Nucleotide metabolism	Organic oxygen compounds	Organooxygen compounds	322.0415859	M+H-H2O	C9H14N3O9P	1.5427	0.020322929	-	60	-5.578794465	6001-14-5	Carbohydrates and carbohydrate conjugates	5.4046	5.6171	5.2042	4.3138	5.912	5.9513	4.6861	4.5861	5.713	5.1714	5.077	4.9382	5.5189	5.528	5.5097	5.5052	5.5143
pos_2688	Serylmethionine	Ë¿°±Ëáµ°°±Ëá	metab_2541	-	-	-	-	HMDB0029045	pos	-	-	-	-	Organic acids and derivatives	Carboxylic acids and derivatives	490.197241	2M+NH4	C8H16N2O4S	1.5427	0.014444325	-	75.2	-5.804193378	3227/9/6	Amino acids, peptides, and analogues	5.5477	5.5621	5.7722	3.1087	3.9341	3.4354	5.7471	5.7583	5.6214	5.8391	5.9961	5.9961	5.4707	5.4617	5.4656	5.4681	5.4546
pos_2690	Hypoxanthine	´Î»ÆàÑßÊ	metab_2543	map01100;map00230	Metabolic pathways;Purine metabolism	´úÐ»Í¾¾¶;àÑßÊ´úÐ»	C00262	68-94-0;HMDB0000157	pos	-	-	Metabolism;Metabolism	Global and overview maps;Nucleotide metabolism	Organoheterocyclic compounds	Imidazopyrimidines	137.0459468	M+H	C5H4N4O	1.5496	0.013240573	73.5	-	1.173156975	68-94-0	Purines and purine derivatives	5.1808	5.3898	5.1335	5.5002	5.3775	5.4019	5.1828	5.2135	5.2423	5.2167	5.1612	5.129	5.3879	5.3991	5.4014	5.3981	5.4024
pos_2692	4-(Methylthio)-2-butanone	4-£¨¼×Áò»ù£©-2-¶¡Íª	metab_2545	-	-	-	-	HMDB0031316	pos	-	-	-	-	Organic oxygen compounds	Organooxygen compounds	278.1236472	2M+ACN+H	C5H10OS	1.5496	0.014417918	-	44.4	-2.75393466	34047-39-7	Carbonyl compounds	6.7148	6.4487	6.2081	4.4025	4.4513	4.396	4.7525	4.8095	5.3129	5.6403	6.0854	5.7053	5.9405	5.9458	5.9368	5.9296	5.9336
pos_2693	7,8-Dihydro-3b,6a-dihydroxy-alpha-ionol 9-[apiosyl-(1->6)-glucoside]	-	metab_2546	-	-	-	-	HMDB0041579	pos	-	-	-	-	Lipids and lipid-like molecules	Fatty Acyls	284.124177	M+2Na	C24H42O12	1.5496	0.016547039	-	57.3	4.376967761	177261-73-3	Fatty acyl glycosides	5.4715	5.5227	5.6143	4.9515	5.045	4.9949	5.6064	5.6479	5.5648	5.5608	5.6368	5.6929	5.2359	5.2345	5.218	5.2335	5.2312
pos_2695	Ile Ala Lys	-	metab_2548	-	-	-	-	-	pos	-	-	-	-	-	-	331.2343446	M+H	C15H30N4O4	1.5496	0.025814809	45.4	-	1.098387956	-	-	5.3967	5.4049	5.5612	4.1944	4.3072	4.3109	6.139	6.1713	6.0118	5.2293	5.2475	5.6459	5.1529	5.1475	5.1715	5.1465	5.1442
pos_2696	Lys-HoPhe-OH	-	metab_2549	-	-	-	-	-	pos	-	-	-	-	-	-	416.1781608	M+H	C21H25N3O6	1.5496	0.024649023	55.2	-	-8.312459646	-	-	5.5055	5.492	5.606	4.6966	4.6317	4.5845	5.6163	5.6821	5.5876	5.4682	5.6596	5.6129	5.3008	5.2739	5.2898	5.2984	5.2962
pos_2701	Prolylglycine	¸¬°±õ£¸Ê°±Ëá	metab_2554	-	-	-	-	HMDB0011178	pos	-	-	-	-	Organic acids and derivatives	Carboxylic acids and derivatives	155.0816781	M+H-H2O	C7H12N2O3	1.5564	0.010816036	-	62.6	1.011607802	2578-57-6	Amino acids, peptides, and analogues	6.3775	6.4272	6.4242	6.1418	6.1582	6.143	6.4706	6.4911	6.4661	6.4448	6.506	6.5143	6.36	6.3706	6.3678	6.372	6.3697
pos_2704	4-Acetamidobutanoic acid	4-ÒÒõ£°±»ù¶¡Ëá	metab_2557	map01100;map00330	Metabolic pathways;Arginine and proline metabolism	´úÐ»Í¾¾¶;¾«°±ËáºÍ¸¬°±Ëá´úÐ»	C02946	HMDB0003681	pos	-	-	Metabolism;Metabolism	Global and overview maps;Amino acid metabolism	Organic acids and derivatives	Carboxylic acids and derivatives	291.1553928	2M+H	C6H11NO3	1.5564	0.224862882	-	49.9	1.137148438	3025-96-5	Amino acids, peptides, and analogues	4.9473	4.0464	3.5169	1.3772	1.3991	3.4279	3.242	3.5533	1.5475	2.5069	4.0414	3.0219	4.1022	4.2021	3.9781	4.2457	4.1959
pos_2707	Leu Lys Thr	-	metab_2560	-	-	-	-	-	pos	-	-	-	-	-	-	361.2449518	M+H	C16H32N4O5	1.5564	0.018647322	65.6	-	1.124783949	-	-	5.5178	5.4658	5.5735	5.0068	5.1663	5.1384	5.8778	5.9241	5.7404	5.1602	5.1639	5.4559	5.2352	5.2338	5.2303	5.2511	5.2359
pos_2720	Taxiphyllin	²è¼î	metab_2572	-	-	-	C01855	HMDB0030704	pos	-	-	-	-	Organic oxygen compounds	Organooxygen compounds	375.1150442	M+ACN+Na	C14H17NO7	1.5839	0.006848982	-	55.5	-3.94547401	21401-21-8	Carbohydrates and carbohydrate conjugates	5.5765	5.1177	5.1007	5.2886	5.4742	5.4783	4.9493	5.1948	5.4511	5.3709	5.4263	5.422	5.9066	5.912	5.9049	5.911	5.9092
pos_2723	Lys Phe	-	metab_2574	-	-	-	-	-	pos	-	-	-	-	-	-	294.1815418	M+H	C15H23N3O3	1.5982	0.011198582	37	-	1.104349788	-	-	6.0505	5.9824	6.044	5.762	5.9762	5.8798	5.9412	5.9966	5.9047	5.5845	5.6406	5.6813	5.7001	5.7012	5.6966	5.7078	5.6954
pos_2747	Chinenoside V	-	metab_2597	-	-	-	-	HMDB0031139	pos	-	-	-	-	Lipids and lipid-like molecules	Steroids and steroid derivatives	470.2308209	M+H+Na	C45H72O19	1.6943	0.024129753	-	50.2	-1.784440436	170739-22-7	Steroidal glycosides	4.0065	4.5021	4.66	5.8471	5.6415	5.8388	4.741	4.7717	4.5251	4.637	4.8695	4.8781	5.2776	5.2981	5.2745	5.2793	5.2719
pos_2749	2-Amino-5-oxohexanoate	-	metab_2599	map01100;map00310	Metabolic pathways;Lysine degradation	´úÐ»Í¾¾¶;Àµ°±Ëá½µ½â	C05825	-	pos	-	-	Metabolism;Metabolism	Global and overview maps;Amino acid metabolism	-	-	146.0813179	M+H	C6H11NO3	1.7011	0.026770275	32.8	-	1.02193519	-	-	5.8245	5.7924	5.7173	5.8742	5.9457	6.0326	5.7035	5.819	5.8106	6.0861	6.1103	6.1036	6.1481	6.176	6.1729	6.1755	6.1732
pos_2757	Secoisolariciresinol	ÒìÎì¶þÏ©·Ó	metab_2605	map01100;map01110;map00998	Metabolic pathways;Biosynthesis of secondary metabolites;Biosynthesis of various secondary metabolites - part 2	´úÐ»Í¾¾¶;´Î¼¶´úÐ»²úÎïµÄÉúÎïºÏ³É;¸÷ÖÖ´ÎÉú´úÐ»ÎïµÄÉúÎïºÏ³É.µÚ2²¿·Ö	C18167	HMDB0013692;HMDB0252297	pos	-	-	Metabolism;Metabolism;Metabolism	Global and overview maps;Global and overview maps;Biosynthesis of other secondary metabolites	Lignans, neolignans and related compounds	Dibenzylbutane lignans	363.1767734	M+H	C20H26O6	1.7217	0.153492818	82.6	-	-9.502585461	29388-59-8	Dibenzylbutanediol lignans	4.505	4.4463	4.2574	3.0861	3.1089	3.7233	4.7833	4.8122	4.6685	4.2402	4.0061	4.5338	3.8922	3.9602	3.7909	3.955	3.9532
pos_2768	7,8-Dihydrovomifoliol 9-[apiosyl-(1->6)-glucoside]	-	metab_2614	-	-	-	-	HMDB0029771	pos	-	-	-	-	Lipids and lipid-like molecules	Fatty Acyls	543.2422007	M+Na	C24H40O12	1.7423	0.061528421	-	64	1.928431001	177261-70-0	Fatty acyl glycosides	5.5526	5.6504	5.7242	4.6223	5.0179	4.7515	5.7751	5.75	5.6241	5.7718	5.8852	5.911	5.5458	5.5268	5.5041	5.5766	5.5414
pos_2786	His Glu Ile	-	metab_2629	-	-	-	-	-	pos	-	-	-	-	-	-	398.2038456	M+H	C17H27N5O6	1.756	0.013218539	63.4	-	1.096562752	-	-	5.7801	5.8223	5.9175	5.7391	5.7373	5.7084	6.1043	6.1295	6.0209	5.9208	5.9539	5.9941	5.8327	5.8422	5.8281	5.8327	5.8283
pos_2806	Gly Val Thr Leu	-	metab_2647	-	-	-	-	-	pos	-	-	-	-	-	-	389.2399347	M+H	C17H32N4O6	1.7704	0.021601472	68	-	1.219535006	-	-	5.7072	5.6148	5.7629	5.2262	5.3817	5.3898	6.1653	6.1987	6.0768	5.4363	5.4052	5.7259	5.4486	5.4629	5.4438	5.4464	5.4631
pos_2816	(1S,16R)-5,7,11,12-tetrahydroxy-8,8,10,12,16-pentamethyl-3-[1-(2-methyl-1,3-thiazol-4-yl)prop-1-en-2-yl]-17-oxa-4-azabicyclo[14.1.0]heptadec-4-en-9-one	-	metab_2657	-	-	-	-	-	pos	-	-	-	-	-	-	561.2345022	M+K	C27H42N2O6S	1.7772	0.032272584	-	72.6	-9.600184906	-	-	5.0813	5.3981	5.7075	4.1311	4.4256	4.6536	5.7784	5.7768	5.5463	6.0375	6.1836	6.1496	5.4837	5.4756	5.4557	5.4747	5.4509
pos_2825	Benzaldehyde	±½¼×È©	metab_2666	map01100	Metabolic pathways	´úÐ»Í¾¾¶	C00261	HMDB0006115	pos	-	-	Metabolism	Global and overview maps	Benzenoids	Benzene and substituted derivatives	107.0496299	M+H	C7H6O	1.7978	0.019060691	63.3	-	4.608065965	100-52-7	Benzoyl derivatives	5.1864	5.1893	5.1663	5.2788	5.2568	5.2495	4.9171	4.9468	4.9738	5.0397	5.062	5.018	5.1083	5.1187	5.1107	5.1177	5.1294
pos_2834	Porphobilinogen	Êè¿×ËØÔ­	metab_2673	map01100;map01110;map00860;map01240	Metabolic pathways;Biosynthesis of secondary metabolites;Porphyrin and chlorophyll metabolism;Biosynthesis of cofactors	´úÐ»Í¾¾¶;´Î¼¶´úÐ»²úÎïµÄÉúÎïºÏ³É;ß²ßøÓëÒ¶ÂÌËØ´úÐ»;-	C00931	HMDB0000245;487-90-1	pos	-	-	Metabolism;Metabolism;Metabolism;Metabolism	Global and overview maps;Global and overview maps;Metabolism of cofactors and vitamins;Global and overview maps	Organic nitrogen compounds	Organonitrogen compounds	227.1029776	M+H	C10H14N2O4	1.8115	0.016051998	48	-	1.522311151	487-90-1	Amines	5.3638	5.3389	5.3524	5.4626	5.4468	5.5004	5.2288	5.2749	5.3289	5.4299	5.4736	5.4509	5.4326	5.4314	5.444	5.446	5.4437
pos_2835	Leu Arg Glu	-	metab_2674	-	-	-	-	-	pos	-	-	-	-	-	-	417.2461855	M+H	C17H32N6O6	1.8115	0.016321673	44.9	-	1.384443234	-	-	5.4445	5.3416	5.4957	4.7329	5.0953	5.1032	6.0277	6.0994	5.9801	5.0722	5.1034	5.5173	5.229	5.2276	5.2278	5.2168	5.2139
pos_2837	Osmaronin	°ÂË¹ÂíÂÞÄþ	metab_2676	-	-	-	-	HMDB0032769	pos	-	-	-	-	Lipids and lipid-like molecules	Fatty Acyls	292.1393959	M+CH3OH+H	C11H17NO6	1.8184	0.015215412	-	49.8	1.225032871	160551-60-0	Fatty acyl glycosides	6.3678	6.0437	5.8326	4.4443	4.2234	4.1675	4.5182	4.4248	4.4393	4.7977	5.3924	4.8546	5.4005	5.4167	5.4131	5.4156	5.408
pos_2860	Pro Pro	-	metab_2695	-	-	-	-	-	pos	-	-	-	-	-	-	213.1236227	M+H	C10H16N2O3	1.8736	0.011229435	51.4	-	1.196756272	-	-	6.504	6.4928	6.5178	6.3557	6.4226	6.4242	5.9146	5.9169	6.1364	6.3124	6.2859	6.2459	6.3577	6.3645	6.3645	6.3709	6.3613
pos_2868	1,2,10-Trihydroxydihydro-trans-linalyl oxide 7-O-beta-D-glucopyranoside	-	metab_2703	-	-	-	-	HMDB0033237	pos	-	-	-	-	Organic oxygen compounds	Organooxygen compounds	424.2194497	M+ACN+H	C16H30O10	1.8873	0.010009224	-	65	4.518801447	219814-37-6	Carbohydrates and carbohydrate conjugates	5.6526	5.8047	5.8829	5.0885	5.2196	5.2331	5.95	5.9656	5.8896	5.8804	6.0172	5.9944	5.6752	5.6759	5.6727	5.6651	5.6704
pos_2870	Gly Val	-	metab_2705	-	-	-	-	-	pos	-	-	-	-	-	-	175.1079715	M+H	C7H14N2O3	1.8941	0.005060487	55.9	-	1.451626286	-	-	5.4554	5.4495	5.4588	5.5988	5.6226	5.6253	5.299	5.2648	5.2723	5.2231	5.1995	5.2308	5.418	5.4166	5.4213	5.4218	5.4195
pos_2873	Ginkgolide B	ÒøÐÓÄÚõ¥B	metab_2708	-	-	-	C07602	LMPR0104540002;HMDB0036861	pos	-	-	-	-	Lipids and lipid-like molecules	Prenol lipids	488.152452	M+ACN+Na	C20H24O10	1.8941	0.092535774	-	81.7	-0.624171735	15291-77-7	Terpene lactones	3.6668	3.6969	3.725	5.4536	5.285	5.4722	3.7363	3.7658	3.7261	3.6874	3.7123	3.7563	4.9253	4.9112	4.9923	4.8894	4.9207
pos_2878	Asp Cys Tyr Asp	-	metab_2713	-	-	-	-	-	pos	-	-	-	-	-	-	515.1450971	M+H	C20H26N4O10S	1.9078	0.015565325	34.1	-	1.666140657	-	-	4.4021	5.0932	4.1817	5.8527	5.9992	5.9178	4.1493	4.1787	5.5983	6.3138	6.0287	4.1692	6.2509	6.2625	6.2591	6.2671	6.2673
pos_2886	Nicotinate beta-D-ribonucleotide	-	metab_2720	-	-	-	-	-	pos	-	-	-	-	-	-	354.0792031	M+NH4	C11H15NO9P+	1.9283	0.01336245	-	51.9	-9.121123834	-	-	5.8348	5.8182	5.5609	5.5934	6.1875	5.9349	5.8095	5.798	6.1858	4.5837	4.536	4.0731	6.3323	6.3427	6.3392	6.3481	6.3423
pos_2905	Thr Pro Gly	-	metab_2736	-	-	-	-	-	pos	-	-	-	-	-	-	274.1399332	M+H	C11H19N3O5	1.9625	0.018871963	40.7	-	0.681047356	-	-	5.4289	5.4373	5.5566	4.1797	4.2896	4.4523	5.7099	5.6807	5.5055	5.4082	5.4967	5.5677	5.2542	5.2742	5.2707	5.2732	5.2646
pos_2906	Gynocardin	½Ê¹ÉÀ¶ËØ	metab_2737	-	-	-	C08331	HMDB0029913	pos	-	-	-	-	Organic oxygen compounds	Organooxygen compounds	321.1296931	M+NH4	C12H17NO8	1.9625	0.010674031	-	69.2	1.488327457	14332-17-3	Carbohydrates and carbohydrate conjugates	6.751	6.6609	6.2914	3.6519	4.3472	4.3301	4.1742	4.2383	5.0638	5.5015	5.9174	5.4998	6.3226	6.3344	6.3309	6.3334	6.3291
pos_2909	Tyr Pro	-	metab_2740	-	-	-	-	-	pos	-	-	-	-	-	-	279.1339814	M+H	C14H18N2O4	1.9694	0.018600784	33	-	0.172146755	-	-	5.5608	5.4082	5.1808	5.9127	5.8149	5.7993	4.9247	4.8517	5.0398	5.1037	5.1324	4.9662	5.4944	5.515	5.5114	5.5096	5.5123
pos_2915	Cis-zeatin-O-glucoside	-	metab_2746	-	-	-	C15546	HMDB0012203	pos	-	-	-	-	Lipids and lipid-like molecules	Fatty Acyls	414.1988139	M+CH3OH+H	C16H23N5O6	1.9763	0.00468563	-	51.6	1.28346232	71866-93-8	Fatty acyl glycosides	6.7561	6.7701	6.8756	6.0522	6.1731	6.0731	6.9234	6.9636	6.8938	6.8229	6.9498	6.9205	6.6259	6.6302	6.6296	6.6314	6.6291
pos_2920	Thr Leu	-	metab_2751	-	-	-	-	-	pos	-	-	-	-	-	-	233.1498773	M+H	C10H20N2O4	1.9831	0.014495844	79	-	1.265420244	-	-	5.4148	5.6658	5.86	6.121	6.1102	6.1288	6.1369	6.1418	6.0388	5.6276	5.3207	5.9105	5.7794	5.793	5.7936	5.794	5.7939
pos_2930	Val Tyr Tyr Gly	-	metab_2761	-	-	-	-	-	pos	-	-	-	-	-	-	501.2312733	M+H	C25H32N4O7	1.9968	0.032625851	43.9	-	-6.202234066	-	-	5.9433	5.94	6.0402	5.2284	5.3879	5.2042	6.0858	6.1355	6.0266	6.0455	6.1705	6.1443	5.7947	5.8098	5.8328	5.8175	5.8066
pos_2943	Glu Leu	-	metab_2771	-	-	-	-	-	pos	-	-	-	-	-	-	261.1448586	M+H	C11H20N2O5	2.0246	0.008837554	77.2	-	1.385529698	-	-	5.4172	5.5724	5.7516	6.3114	6.2342	6.2597	6.1992	6.2	6.0928	5.3682	5.1644	5.7998	5.8169	5.8155	5.8241	5.8145	5.8193
pos_2944	Ser Ser Leu	-	metab_2772	-	-	-	-	-	pos	-	-	-	-	-	-	306.1663575	M+H	C12H23N3O6	2.0246	0.019176213	45.3	-	1.296521754	-	-	5.2792	5.1287	5.3009	3.5396	4.3008	4.2689	5.6153	5.6352	5.4585	5.1579	4.9817	5.3748	4.9623	4.9609	4.964	4.9663	4.9812
pos_2957	Gln Thr Pro Gly	-	metab_2784	-	-	-	-	-	pos	-	-	-	-	-	-	402.198768	M+H	C16H27N5O7	2.0451	0.024480762	38.6	-	1.105088319	-	-	5.5169	5.5584	5.6815	4.9538	5.1795	5.0552	5.771	5.79	5.6994	5.6299	5.759	5.746	5.4486	5.4499	5.4463	5.4488	5.4244
pos_2959	HC Yellow No. 4	-	metab_2786	-	-	-	C19431	-	pos	-	-	-	-	-	-	243.0977613	M+H	C10H14N2O5	2.052	0.009982183	56.6	-	0.881021796	59820-43-8	-	5.3825	5.3839	5.4388	4.724	4.9223	4.8816	5.4505	5.505	5.4422	5.4905	5.5958	5.5658	5.3254	5.326	5.3328	5.3247	5.3208
pos_2964	Ascorbic acid-2-sulfate	-	metab_2791	-	-	-	-	-	pos	-	-	-	-	-	-	274.0238541	M+NH4	C6H8O9S	2.0589	0.137929002	-	49	4.39772273	-	-	3.3521	3.3823	3.4104	3.624	3.2579	3.2463	4.4125	4.3207	4.4127	3.3728	3.3976	3.4416	4.0283	4.0342	4.16	4.0652	4.0308
pos_2993	Agavasaponin C	°¢¼ÓÍßÔíÜÕC	metab_2817	-	-	-	-	HMDB0033353	pos	-	-	-	-	Lipids and lipid-like molecules	Steroids and steroid derivatives	470.2312468	M+H+Na	C45H72O19	2.0938	0.1141586	-	38.7	-0.854969812	56316-35-9	Steroidal glycosides	4.416	4.6445	4.8068	5.834	5.5237	5.8732	5.0342	4.9579	4.6746	5.0427	5.1061	5.1054	5.2178	5.2166	5.2315	5.1033	5.2259
pos_3009	Pro Ser Pro Gly	-	metab_2831	-	-	-	-	-	pos	-	-	-	-	-	-	357.1771793	M+H	C15H24N4O6	2.1144	0.004484265	33.8	-	0.893906928	-	-	5.8236	5.8903	5.9433	5.4794	5.5294	5.4938	5.989	6.0575	6.0189	5.9726	6.0953	6.0698	5.8443	5.8447	5.8412	5.8457	5.8461
pos_3011	Asparaginyl-Histidine	-	metab_2833	-	-	-	-	HMDB0028733	pos	-	-	-	-	Organic acids and derivatives	Carboxylic acids and derivatives	234.0974329	M+H-2H2O	C10H15N5O4	2.1213	0.012532934	-	41.6	-4.155095458	224638-52-2	Amino acids, peptides, and analogues	3.0884	3.4545	3.5097	5.6058	5.5112	5.5752	3.158	3.1874	3.1477	4.517	4.4305	4.3946	5.2841	5.2803	5.2944	5.2839	5.2831
pos_3026	Desglucocheirotoxin	È¥ÆÏÌÑÌÇ´úÐ»¶¾ËØ	metab_2847	-	-	-	-	HMDB0034362	pos	-	-	-	-	Lipids and lipid-like molecules	Steroids and steroid derivatives	568.3094216	M+NH4	C29H42O10	2.1418	0.026587309	-	33.1	-4.000703988	5822-57-1	Steroid lactones	5.0643	4.9393	5.4284	3.5225	3.9603	4.2755	5.5155	5.5075	4.9731	5.704	5.8484	5.8753	5.2616	5.2525	5.2524	5.2301	5.2527
pos_3030	Alanyl-Proline	-	metab_2851	-	-	-	-	HMDB0028695	pos	-	-	-	-	Organic acids and derivatives	Carboxylic acids and derivatives	414.2349629	2M+ACN+H	C8H14N2O3	2.1487	0.015757989	-	37.4	0.679114892	13485-59-1	Amino acids, peptides, and analogues	5.4235	5.4234	5.5346	5.0456	5.3763	5.1888	5.6038	5.6756	5.4892	5.612	5.6983	5.6887	5.4521	5.4385	5.4377	5.4375	5.4352
pos_3044	Ile Pro Arg	-	metab_2861	-	-	-	-	-	pos	-	-	-	-	-	-	385.2562439	M+H	C17H32N6O4	2.1693	0.012293514	48	-	1.207479308	-	-	5.7567	5.7347	5.7778	5.3376	5.4276	5.4622	6.1442	6.1972	6.0984	5.8069	5.8306	5.9094	5.6386	5.6405	5.6272	5.6395	5.6372
pos_3070	Ile Asp Glu	-	metab_2885	-	-	-	-	-	pos	-	-	-	-	-	-	376.1720497	M+H	C15H25N3O8	2.1974	0.022514452	42.7	-	1.621917672	-	-	5.6194	5.4962	5.5751	5.6023	5.6957	5.6384	5.8327	5.8599	5.6884	5.2513	5.3222	5.5006	5.4073	5.4229	5.3954	5.4106	5.4083
pos_3092	3-Methylindole	3-¼×»ùßÅßá	metab_2906	map00380	Tryptophan metabolism	É«°±Ëá´úÐ»	C08313	HMDB0000466	pos	-	-	Metabolism	Amino acid metabolism	Organoheterocyclic compounds	Indoles and derivatives	132.0810088	M+H	C9H9N	2.2179	0.028445022	53.4	-	1.778526302	83-34-1	Indoles	4.7206	4.6636	4.6502	4.8618	4.885	4.8127	4.5916	4.5252	4.7686	4.4661	4.3802	4.4029	4.6654	4.663	4.6643	4.662	4.6906
pos_3096	4-Hydroxyandrostenedione glucuronide	4-ôÇ»ùÐÛÏ©¶þÍªÆÏÌÇÜÕËá	metab_2908	map01100;map01110;map00100	Metabolic pathways;Biosynthesis of secondary metabolites;Steroid biosynthesis	´úÐ»Í¾¾¶;´Î¼¶´úÐ»²úÎïµÄÉúÎïºÏ³É;Àà¹Ì´¼ÉúÎïºÏ³É	C11455	LMST05010040;HMDB0010315	pos	-	-	Metabolism;Metabolism;Metabolism	Global and overview maps;Global and overview maps;Lipid metabolism	Lipids and lipid-like molecules	Steroids and steroid derivatives	511.2520333	M+CH3OH+H	C25H34O9	2.2179	0.010353479	-	68.6	-3.639649974	-	Cholestane steroids	6.9495	6.9824	7.0495	6.3135	6.4569	6.3125	7.0953	7.1251	7.0468	7.0008	7.16	7.1097	6.8411	6.8396	6.8468	6.8493	6.8489
pos_3097	Gamma-Glutamylserine	-	metab_2909	-	-	-	-	HMDB0029158	pos	-	-	-	-	Organic acids and derivatives	Carboxylic acids and derivatives	217.0821533	M+H-H2O	C8H14N2O6	2.2248	0.011196894	-	69.2	1.090938753	5875-35-4	Amino acids, peptides, and analogues	5.9379	5.8507	5.6644	6.3965	6.1196	6.1246	6.0661	6.1944	6.2711	4.1961	4.1812	4.2321	6.0433	6.0563	6.0486	6.0511	6.0472
pos_3105	Gly Pro Met	-	metab_2916	-	-	-	-	-	pos	-	-	-	-	-	-	304.1328364	M+H	C12H21N3O4S	2.2317	0.041750292	43.8	-	0.932789534	-	-	5.2551	5.417	5.0704	5.2898	5.5117	5.4372	4.5072	4.5705	4.9583	3.3777	3.4026	3.4466	4.9568	5.0019	5.0012	4.9936	4.9915
pos_3109	Cyclo(deltaAla-L-Val)	-	metab_2919	-	-	-	C11846	-	pos	-	-	-	-	-	-	169.0973534	M+H	C8H12N2O2	2.2385	0.007396341	52	-	1.18582322	-	-	5.4945	5.5148	5.5603	5.2729	5.2558	5.2275	5.5469	5.6081	5.5879	5.6172	5.6803	5.6553	5.5225	5.5289	5.5312	5.528	5.5288
pos_3112	2-Hydroxyphenethylamine	2-ôÇ»ù±½ÒÒ°·	metab_2922	-	-	-	C02735	HMDB0001065	pos	-	-	-	-	Organic nitrogen compounds	Organonitrogen compounds	120.0811208	M+H-H2O	C8H11NO	2.2454	0.003761401	-	55.6	2.51690436	7568-93-6	Amines	7.3246	7.2932	7.2832	7.3809	7.3974	7.3514	7.0729	7.05	7.1244	7.1315	7.179	7.1171	7.2221	7.2261	7.2236	7.2237	7.2256
pos_3117	Val Met	-	metab_2925	-	-	-	-	-	pos	-	-	-	-	-	-	249.1270194	M+H	C10H20N2O3S	2.2522	0.006462534	39.5	-	1.126436387	-	-	4.1968	4.7705	4.9795	5.0508	5.0116	5.0046	5.4614	5.4291	5.3649	4.2191	3.4691	4.8866	4.7126	4.7107	4.7179	4.7158	4.7135
pos_3125	Tetrahydroaldosterone-3-glucuronide	ËÄÇâÈ©¹ÌÍª-3-ÆÏÌÑÌÇÈ©ËáÜÕ	metab_2933	-	-	-	-	LMST05010067;HMDB0010357	pos	-	-	-	-	Lipids and lipid-like molecules	Steroids and steroid derivatives	582.289387	M+ACN+H	C27H40O11	2.2593	0.017653227	-	68.9	-2.777577904	20605-81-6	Steroidal glycosides	6.2622	6.2902	6.416	5.3316	5.6915	5.5353	6.498	6.516	6.3944	6.4627	6.6082	6.5927	6.2109	6.2095	6.2038	6.221	6.2014
pos_3128	3-Methylcrotonylglycine	3-¼×»ù°Í¶¹õ£¸Ê°±Ëá	metab_2935	-	-	-	C20828	HMDB0000459	pos	-	-	-	-	Organic acids and derivatives	Carboxylic acids and derivatives	202.0445573	M+2Na-H	C7H11NO3	2.2659	0.006135364	-	42.4	-3.188690388	33008-07-0	Amino acids, peptides, and analogues	6.8146	6.8928	6.9097	6.7713	6.7497	6.7551	6.8762	6.9037	6.9012	6.9539	6.9672	6.986	6.9013	6.9012	6.8993	6.903	6.9064
pos_3131	Thr Thr Ile	-	metab_2938	-	-	-	-	-	pos	-	-	-	-	-	-	334.1975296	M+H	C14H27N3O6	2.2728	0.049468979	70.3	-	0.802973104	-	-	5.4991	5.3951	5.5201	4.7686	4.8657	4.939	5.7365	5.8265	5.6324	5.3395	5.2449	5.4438	5.2136	5.2193	5.1812	5.2112	5.2415
pos_3134	[(1S,16R)-5,7-dihydroxy-8,8,10,12,16-pentamethyl-3-[1-(2-methyl-1,3-thiazol-4-yl)prop-1-en-2-yl]-9-oxo-17-oxa-4-azabicyclo[14.1.0]heptadec-4-en-11-yl]oxidanesulfonic acid	-	metab_2940	-	-	-	-	-	pos	-	-	-	-	-	-	604.2708221	M+NH4	C27H42N2O8S2	2.2797	0.016050983	-	59.6	-2.152211532	-	-	5.3958	5.7026	5.777	4.034	4.2628	4.0666	5.8123	5.887	5.839	6.0225	6.0908	6.0664	5.6785	5.6816	5.6835	5.6952	5.6785
pos_3138	Leu Thr Ala	-	metab_2944	-	-	-	-	-	pos	-	-	-	-	-	-	304.1868886	M+H	C13H25N3O5	2.2934	0.011001498	66.2	-	0.630842565	-	-	5.7096	5.6915	5.8065	4.471	4.5716	4.8438	6.3695	6.3825	6.2054	5.5765	5.5223	5.9357	5.5291	5.5165	5.5241	5.5266	5.5225
pos_3156	Ile Glu Ala	-	metab_2960	-	-	-	-	-	pos	-	-	-	-	-	-	332.1819147	M+H	C14H25N3O6	2.3276	0.029505451	62.3	-	0.914209534	-	-	5.8726	5.7904	5.9032	5.4929	5.6448	5.6291	6.3022	6.3404	6.2015	5.5884	5.6057	5.9042	5.643	5.6416	5.6112	5.6338	5.6383
pos_3171	Avenacoside A	°²ÍòÄÇ¿Âß°A	metab_2971	-	-	-	C08887	HMDB0033815	pos	-	-	-	-	Lipids and lipid-like molecules	Prenol lipids	543.2602534	M+H+Na	C51H82O23	2.3482	0.007131178	-	62.3	-0.639137919	24915-65-9	Monoterpenoids	5.1774	5.1463	5.242	6.8825	6.8838	6.9076	5.4683	5.5187	5.2914	4.988	5.1902	5.2028	6.2219	6.2206	6.2229	6.2287	6.2232
pos_3175	1-(gamma-Glutamylamino)cyclopropanecarboxylic acid	1-£¨¦Ã-¹È°±õ£°±»ù£©»·±ûÍéôÈËá	metab_2975	-	-	-	-	HMDB0031701	pos	-	-	-	-	Organic acids and derivatives	Carboxylic acids and derivatives	231.0978058	M+H	C9H14N2O5	2.3551	0.017185807	62.3	-	1.120480273	171437-78-8	Amino acids, peptides, and analogues	4.9378	4.7987	4.7493	4.8877	4.8971	4.958	4.6387	4.7005	4.6655	4.8147	4.8308	4.8434	4.8587	4.8732	4.8697	4.8779	4.8756
pos_3179	(2S,3S,4S)-5,7,9,11-Tridecatetrayne-1,2,3,4-tetrol	£¨2S£¬3S£¬4S£©-5,7,9,11-Ê®ÈýÌ¼ËÄÈ²-1,2,3,4-ËÄ´¼	metab_2979	-	-	-	-	HMDB0038911	pos	-	-	-	-	Lipids and lipid-like molecules	Fatty Acyls	528.1655307	2M+ACN+Na	C13H12O4	2.3619	0.014074216	-	47.3	5.694656846	-	Fatty alcohols	3.5932	3.6234	3.6515	5.1381	4.2007	3.4874	3.6628	3.6922	3.6525	3.6139	3.6387	3.6827	5.1867	5.184	5.1854	5.1991	5.1877
pos_3185	Cyclocalopin C1	»·¿¨ÂåÆ½C1	metab_2985	-	-	-	-	HMDB0039812	pos	-	-	-	-	Organoheterocyclic compounds	Furopyrans	634.2838213	2M+ACN+H	C15H20O6	2.3688	0.021349756	-	36	-3.344842047	-	_	5.9524	6.0449	6.1445	4.8043	5.0615	5.0085	6.1878	6.2045	6.1389	6.2201	6.3033	6.2941	5.8965	5.9079	5.9043	5.9201	5.8993
pos_3195	Val Pro Gly Pro	-	metab_2993	-	-	-	-	-	pos	-	-	-	-	-	-	369.2136922	M+H	C17H28N4O5	2.3825	0.064627214	38.9	-	1.210625369	-	-	4.8689	4.922	5.101	3.6145	4.4653	3.1956	5.4662	5.5117	5.2768	5.1817	5.3153	5.2594	4.9511	4.9404	4.9372	5.0007	4.9377
pos_3199	Torvonin A	ÍÐÎÖÄþA	metab_2997	-	-	-	-	HMDB0030732	pos	-	-	-	-	Lipids and lipid-like molecules	Steroids and steroid derivatives	374.2161344	M+H+Na	C39H64O12	2.3894	0.020186562	-	81.7	-5.529610316	99956-65-7	Steroidal glycosides	4.8448	4.7412	4.864	5.7186	5.691	5.6663	4.9434	5.0894	4.9442	4.6845	4.4361	4.709	5.6967	5.6829	5.6745	5.6771	5.6796
pos_3206	6-Maleimidocaproic acid	-	metab_3003	-	-	-	-	-	pos	-	-	-	-	-	-	212.0919825	M+H	C10H13NO4	2.4032	0.022833905	58.8	-	1.175673002	-	-	5.1677	4.9449	4.973	5.0983	5.1394	5.1583	4.6928	4.6445	4.8019	4.6401	4.7591	4.633	4.9824	5.0069	4.998	5.0057	5.0035
pos_3211	Lys Trp	-	metab_3008	-	-	-	-	-	pos	-	-	-	-	-	-	333.1924223	M+H	C17H24N4O3	2.41	0.215183314	69.7	-	0.918762171	-	-	5.2091	5.0987	5.105	4.9524	5.2277	5.1746	3.9752	4.4044	3.6169	3.7378	3.6567	1.1474	4.6425	4.6404	4.6393	4.6392	4.3894
pos_3235	Pantetheine	ÅËÌ«Äá	metab_3028	map01110;map00770;map00332	Biosynthesis of secondary metabolites;Pantothenate and CoA biosynthesis;Carbapenem biosynthesis	´Î¼¶´úÐ»²úÎïµÄÉúÎïºÏ³É;·ºËáºÍ¸¨Ã¸AÉúÎïºÏ³É;Ì¼ÇàÃ¹Ï©ÉúÎïºÏ³É	C00831	HMDB0003426;496-65-1	pos	-	-	Metabolism;Metabolism;Metabolism	Global and overview maps;Metabolism of cofactors and vitamins;Biosynthesis of other secondary metabolites	Organic acids and derivatives	Carboxylic acids and derivatives	261.1271031	M+H-H2O	C11H22N2O4S	2.4519	0.115412831	-	63.7	1.305874968	496-65-1	Amino acids, peptides, and analogues	3.6425	3.5799	3.8446	3.802	3.0505	3.1539	3.5558	3.6019	3.5878	4.4614	4.3179	4.3491	4.169	4.168	4.1643	4.1497	4.0423
pos_3236	Leu Pro Ala	-	metab_3029	-	-	-	-	-	pos	-	-	-	-	-	-	300.1919535	M+H	C14H25N3O4	2.4519	0.016459503	61.3	-	0.570957215	-	-	5.6757	5.6087	5.6856	5.1264	5.224	5.2451	5.8863	5.8699	5.7709	5.4244	5.354	5.5502	5.3546	5.3588	5.353	5.3555	5.3401
pos_3238	Lys Ile Leu	-	metab_3031	-	-	-	-	-	pos	-	-	-	-	-	-	373.2813965	M+H	C18H36N4O4	2.4519	0.022627555	40.9	-	1.247608167	-	-	4.098	4.3048	4.6407	3.3304	3.4067	3.7145	5.8084	5.8875	5.6875	3.662	3.9173	4.9345	4.5551	4.5469	4.5434	4.5459	4.5672
pos_3250	5-Hydroxyindoleacetylglycine	5-ôÇ»ùßÅßáÒÒËá¸Ê°±Ëá	metab_3043	map00380	Tryptophan metabolism	É«°±Ëá´úÐ»	C05832	HMDB0004185	pos	-	-	Metabolism	Amino acid metabolism	Organic acids and derivatives	Carboxylic acids and derivatives	266.114117	M+NH4	C12H12N2O4	2.4725	0.016563141	-	56.5	2.356308944	-	Amino acids, peptides, and analogues	5.5145	5.6056	5.5663	5.5359	5.5174	5.6154	5.615	5.5366	5.5698	5.7197	5.7963	5.7942	5.5437	5.545	5.5563	5.5386	5.539
pos_3251	Corchoionol C 9-glucoside	¹Ú×´´¼C 9-ÆÏÌÑÌÇÜÕ	metab_3044	-	-	-	-	HMDB0029772	pos	-	-	-	-	Lipids and lipid-like molecules	Fatty Acyls	351.1765398	M+H-2H2O	C19H30O8	2.4725	0.039701998	-	66.5	-9.51629203	-	Fatty acyl glycosides	5.5957	5.5947	5.6231	4.7929	4.9608	4.8838	5.1855	5.2492	5.3169	5.5956	5.6766	5.4525	5.3865	5.3851	5.3736	5.3839	5.3445
pos_3260	Ile Val Ala	-	metab_3053	-	-	-	-	-	pos	-	-	-	-	-	-	302.2071988	M+H	C14H27N3O4	2.4931	0.030582268	60.9	-	-0.776887663	-	-	5.2013	5.2313	5.3807	4.5004	4.8195	4.6955	6.1356	6.1813	6.0028	5.0177	4.9939	5.5594	5.1484	5.1417	5.1433	5.1459	5.1151
pos_3271	Val Val Val	-	metab_3064	-	-	-	-	-	pos	-	-	-	-	-	-	316.2229027	M+H	C15H29N3O4	2.5212	0.024502107	41.9	-	-0.571673909	-	-	4.3926	4.4471	4.6877	3.1032	3.8821	3.7747	5.4227	5.5039	5.2743	4.5093	4.2214	4.8676	4.3881	4.3703	4.3877	4.369	4.3668
pos_3282	Acetaminophen cystein	¶ÔÒÒõ£°±»ù·Ó°ëë×°±Ëá	metab_3074	-	-	-	-	HMDB0060559	pos	-	-	-	-	Organic acids and derivatives	Carboxylic acids and derivatives	296.1065967	M+ACN+H	C11H14N2O3S	2.5418	0.021915333	-	58.8	1.015025878	-	Amino acids, peptides, and analogues	4.3033	4.7292	4.2876	5.4769	5.2871	5.3905	3.516	3.6856	3.9801	4.0716	2.4361	3.7576	5.0737	5.0876	5.0652	5.0677	5.0655
pos_3287	His Pro Phe	-	metab_3079	-	-	-	-	-	pos	-	-	-	-	-	-	400.198778	M+H	C20H25N5O4	2.5487	0.006850543	96.5	-	2.122379307	-	-	5.3684	5.2838	5.2762	5.7268	5.6726	5.7162	5.3341	5.3303	5.2184	5.1188	5.1011	5.1728	5.3124	5.3181	5.314	5.3165	5.3108
pos_3298	Gln Trp	-	metab_3090	-	-	-	-	-	pos	-	-	-	-	-	-	333.1563726	M+H	C16H20N4O4	2.5625	0.027504834	82.9	-	1.929965359	-	-	4.8683	4.8572	5.0215	5.2227	5.1796	5.1963	5.233	5.2493	5.0463	4.8505	4.8176	5.0648	5.0139	5.0194	5.0159	5.0116	4.9888
pos_3301	Asp Leu	-	metab_3092	-	-	-	-	-	pos	-	-	-	-	-	-	247.1291026	M+H	C10H18N2O5	2.5693	0.007035239	86.9	-	1.033847123	-	-	6.367	6.274	6.3563	6.6536	6.6518	6.6632	6.1485	6.198	6.2526	6.1195	6.1763	6.152	6.3448	6.3514	6.3481	6.3526	6.3503
pos_3309	Nicotinate D-ribonucleoside	ÑÌËáD-ºËÌÇºËÜÕ	metab_3100	map01100;map00760	Metabolic pathways;Nicotinate and nicotinamide metabolism	´úÐ»Í¾¾¶;ÑÌËáºÍÑÌõ£°·´úÐ»	C05841	-	pos	-	-	Metabolism;Metabolism	Global and overview maps;Metabolism of cofactors and vitamins	-	-	256.0817947	M+H	C11H13NO6	2.5762	0.175434328	49.1	-	0.90628606	-	-	5.2302	4.5301	3.0409	3.0942	1.9644	0.4864	2.6697	2.5057	3.1279	2.9921	3.3115	0.4748	3.8695	3.8458	3.8738	3.8467	3.6666
pos_3317	3b,6a-Dihydroxy-alpha-ionol 9-[apiosyl-(1->6)-glucoside]	-	metab_3108	-	-	-	-	HMDB0041577	pos	-	-	-	-	Lipids and lipid-like molecules	Fatty Acyls	584.2690945	M+ACN+Na	C24H40O12	2.5762	0.010453967	-	56.4	2.591008309	177261-72-2	Fatty acyl glycosides	5.5332	5.5734	5.7335	3.8584	4.5424	4.4007	5.7821	5.8502	5.7544	5.7535	5.8776	5.832	5.4628	5.4612	5.4648	5.4702	5.458
pos_3328	Ser Gly Ile	-	metab_3119	-	-	-	-	-	pos	-	-	-	-	-	-	276.1557263	M+H	C11H21N3O5	2.5975	0.012768001	41.3	-	1.19584704	-	-	5.5834	5.544	5.5999	5.1475	5.2115	5.2347	5.5827	5.5848	5.5292	5.4421	5.4994	5.4882	5.3535	5.3524	5.3502	5.3628	5.3488
pos_3331	Pisumionoside	Æ¤ËÕÃ×°ÂÄáµÂ	metab_3122	-	-	-	-	HMDB0039947	pos	-	-	-	-	Lipids and lipid-like molecules	Prenol lipids	446.2392061	M+ACN+H	C19H32O9	2.5975	0.054776316	-	32.2	1.850414148	371113-06-3	Terpene glycosides	5.3695	4.9794	4.3063	5.0282	5.3402	4.8493	5.0691	4.8817	4.5345	5.1162	4.6691	5.2829	4.8091	4.8075	4.7956	4.7993	4.7493
pos_3341	N-lactoyl-phenylalanine	-	metab_3131	-	-	-	-	HMDB0062175	pos	-	-	-	-	Organic acids and derivatives	Carboxylic acids and derivatives	238.1076736	M+H	C12H15NO4	2.6181	0.039241564	76.6	-	1.219708711	183241-73-8	Amino acids, peptides, and analogues	5.999	5.6825	5.3496	3.9562	4.605	4.7588	3.6772	3.4262	4.3081	4.8967	5.2738	4.8371	5.3834	5.3872	5.3845	5.3987	5.4233
pos_3345	Lys Leu Gln	-	metab_3135	-	-	-	-	-	pos	-	-	-	-	-	-	388.2544748	M+H	C17H33N5O5	2.625	0.117211106	78.8	-	-2.506959925	-	-	1.4695	3.8257	1.4237	3.3692	1.5632	2.4246	4.3473	4.2194	3.3558	3.321	1.4114	1.4538	3.9942	4.006	3.9816	3.8914	4.0338
pos_3349	Trans-Zeatin riboside	-	metab_3139	map01110	Biosynthesis of secondary metabolites	´Î¼¶´úÐ»²úÎïµÄÉúÎïºÏ³É	C16431	HMDB0304506;HMDB0030388	pos	-	-	Metabolism	Global and overview maps	Nucleosides, nucleotides, and analogues	Purine nucleosides	352.1617161	M+H	C15H21N5O5	2.6318	0.038640249	61.1	-	0.486589413	6025-53-2	_	5.2829	5.262	5.1659	5.4554	5.2664	5.2639	5.0438	5.101	5.0516	4.8687	4.8747	4.8139	5.2036	5.2353	5.1931	5.2011	5.2172
pos_3355	N-(2-Hydroxyethyl)-morpholine	N-£¨2-ôÇÒÒ»ù£©-Âðßø	metab_3145	-	-	-	-	HMDB0060650;622-40-2	pos	-	-	-	-	Organoheterocyclic compounds	Oxazinanes	173.1286907	M+ACN+H	C6H13NO2	2.6456	0.004623285	-	60.2	1.803846904	622-40-2	Morpholines	4.1597	4.1684	4.4622	5.9804	5.8737	5.9168	5.0248	5.0032	4.8518	4.2193	4.0076	4.5922	5.6922	5.6943	5.6938	5.6933	5.6893
pos_3356	Val Phe	-	metab_3146	-	-	-	-	-	pos	-	-	-	-	-	-	265.1549257	M+H	C14H20N2O3	2.6456	0.00950448	75.7	-	0.972003563	-	-	5.0745	5.4094	5.6534	5.7804	5.7331	5.7416	6.1254	6.118	6.0483	5.3852	5.1498	5.8148	5.4907	5.4968	5.4874	5.4883	5.4866
pos_3359	S-Glutaryldihydrolipoamide	S-Îì¶þõ£¶þÇâÁòõ£°·	metab_3149	-	-	-	C06157	HMDB0006832	pos	-	-	-	-	Lipids and lipid-like molecules	Fatty Acyls	366.0759336	M+2Na-H	C13H23NO4S2	2.6524	0.005090191	-	66.5	-6.482382248	-	Fatty acids and conjugates	4.5095	4.8964	4.9544	3.7943	3.2332	3.3698	3.2882	3.3176	4.028	5.6453	5.5783	4.4767	4.8949	4.8953	4.8899	4.8925	4.8943
pos_3364	Ser Phe	-	metab_3154	-	-	-	-	-	pos	-	-	-	-	-	-	253.1185644	M+H	C12H16N2O4	2.6593	0.006805921	80.6	-	1.114548599	-	-	5.489	5.6047	5.7874	6.0541	6.0184	6.0421	5.8749	5.8885	5.8274	5.5848	5.4183	5.7326	5.7629	5.7585	5.7549	5.7605	5.7582
pos_3365	(3S,3'S,5R,5'R,6R)-3,6-Epoxy-5,6-dihydro-3',5,8'-trihydroxy-beta,kappa-caroten-6'-one	£¨3S£¬3S£¬5R£¬5'R£¬6R£©-3,6-»·Ñõ-5,6-¶þÇâ-3'£¬5,8'-ÈýôÇ»ù¦Â£¬¿¨ÅÁ-ºúÂÜ²·ËØ-6'-Íª	metab_3155	-	-	-	-	-	pos	-	-	-	-	-	-	331.1976085	M+2Na	C40H56O5	2.6593	0.023531262	-	40.9	6.490332638	-	-	5.0941	4.9701	5.23	4.3418	4.4505	4.5779	5.8647	5.8487	5.7317	4.891	4.818	5.3034	4.9058	4.8929	4.8856	4.8919	4.9099
pos_3376	(1E,4Z,6a,8b,10a)-8-(2-Methylbutanoyloxy)-10,15-dihydroxy-3-oxo-1,4,11(13)-germacratrien-12,6-olide	£¨1E£¬4Z£¬6a£¬8b£¬10a£©-8-£¨2-¼×»ù¶¡õ£Ñõ»ù£©-10,15-¶þôÇ»ù-3-Ñõ´ú-1,4,11£¨13£©-½ÜÂíÇúÁÖ-12,6-ÄÚõ¥	metab_3165	-	-	-	-	HMDB0041002	pos	-	-	-	-	Lipids and lipid-like molecules	Prenol lipids	343.1502975	M+H-2H2O	C20H26O7	2.6874	0.035957594	-	64.4	-9.791162537	166528-79-6	Terpene lactones	4.5781	4.4092	4.3533	4.6278	4.6496	4.814	3.9334	3.9298	4.4487	4.593	4.6746	4.68	4.6993	4.6806	4.6872	4.6567	4.6878
pos_3384	Gln Phe	-	metab_3169	-	-	-	-	-	pos	-	-	-	-	-	-	294.1450344	M+H	C14H19N3O4	2.7011	0.020489804	85.1	-	0.688512116	-	-	5.1665	5.3421	5.5778	5.7549	5.6638	5.7048	5.902	5.9104	5.791	5.4122	5.2447	5.6388	5.4824	5.4982	5.4774	5.4775	5.4893
pos_3390	Ile Ile	-	metab_3174	-	-	-	-	-	pos	-	-	-	-	-	-	245.1862131	M+H	C12H24N2O3	2.708	0.017647755	39.3	-	0.99947994	-	-	4.8243	5.1167	5.333	5.272	5.2842	5.2619	5.9367	5.9099	5.7918	4.9128	4.7081	5.5026	5.1411	5.1425	5.1247	5.1437	5.1392
pos_3406	Gln Glu Ile	-	metab_3188	-	-	-	-	-	pos	-	-	-	-	-	-	389.2033001	M+H	C16H28N4O7	2.7286	0.011154203	75.1	-	0.578142802	-	-	5.4783	5.26	5.3943	5.7097	5.7704	5.7513	5.9034	5.914	5.717	5.1974	5.2007	5.4931	5.4913	5.4988	5.4996	5.4975	5.4887
pos_3410	Alpha-Fluoro-beta-alanine	-	metab_3192	-	-	-	C16632	-	pos	-	-	-	-	-	-	215.0818083	2M+H	C3H6FNO2	2.7355	0.027557546	-	65.9	-9.25555128	3821-81-6	-	4.8206	4.9791	5.0323	4.7657	4.6798	4.6644	5.2471	5.2562	5.2112	4.926	4.9848	5.019	4.8488	4.8687	4.8398	4.843	4.8421
pos_3422	Pilocarpic acid	-	metab_3203	-	-	-	-	-	pos	-	-	-	-	-	-	227.1392295	M+H	C11H18N2O3	2.7492	0.006009209	39.7	-	0.931310373	-	-	6.4584	6.4904	6.5398	5.9762	6.069	6.0014	6.538	6.5913	6.5202	6.5445	6.6474	6.5855	6.3986	6.3988	6.3944	6.3963	6.4012
pos_3428	Val Lys Leu	-	metab_3208	-	-	-	-	-	pos	-	-	-	-	-	-	359.265627	M+H	C17H34N4O4	2.7561	0.014452889	47.5	-	0.962991375	-	-	5.7674	5.6359	5.8048	4.411	4.8876	4.9067	5.9117	6.0003	5.9021	5.4328	5.3923	5.5801	5.3416	5.3376	5.3366	5.3391	5.3252
pos_3469	Deacetylnomilin	ÍÑÒÒõ£ÅµÃ×ÁÖ	metab_3244	-	-	-	-	HMDB0035684	pos	-	-	-	-	Lipids and lipid-like molecules	Prenol lipids	1008.440744	2M+ACN+Na	C26H32O8	2.8391	0.064083877	-	53	5.864404772	3264-90-2	Triterpenoids	6.1107	6.2632	6.3334	4.0015	4.8727	4.2204	6.3531	6.3929	6.3461	6.3737	6.5603	6.4917	6.1146	6.05	6.1093	6.1231	6.1
pos_3474	4-hydroxy-3-(3-hydroxy-1-phenylbutyl)-2H-chromen-2-one	-	metab_3249	-	-	-	-	-	pos	-	-	-	-	-	-	293.1168235	M+H-H2O	C19H18O4	2.8535	0.070014195	-	31.5	-1.281293844	-	-	3.1177	3.1081	3.1886	3.1273	2.9838	3.0852	4.6028	4.6692	4.3372	4.3614	3.9047	4.3531	4.18	4.1773	4.1749	4.2449	4.1991
pos_3478	Epsilon-(gamma-Glutamyl)-lysine	-	metab_3252	-	-	-	-	HMDB0003869	pos	-	-	-	-	Organic acids and derivatives	Carboxylic acids and derivatives	573.2884351	2M+Na	C11H21N3O5	2.8604	0.016064978	-	34.7	5.402291181	17105-15-6	Amino acids, peptides, and analogues	5.5502	5.475	5.6492	4.167	4.3491	4.365	5.707	5.7885	5.7	5.5746	5.8437	5.7257	5.3127	5.2995	5.2958	5.296	5.3024
pos_3482	Tiglylglycine	»¢¸Ê°±Ëá	metab_3255	-	-	-	-	HMDB0000959	pos	-	-	-	-	Organic acids and derivatives	Carboxylic acids and derivatives	202.0445337	M+2Na-H	C7H11NO3	2.8672	0.003290267	-	46.3	-3.338706205	35842-45-6	Amino acids, peptides, and analogues	7.0169	7.1096	7.1262	6.994	6.9697	6.9763	7.0966	7.1174	7.118	7.1795	7.1793	7.1939	7.1315	7.1332	7.1297	7.1316	7.1299
pos_3495	Val Trp	-	metab_3266	-	-	-	-	-	pos	-	-	-	-	-	-	304.1656797	M+H	C16H21N3O3	2.8946	0.051892896	66.3	-	0.368608851	-	-	3.6199	4.6442	4.8844	5.0666	4.9879	4.9475	5.4771	5.451	5.3879	4.2731	4.0379	4.9342	4.6525	4.7	4.6567	4.6501	4.6478
pos_3503	Val Asn Leu	-	metab_3274	-	-	-	-	-	pos	-	-	-	-	-	-	345.2134726	M+H	C15H28N4O5	2.9083	0.028988955	67.1	-	0.657088253	-	-	5.0564	5.0147	5.1171	4.5913	4.6668	4.6153	5.7761	5.8252	5.6218	4.9307	4.7867	5.2259	4.9524	4.9246	4.9211	4.9288	4.9275
pos_3504	3-hydroxy-2-(2-hydroxypropan-2-yl)-6-(2-methylbut-3-en-2-yl)-2H,3H,7H-furo[3,2-g]chromen-7-one	-	metab_3275	-	-	-	-	-	pos	-	-	-	-	-	-	369.1119415	M+K	C19H22O5	2.9083	0.023324614	-	36.8	6.238391783	-	-	3.3454	4.1914	3.3637	4.8771	4.7331	4.8487	3.375	3.4044	3.3647	3.3261	3.3509	3.3949	4.7488	4.7276	4.7357	4.7266	4.7242
pos_3515	Pro Ile Ile	-	metab_3285	-	-	-	-	-	pos	-	-	-	-	-	-	342.2391956	M+H	C17H31N3O4	2.9289	0.181847478	49.1	-	1.355775953	-	-	5.4116	5.332	5.3621	3.2112	3.254	2.9528	4.5631	4.4705	3.8776	4.3876	3.6615	4.5446	4.5276	4.4729	4.3228	4.5409	4.4682
pos_3521	Gamma-Glutamyltyrosine	¦Ã-¹È°±õ£ÀÒ°±Ëá	metab_3291	-	-	-	-	HMDB0011741	pos	-	-	-	-	Organic acids and derivatives	Carboxylic acids and derivatives	352.1511183	M+ACN+H	C14H18N2O6	2.9358	0.014742905	-	33.9	2.60055443	7432-23-7	Amino acids, peptides, and analogues	5.3689	5.3192	5.3768	5.3728	5.4312	5.4752	5.2021	5.2661	5.1767	4.949	5.0756	5.095	5.2728	5.2714	5.268	5.2568	5.2642
pos_3522	Gln Val Phe	-	metab_3292	-	-	-	-	-	pos	-	-	-	-	-	-	393.2133858	M+H	C19H28N4O5	2.9358	0.061851056	75	-	0.355192964	-	-	4.0509	4.1059	4.4717	1.8054	1.8278	3.3361	5.3559	5.323	5.1115	4.2963	4.2803	4.9365	4.4203	4.404	4.4003	4.4589	4.3941
pos_3527	L-phenylalanyl-L-proline	-	metab_3297	-	-	-	-	HMDB0011177	pos	-	-	-	-	Organic acids and derivatives	Carboxylic acids and derivatives	263.1392941	M+H	C14H18N2O3	2.9495	0.013963346	88.3	-	1.049971356	7669-65-0	Amino acids, peptides, and analogues	6.9087	6.8724	6.879	6.9933	7.0184	6.9894	6.5759	6.5714	6.6526	6.6502	6.5693	6.5183	6.7753	6.769	6.7656	6.7638	6.7591
pos_3528	Todatriol glucoside	ÍÐ´ïÈð¶ûÆÏÌÑÌÇÜÕ	metab_3298	-	-	-	-	HMDB0037260	pos	-	-	-	-	Lipids and lipid-like molecules	Fatty Acyls	413.1421858	M+Na	C17H26O10	2.9495	0.047028696	-	63	0.943501811	-	Fatty acyl glycosides	4.6587	4.6781	4.6246	4.9586	4.7233	4.784	4.2807	4.3585	4.5008	4.287	4.4114	4.1796	4.7204	4.7467	4.7444	4.718	4.6974
pos_3536	Pro Val Leu	-	metab_3305	-	-	-	-	-	pos	-	-	-	-	-	-	328.2233185	M+H	C16H29N3O4	2.9633	0.026492059	68.7	-	0.720037489	-	-	5.6463	5.5574	5.66	4.9996	5.1725	5.1416	5.8366	5.8707	5.7926	5.2724	5.2295	5.4066	5.3244	5.3057	5.2974	5.3	5.2976
pos_3537	11-[(2R,3S)-3-[2-amino-3-methyl-4-(2-methyl-1,3-thiazol-4-yl)but-3-en-1-yl]-2-methyloxiran-2-yl]-3,7-dihydroxy-4,4,6,8-tetramethyl-5-oxoundecanoic acid	-	metab_3306	-	-	-	-	-	pos	-	-	-	-	-	-	525.3035117	M+H	C27H44N2O6S	2.9633	0.063187434	-	52.3	8.062532858	-	-	3.6743	4.1522	4.2696	5.6331	5.6969	5.6379	3.553	3.5824	3.5427	3.9215	4.2835	3.5729	4.9775	4.9346	4.9043	4.9234	4.9315
pos_3561	Ile Arg Leu	-	metab_3329	-	-	-	-	-	pos	-	-	-	-	-	-	401.2876545	M+H	C18H36N6O4	3.0046	0.027853348	84	-	1.435020164	-	-	5.1575	5.0494	5.2445	3.6045	4.3953	4.2892	5.904	6.0025	5.9123	4.7855	4.9227	5.3316	5.0739	5.0438	5.0511	5.0465	5.0514
pos_3565	Val Asn Phe	-	metab_3333	-	-	-	-	-	pos	-	-	-	-	-	-	379.1977944	M+H	C18H26N4O5	3.0122	0.090438021	45.7	-	0.523613595	-	-	4.7091	4.6387	4.7565	3.4724	3.4713	3.4261	5.1851	5.2496	5.1189	4.4183	4.348	4.7605	4.32	4.3081	4.3923	4.3072	4.305
pos_3568	6-(4-hydroxy-3-methylbut-2-en-1-yl)-14-methoxy-8,17-dioxatetracyclo[8.7.0.0?,?.0??,??]heptadeca-2(7),3,5,11(16),12,14-hexaen-5-ol	-	metab_3336	-	-	-	-	-	pos	-	-	-	-	-	-	393.1094941	M+K	C21H22O5	3.019	0.211117263	-	86	-1.094971701	-	-	2.2826	2.3126	2.3406	2.1662	3.4847	3.1133	2.3519	2.3812	2.3416	2.3032	2.3279	2.3717	3.8403	4.0907	4.0614	4.0898	4.0871
pos_3586	Phe Ile	-	metab_3349	-	-	-	-	-	pos	-	-	-	-	-	-	279.1706393	M+H	C15H22N2O3	3.0465	0.081856356	73.6	-	1.151520879	-	-	4.3557	4.5683	4.6868	4.5547	4.596	4.7318	5.5908	5.6071	5.4865	3.9826	4.3668	4.9243	4.733	4.6838	4.6908	4.632	4.6911
pos_3589	1,2,3,4-Tetrahydro-4-oxo-1-naphthoic acid	1,2,3,4-ËÄÇâ-4-Ñõ´ú-1-ÝÁ¼×Ëá	metab_3352	-	-	-	C15102	-	pos	-	-	-	-	-	-	191.0704788	M+H	C11H10O3	3.053	0.044060788	69.7	-	1.095375468	-	-	3.9898	4.4541	2.993	3.8587	3.5429	3.1949	4.026	2.8143	3.4696	4.5044	1.7793	2.6187	4.0229	3.9981	3.9794	3.9825	3.979
pos_3599	Thr Val Phe	-	metab_3362	-	-	-	-	-	pos	-	-	-	-	-	-	366.2027492	M+H	C18H27N3O5	3.0731	0.067487251	66.6	-	1.100203198	-	-	3.9018	4.3083	4.526	3.4524	3.6438	4.0129	5.4622	5.5189	5.2423	3.9704	4.0397	4.7937	4.2922	4.3345	4.2769	4.2796	4.258
pos_3602	6-Hydroxyindolelactate	-	metab_3365	-	-	-	C05657	-	pos	-	-	-	-	-	-	222.0764473	M+H	C11H11NO4	3.08	0.042515147	51	-	1.64204354	-	-	3.6675	1.1403	4.0382	3.4227	1.0262	3.9301	2.1335	3.3124	3.5866	4.3883	4.4421	4.3827	4.2038	4.1969	4.1818	4.1962	4.1566
pos_3623	Val Ser Phe	-	metab_3386	-	-	-	-	-	pos	-	-	-	-	-	-	352.1870228	M+H	C17H25N3O5	3.1347	0.074052333	53.7	-	0.926644874	-	-	4.1593	4.3649	4.4175	3.4324	4.2039	4.0734	5.2279	5.2667	5.1195	4.3862	4.1055	4.7644	4.3112	4.3579	4.3065	4.3208	4.2682
pos_3640	DIPHENYLUREA	-	metab_3402	-	-	-	-	HMDB0032066	pos	-	-	-	-	Benzenoids	Benzene and substituted derivatives	213.102523	M+H	C13H12N2O	3.1618	0.081619247	63	-	1.337066589	102-07-8	_	4.6458	4.7721	4.6846	4.488	4.3537	4.4227	4.6752	4.6339	4.6449	4.4793	4.4391	4.3934	4.4408	4.3802	4.3451	4.3791	4.4002
pos_3656	Ser Trp	-	metab_3417	-	-	-	-	-	pos	-	-	-	-	-	-	292.1294052	M+H	C14H17N3O4	3.1831	0.028820759	70.6	-	0.764926773	-	-	4.0733	4.5665	4.8377	5.1035	4.9476	5.0381	4.7034	4.8042	4.6714	4.5083	4.1467	4.6464	4.6476	4.6463	4.6166	4.6377	4.6432
pos_3686	Kynurenic acid	È®ÄòËá	metab_3444	map01100;map00380	Metabolic pathways;Tryptophan metabolism	´úÐ»Í¾¾¶;É«°±Ëá´úÐ»	C01717	HMDB0000715;492-27-3	pos	-	-	Metabolism;Metabolism	Global and overview maps;Amino acid metabolism	Organoheterocyclic compounds	Quinolines and derivatives	190.0500181	M+H	C10H7NO3	3.2505	0.042643576	46.2	-	0.78600466	492-27-3	Quinoline carboxylic acids	3.9551	4.2506	4.1688	3.5068	3.2621	3.3438	4.1672	4.6201	4.3877	4.8879	4.642	4.5007	4.6592	4.635	4.6234	4.6339	4.609
pos_3690	Trigoforin	ÈýÂÈ¼×Íé	metab_3447	-	-	-	-	HMDB0029495	pos	-	-	-	-	Phenylpropanoids and polyketides	Coumarins and derivatives	189.090998	M+H	C12H12O2	3.2574	0.212886551	34.9	-	-0.042845467	14002-93-8	_	3.2608	4.4869	2.9792	3.5638	1.5615	1.9589	3.857	3.4255	3.8653	4.1358	2.6171	3.206	2.8554	2.8424	2.905	3.0383	2.838
pos_3695	2-benzyl-2,3-dihydroxybutanedioic acid	-	metab_3451	-	-	-	-	-	pos	-	-	-	-	-	-	282.0974641	M+ACN+H	C11H12O6	3.2649	0.028302508	-	36.6	1.043313646	-	-	4.336	3.6865	3.7222	4.4814	4.457	4.6109	3.7735	4.2048	4.5234	4.4838	4.6948	4.5863	4.778	4.7714	4.7733	4.7703	4.7461
pos_3696	Gly Cys Asp Arg	-	metab_3452	-	-	-	-	-	pos	-	-	-	-	-	-	450.1799111	M+H	C15H27N7O7S	3.2649	0.274187906	56.9	-	7.496911753	-	-	3.3217	3.3519	3.38	3.2047	3.2275	3.2159	3.3913	3.4207	3.381	3.3424	3.3672	3.4112	3.6158	3.6512	3.6995	3.3309	3.6034
pos_3698	Valyl-Valine	-	metab_3454	-	-	-	-	HMDB0029140	pos	-	-	-	-	Organic acids and derivatives	Carboxylic acids and derivatives	496.3135841	2M+ACN+Na	C10H20N2O3	3.2649	0.077626369	-	40.4	7.007476983	3918-94-3	Amino acids, peptides, and analogues	4.6477	4.7733	4.8868	3.5322	3.7749	3.5376	5.2711	5.2202	4.9317	4.5958	4.8693	4.6527	4.3749	4.353	4.3489	4.2872	4.3705
pos_3702	Genipin	¾©ÄáÆ½	metab_3458	-	-	-	C09780	HMDB0035830	pos	-	-	-	-	Lipids and lipid-like molecules	Prenol lipids	470.2063206	2M+NH4	C11H14O5	3.2717	0.123440808	-	43.1	9.394787858	6902-77-8	Monoterpenoids	3.4936	2.9911	3.2026	3.1295	2.2509	2.8144	3.38	2.511	3.1561	3.3332	3.5604	2.8376	4.5368	4.6481	4.5338	4.5451	4.533
pos_3723	(+/-)-Dulciol E	-	metab_3477	-	-	-	-	HMDB0031385	pos	-	-	-	-	Organoheterocyclic compounds	Benzopyrans	330.134956	M+NH4	C18H16O5	3.3121	0.02305448	-	75.9	4.34753642	175617-27-3	1-benzopyrans	4.0706	4.5661	4.0565	4.0714	3.5405	4.0503	0.1553	2.5711	0.1522	0.1411	3.3664	0.1614	5.0972	5.0967	5.0874	5.0898	5.0723
pos_3726	Ponasteroside A	Ôíß°A	metab_3480	-	-	-	-	HMDB0034091	pos	-	-	-	-	Lipids and lipid-like molecules	Steroids and steroid derivatives	690.3831008	M+ACN+Na	C33H54O11	3.3121	0.027966575	-	43.9	1.146993589	20117-33-3	Steroidal glycosides	3.2424	3.5959	3.7439	5.9783	6.0226	6.0654	4.8977	5.1534	5.2388	3.3067	3.1341	3.178	5.3913	5.3898	5.3824	5.3605	5.3819
pos_3727	Glu Ile Leu	-	metab_3481	-	-	-	-	-	pos	-	-	-	-	-	-	374.2289887	M+H	C17H31N3O6	3.319	0.025093282	64.1	-	1.142988584	-	-	4.7737	4.663	4.8456	4.8107	4.9403	4.9266	5.2418	5.2515	5.1369	4.5022	4.4407	4.8395	4.6857	4.6634	4.6668	4.6567	4.667
pos_3734	Phe Lys Leu	-	metab_3488	-	-	-	-	-	pos	-	-	-	-	-	-	407.2657859	M+H	C21H34N4O4	3.3391	0.041880606	38.9	-	1.240190999	-	-	4.8424	4.8088	5.0219	3.4586	3.9086	3.8937	5.2662	5.3492	5.2859	4.2095	4.3394	4.7411	4.543	4.5043	4.5009	4.5035	4.5056
pos_3748	Met Glu Ile	-	metab_3500	-	-	-	-	-	pos	-	-	-	-	-	-	392.1832669	M+H	C16H29N3O6S	3.3658	0.036928173	60.8	-	-4.387241804	-	-	5.2188	5.1411	5.2898	4.5315	4.6188	4.6178	5.6915	5.6803	5.5264	5.0137	5.0661	5.2248	4.9821	4.9803	4.9772	4.966	4.9427
pos_3759	Threoninyl-Isoleucine	-	metab_3509	-	-	-	-	HMDB0029064	pos	-	-	-	-	Organic acids and derivatives	Carboxylic acids and derivatives	271.1053886	M+K	C10H20N2O4	3.3845	0.163801951	-	55.9	-0.330157243	129050-49-3	Amino acids, peptides, and analogues	2.8943	2.9078	3.0009	2.7472	2.8137	2.7584	2.9336	2.963	2.9233	3.7795	2.9095	2.9535	3.1907	3.1678	3.185	3.1882	3.0038
pos_3785	Isoleucylproline	ÒìÁÁ°±Ëá	metab_3534	-	-	-	-	HMDB0011174	pos	-	-	-	-	Organic acids and derivatives	Carboxylic acids and derivatives	211.1443562	M+H-H2O	C11H20N2O3	3.419	0.022508521	-	63.6	1.10434229	37462-92-3	Amino acids, peptides, and analogues	5.5858	5.6606	5.7168	5.3633	5.3742	5.3669	5.5919	5.6206	5.662	5.6695	5.7162	5.6974	5.6303	5.6177	5.6124	5.6041	5.6116
pos_3788	Momordicin II	¿à¹ÏËØII	metab_3537	-	-	-	-	HMDB0035966	pos	-	-	-	-	Lipids and lipid-like molecules	Steroids and steroid derivatives	679.3758998	M+2Na-H	C36H58O9	3.419	0.127642444	-	83.4	-5.278263325	91590-75-9	Steroidal glycosides	3.7515	3.8074	3.793	5.5443	5.4767	5.5406	4.0598	4.454	4.3074	1.8226	1.8471	4.1813	4.4295	4.5234	4.4231	4.3973	4.397
pos_3796	Succinylmonocholine	-	metab_3545	-	-	-	-	-	pos	-	-	-	-	-	-	204.1233575	M+H	C9H17NO4	3.4466	0.045412657	40.2	-	1.590614279	-	-	3.1255	2.7452	3.0306	4.9326	4.6881	4.7165	2.7201	2.7495	2.8535	3.3991	2.6961	2.7692	4.3389	4.3375	4.3165	4.2915	4.3341
pos_3797	Fasciculic acid C	Êø×´ËáC	metab_3546	-	-	-	-	LMST01010390;HMDB0036440	pos	-	-	-	-	Lipids and lipid-like molecules	Prenol lipids	366.7184862	M+H+Na	C38H63NO11	3.4466	0.149925086	-	33.9	0.512278622	126882-56-2	Triterpenoids	2.2794	2.3094	2.3374	4.9989	5.1173	5.03	2.3486	2.3779	2.3384	2.2999	2.3247	2.3685	4.144	4.1431	3.9821	4.1439	4.0824
pos_3823	Leu Gly Phe	-	metab_3571	-	-	-	-	-	pos	-	-	-	-	-	-	336.1920574	M+H	C17H25N3O4	3.5016	0.092651171	65.6	-	0.819526727	-	-	4.5793	4.4168	4.7186	4.2593	4.3103	4.2231	5.1161	5.1044	4.9252	4.3562	4.3305	4.6215	4.4119	4.3249	4.349	4.31	4.3492
pos_3826	Val Val Phe	-	metab_3574	-	-	-	-	-	pos	-	-	-	-	-	-	364.222335	M+H	C19H29N3O4	3.5085	0.036688764	76.8	-	-2.059118196	-	-	5.1966	5.1561	5.1913	4.4597	4.4462	4.4516	5.2635	5.3487	5.16	4.5424	4.3669	4.8783	4.6651	4.6501	4.639	4.6497	4.6218
pos_3834	Eremopetasitenin C1	°£À×ÄªÅàËûËØC1	metab_3581	-	-	-	-	HMDB0032770	pos	-	-	-	-	Lipids and lipid-like molecules	Prenol lipids	820.4306097	2M+ACN+Na	C21H30O6	3.516	0.198583247	-	59.6	8.411533133	-	Terpene lactones	5.6143	5.8027	5.5507	4.1994	3.7666	4.2233	4.5586	3.9912	4.2302	4.592	4.0405	4.1516	4.6027	4.6358	4.3874	4.601	4.5702
pos_3848	{[5-(4-methoxyphenyl)-2-methyl-3-oxopentyl]oxy}sulfonic acid	-	metab_3594	-	-	-	-	-	pos	-	-	-	-	-	-	325.0743822	M+Na	C13H18O6S	3.5366	0.039042834	-	35.9	9.110851298	-	-	5.0231	5.6995	4.689	4.8083	4.2811	4.2098	5.26	5.0776	4.9229	4.8909	3.0292	3.0732	4.7887	4.7818	4.7838	4.7461	4.784
pos_3849	Gln Ile Phe	-	metab_3595	-	-	-	-	-	pos	-	-	-	-	-	-	407.2289763	M+H	C20H30N4O5	3.5366	0.078198467	70.7	-	0.196320516	-	-	2.5845	3.3371	3.6538	3.5827	3.7988	3.86	5.4522	5.482	5.3348	4.0163	3.7618	4.7514	4.2779	4.2422	4.2102	4.2078	4.1966
pos_3865	Leu Tyr	-	metab_3609	-	-	-	-	-	pos	-	-	-	-	-	-	295.1654685	M+H	C15H22N2O4	3.5785	0.073870554	61.7	-	0.798514302	-	-	1.4292	1.8795	2.0052	2.8383	1.3388	2.8657	3.6672	3.3697	4.3688	4.4648	4.3609	4.16	4.3001	4.2333	4.2288	4.2356	4.2295
pos_3880	Leu Gln Leu	-	metab_3624	-	-	-	-	-	pos	-	-	-	-	-	-	373.2449848	M+H	C17H32N4O5	3.6061	0.019806621	58.6	-	1.17724828	-	-	5.2642	5.1557	5.3212	3.9893	4.3243	4.4407	5.849	5.9236	5.7686	4.9751	4.9476	5.4384	5.0489	5.0497	5.0363	5.0469	5.0303
pos_3931	Leu Val Val Val Gly	-	metab_3672	-	-	-	-	-	pos	-	-	-	-	-	-	486.3292645	M+H	C23H43N5O6	3.7314	0.297726699	52.7	-	1.347363662	-	-	3.318	3.3481	3.6054	5.1738	5.4501	5.4143	4.0938	4.4861	4.1104	3.3386	3.3635	3.4074	3.9254	3.8753	4.0954	3.9216	3.7445
pos_3940	Caffeoylputrescine	-	metab_3680	-	-	-	C03002	HMDB0029876	pos	-	-	-	-	Benzenoids	Phenols	251.1390316	M+H	C13H18N2O3	3.7541	0.068240932	70.9	-	0.050882769	29554-26-5	Benzenediols	4.6098	4.5699	4.1373	5.3287	4.4997	4.4338	4.7932	5.1852	4.9337	3.3282	4.0712	3.4678	5.0528	5.0385	5.035	4.973	5.0229
pos_3950	Met Pro Trp	-	metab_3689	-	-	-	-	-	pos	-	-	-	-	-	-	433.1912151	M+H	C21H28N4O4S	3.7709	0.103965383	38	-	1.879463941	-	-	3.4026	4.0388	4.0155	4.1961	4.4282	4.3271	5.5046	5.622	5.3504	0.119	3.7195	4.1414	4.1941	4.1561	4.0727	4.1828	4.1534
pos_3956	Helianthoside B	ÏòÈÕ¿ûÜÕB	metab_3695	-	-	-	-	HMDB0040617	pos	-	-	-	-	Lipids and lipid-like molecules	Prenol lipids	607.296653	M+H+Na	C58H94O25	3.7837	0.056705616	-	37.7	-9.750949109	29108-67-6	Terpene glycosides	4.6975	5.182	5.2099	4.8351	5.5939	5.3221	5.3144	5.3355	5.3116	5.4629	5.1084	5.1864	5.3156	5.3553	5.2959	5.2988	5.3083
pos_3979	Trp Leu	-	metab_3717	-	-	-	-	-	pos	-	-	-	-	-	-	318.1815611	M+H	C17H23N3O3	3.8417	0.063649855	94.5	-	1.081756569	-	-	3.9984	4.3149	4.4293	4.4419	4.3263	4.4554	5.2038	5.284	5.1351	1.3955	3.4521	4.1275	4.1682	4.2188	4.154	4.1929	4.1582
pos_3989	3,5,7-trihydroxy-2-(1-hydroxy-5-methoxy-4-oxocyclohex-2-en-1-yl)-4H-chromen-4-one	-	metab_3725	-	-	-	-	-	pos	-	-	-	-	-	-	357.0610408	M+Na	C16H14O8	3.8604	0.030816351	-	33.2	8.838692548	-	-	5.2629	5.6287	5.2799	6.4282	5.4333	5.8293	5.4726	5.4598	5.6201	3.1221	3.147	3.191	5.4697	5.4554	5.4395	5.4418	5.4396
pos_3994	Ile Glu Phe	-	metab_3729	-	-	-	-	-	pos	-	-	-	-	-	-	408.2133533	M+H	C20H29N3O6	3.8712	0.106340933	53.9	-	1.083414372	-	-	4.4515	4.2285	4.5354	4.4489	4.4004	4.4664	5.1497	5.2224	5.0414	3.8046	3.8377	4.7069	4.2241	4.2185	4.2209	4.2229	4.11
pos_4006	Guanosine monophosphate	Ò»Á×ËáÄñÜÕ	metab_3740	map01100;map00230	Metabolic pathways;Purine metabolism	´úÐ»Í¾¾¶;àÑßÊ´úÐ»	C00144	85-32-5;HMDB0001397	pos	Nucleic acids	Nucleotides	Metabolism;Metabolism	Global and overview maps;Nucleotide metabolism	Nucleosides, nucleotides, and analogues	Purine nucleotides	405.0918189	M+ACN+H	C10H14N5O8P	3.8984	0.01508518	-	67.6	-0.015739222	85-32-5	Purine ribonucleotides	5.2523	5.5003	4.2377	5.8002	6.0333	6.0208	3.2107	3.2401	4.4397	3.1618	3.1866	3.2306	5.3266	5.3253	5.322	5.3161	5.311
pos_4015	O-propanoyl-carnitine	-	metab_3748	-	-	-	C03017	LMFA07070005;HMDB0000824	pos	-	-	-	-	Lipids and lipid-like molecules	Fatty Acyls	218.138932	M+H	C10H19NO4	3.9187	0.021414752	31.1	-	1.139903876	20064-19-1	Fatty acid esters	4.3435	4.4745	4.4041	5.6085	5.2904	5.3472	4.7954	5.0884	4.7046	4.732	4.5798	4.4823	5.3445	5.358	5.3396	5.3372	5.3348
pos_4018	6-[(4,5-dihydroxy-7-methoxy-2,2-dimethyl-3,4-dihydro-2H-1-benzopyran-6-yl)oxy]-3,4,5-trihydroxyoxane-2-carboxylic acid	-	metab_3751	-	-	-	-	-	pos	-	-	-	-	-	-	461.1052081	M+2Na-H	C18H24O11	3.9251	0.046733232	-	46.8	5.24265227	-	-	3.3179	3.348	3.3761	4.9414	4.6511	4.9943	3.3874	3.4168	3.3771	3.3385	3.3633	3.4073	4.7369	4.745	4.7211	4.731	4.6915
pos_4036	Ganglioside GD2 (d18:1/14:0)	Éñ¾­½ÚÜÕÖ¬GD2£¨d18:1/14:0£©	metab_3768	-	-	-	-	HMDB0011852	pos	-	-	-	-	Lipids and lipid-like molecules	Sphingolipids	831.9127884	M+2Na	C75H131N3O34	3.9834	0.094576255	-	91.3	-8.815860471	-	Glycosphingolipids	4.5976	4.3232	4.3987	4.5149	4.2336	4.6976	3.0242	4.2727	3.954	3.706	3.6161	4.0677	4.9661	4.9002	4.9203	4.8514	4.9197
pos_4054	Trp Gly Asp	-	metab_3785	-	-	-	-	-	pos	-	-	-	-	-	-	377.1458938	M+H	C17H20N4O6	4.0569	0.027048653	44.7	-	0.885245798	-	-	5.1219	5.061	5.1129	5.3696	5.214	5.1556	5.0066	4.9914	5.1812	5.1023	5.0175	5.0302	5.0407	5.0228	5.0186	5.0139	5.0114
pos_4057	Leu Val Gly Val	-	metab_3788	-	-	-	-	-	pos	-	-	-	-	-	-	387.2605953	M+H	C18H34N4O5	4.0648	0.156927414	36.5	-	1.032007482	-	-	2.9916	3.3395	3.5144	2.8747	2.8975	3.1106	4.9456	5.027	4.7988	3.0123	3.0371	3.8858	3.1823	3.1273	3.1761	3.1272	2.9985
pos_4072	Phe Pro Ile	-	metab_3803	-	-	-	-	-	pos	-	-	-	-	-	-	376.2235657	M+H	C20H29N3O4	4.1048	0.054264367	73.9	-	1.286855176	-	-	5.3891	5.3476	5.4887	4.9622	5.0361	4.9919	5.7846	5.7812	5.6766	5.1586	5.1342	5.3417	5.1372	5.1586	5.1328	5.0938	5.1214
pos_4081	(S)-Naringenin 8-C-(2''-rhamnosylglucoside)	£¨S£© -èÖÆ¤ËØ8-C-£¨2''-ÊóÀîÌÇ»ùÆÏÌÑÌÇÜÕ£©	metab_3812	-	-	-	-	-	pos	-	-	-	-	-	-	545.1663763	M+H-2H2O	C27H32O14	4.127	0.052032393	-	41.3	1.764159718	-	-	4.7968	5.3232	4.7323	5.5596	5.2301	5.3877	3.3149	3.3444	3.3047	3.266	3.2909	3.3349	5.0973	5.0962	5.0826	5.0851	5.0403
pos_4091	Phe Ser Ile	-	metab_3822	-	-	-	-	-	pos	-	-	-	-	-	-	366.2026668	M+H	C18H27N3O5	4.1591	0.064650844	90	-	0.874565981	-	-	4.4308	4.5029	4.7098	1.2889	2.0641	3.0474	5.2794	5.3473	5.2845	4.0301	4.3006	4.762	4.4574	4.4408	4.4615	4.4553	4.3909
pos_4093	Ile Gly Leu	-	metab_3824	-	-	-	-	-	pos	-	-	-	-	-	-	302.2076368	M+H	C14H27N3O4	4.164	0.048113505	58.3	-	0.677160485	-	-	5.8413	5.8163	5.981	5.5074	5.5574	5.5532	6.2639	6.3	6.1923	5.6782	5.5799	5.9151	5.6458	5.6575	5.6198	5.6188	5.6079
pos_4110	Leu Gly Ile Cys	-	metab_3839	-	-	-	-	-	pos	-	-	-	-	-	-	405.2135221	M+H	C17H32N4O5S	4.2281	0.07408654	62.7	-	-7.658009337	-	-	4.8788	4.7995	4.9429	3.2103	3.6608	3.4594	5.1009	5.1829	5.0935	4.9014	5.0565	5.2296	4.5304	4.454	4.4731	4.464	4.4613
pos_4121	Ile Gln Ile	-	metab_3849	-	-	-	-	-	pos	-	-	-	-	-	-	373.2448814	M+H	C17H32N4O5	4.268	0.032409241	63.9	-	0.899621866	-	-	5.6614	5.6098	5.7581	4.1672	4.6539	4.7155	6.2976	6.3709	6.2145	5.3986	5.3109	5.826	5.4323	5.4253	5.4119	5.4142	5.3953
pos_4151	Mabioside C	Âí±ÈÜÕC	metab_3876	-	-	-	-	HMDB0040653	pos	-	-	-	-	Lipids and lipid-like molecules	Prenol lipids	856.4412303	M+ACN+Na	C42H64O14	4.3326	0.124163532	-	57.3	-5.232300364	156980-54-0	Terpene glycosides	5.9888	5.8431	6.0085	4.6018	4.4709	4.6563	5.4652	5.4422	5.3691	5.0027	5.3205	5.3388	4.9512	4.9313	4.9464	4.9498	4.8139
pos_4164	Ile Ser Leu	-	metab_3889	-	-	-	-	-	pos	-	-	-	-	-	-	332.2182795	M+H	C15H29N3O5	4.3916	0.039780974	86.8	-	0.851503318	-	-	5.8291	5.7965	5.9722	4.9498	5.0507	5.0252	6.2537	6.2902	6.2078	5.6219	5.5403	5.9323	5.539	5.509	5.4992	5.5016	5.4993
pos_4230	Ile Ala Pro Val	-	metab_3951	-	-	-	-	-	pos	-	-	-	-	-	-	399.2605975	M+H	C19H34N4O5	4.5993	0.184700038	37	-	1.00662324	-	-	2.5939	2.624	2.652	2.4771	2.8026	2.4883	5.033	5.0514	5.0778	2.8704	3.6075	4.2327	3.3115	3.159	3.1582	3.1565	3.2874
pos_4232	3-Pyridylacetic acid	3-ßÁà¤ÒÒËá	metab_3953	-	-	-	-	HMDB0001538	pos	-	-	-	-	Organoheterocyclic compounds	Pyridines and derivatives	313.0563857	2M+K	C7H7NO2	4.6062	0.066773985	-	41.5	-7.768608641	501-81-5	_	3.4628	3.493	3.5211	3.3458	3.3686	3.357	3.5324	3.5618	3.5221	3.4835	3.5083	3.5523	3.5259	3.5251	3.5223	3.472	3.4697
pos_4236	N-(2-Phenylethyl)-acetamide	N-£¨2-±½ÒÒ»ù£©-ÒÒõ£°·	metab_3957	-	-	-	C06746	HMDB0255222	pos	-	-	-	-	Organic acids and derivatives	Carboxylic acids and derivatives	164.1072035	M+H	C10H13NO	4.6156	0.020016748	65.3	-	1.306004127	877-95-2	Carboxylic acid derivatives	4.5097	4.5679	4.6303	4.4231	4.3481	4.3218	4.5545	4.5385	4.6103	4.6456	4.7235	4.6727	4.5962	4.5782	4.579	4.5772	4.5749
pos_4266	Alpha-Carboxy-delta-nonalactone	-	metab_3986	-	-	-	-	HMDB0030990	pos	-	-	-	-	Organoheterocyclic compounds	Lactones	218.1389309	M+NH4	C10H16O4	4.7483	0.018501412	-	46.3	1.231351444	-	Delta valerolactones	4.9273	5.0753	4.9513	6.1333	5.8363	5.9047	5.2337	5.514	5.0875	5.2158	5.0423	4.8672	5.8239	5.8192	5.81	5.8124	5.8033
pos_4271	Ethyl 3-hydroxydodecanoate	3-ôÇ»ùÊ®¶þËáÒÒõ¥	metab_3990	-	-	-	-	HMDB0059850	pos	-	-	-	-	Lipids and lipid-like molecules	Fatty Acyls	262.2378941	M+NH4	C14H28O3	4.778	0.042714726	-	46.1	0.916467854	-	Fatty alcohols	4.3014	4.1959	4.4765	4.3129	3.8926	4.0153	4.094	4.2103	4.4568	4.4525	4.4219	4.2284	4.4217	4.4334	4.3841	4.4071	4.4053
pos_4294	Undecanedioic acid	Ê®Ò»Ï©¶þËá	metab_4013	-	-	-	-	HMDB0000888;LMFA01170007	pos	-	-	-	-	Lipids and lipid-like molecules	Fatty Acyls	199.1331106	M+H-H2O	C11H20O4	4.8766	0.02391591	-	34.4	1.109263853	1852-04-6	Fatty acids and conjugates	5.1982	5.0702	4.92	4.5838	4.6616	4.6488	4.0089	4.1016	4.6141	4.4928	4.7532	4.389	4.8701	4.8601	4.857	4.847	4.8445
pos_4296	4-Hydroxycyclohexylacetic acid	-	metab_4015	-	-	-	-	HMDB0000451	pos	-	-	-	-	Organic oxygen compounds	Organooxygen compounds	159.1017595	M+H	C8H14O3	4.8903	0.269124085	39.7	-	1.194256209	68592-22-3	Alcohols and polyols	3.9814	4.0138	4.349	2.2967	2.3194	2.3079	4.0926	4.0794	3.6246	3.7195	3.8469	3.7436	3.4119	3.5449	3.1917	3.4482	3.4078
pos_4297	MG(0:0/20:5(5Z,8Z,11Z,14Z,17Z)/0:0)	-	metab_4016	-	-	-	-	HMDB0011550;LMGL01010026	pos	-	-	-	-	Lipids and lipid-like molecules	Endocannabinoids	341.2437818	M+H-2H2O	C23H36O4	4.9027	0.041098554	-	41.5	-9.899843677	-	_	5.0921	5.0385	5.2268	4.9819	4.8676	4.5867	4.9515	5.0938	4.9993	5.0658	5.1285	5.2881	5.0836	5.0821	5.0789	5.0722	5.0395
pos_4326	Alpha-licanic acid	-	metab_4044	-	-	-	C08319	LMFA02000273	pos	-	-	-	-	-	-	293.2112915	M+H	C18H28O3	5.0554	0.027133088	66.6	-	0.582928229	623-99-4	-	4.6799	4.8278	4.6382	4.9296	4.6758	4.8099	5.1195	4.7348	4.8705	4.8856	5.187	4.854	4.9931	4.9834	4.961	4.9781	4.9745
pos_4331	6'-[(carboxymethyl)-C-hydroxycarbonimidoyl]-2',3',4,4',5,6-hexahydroxy-[1,1'-biphenyl]-2-carboxylic acid	-	metab_4049	-	-	-	-	-	pos	-	-	-	-	-	-	459.0614859	M+ACN+Na	C16H13NO11	5.0854	0.049608756	-	31.1	-7.958730156	-	-	4.3477	4.0539	3.1569	4.8162	4.5257	5.038	3.1682	3.1976	3.158	3.1193	3.1442	3.1881	5.174	5.1647	5.1411	5.1427	5.1191
pos_4336	Vinaginsenoside R3	³¤´ºÔíß°R3	metab_4054	-	-	-	-	HMDB0040493	pos	-	-	-	-	Lipids and lipid-like molecules	Prenol lipids	969.5256269	M+K	C48H82O17	5.1097	0.120689184	-	69.5	7.810059369	156012-92-9	Triterpenoids	5.686	5.6402	5.7245	1.7418	1.7643	1.7528	5.7034	5.6602	5.5468	5.7465	4.8608	5.2734	4.8668	4.8666	4.735	4.8654	4.8402
pos_4349	3-Butylidene-7-hydroxyphthalide	3-¶¡ÄÚõ¥-7-ôÇ»ù±½Ìª	metab_4065	-	-	-	C09921	HMDB0032469	pos	-	-	-	-	Organoheterocyclic compounds	Isocoumarans	205.0860715	M+H	C12H12O3	5.1903	0.076452365	36.9	-	0.73880527	87-41-2;93236-67-0	Isobenzofuranones	2.5653	2.9531	2.6234	2.4486	2.4713	2.4597	2.6347	2.6641	2.6244	2.5859	2.6107	2.6546	3.9428	3.9074	3.854	3.9057	3.8801
pos_4381	Bufotenin	²¼¸£ÌØÄþ	metab_4096	-	-	-	C08299	HMDB0041842	pos	-	-	-	-	Organoheterocyclic compounds	Indoles and derivatives	243.0878725	M+K	C12H16N2O	5.3111	0.021416034	-	43.6	-7.587028789	487-93-4	Tryptamines and derivatives	5.409	5.4569	5.4251	5.939	5.6168	5.6774	5.4308	5.414	5.6475	5.414	5.3201	5.4187	5.4311	5.4324	5.4177	5.4202	5.4103
pos_4464	Polyporusterone C	¾ÛÎìÏ©ÍªC	metab_4173	-	-	-	-	HMDB0038497	pos	-	-	-	-	Lipids and lipid-like molecules	Steroids and steroid derivatives	477.3218654	M+H	C28H44O6	5.5826	0.073597006	-	62.4	1.679211323	141360-90-9	Cholestane steroids	2.6539	4.045	3.9578	4.6768	4.6815	4.7644	4.2398	4.0882	4.4535	4.2803	3.8091	2.7432	4.5572	4.6292	4.5705	4.5727	4.5521
pos_4480	Threoninyl-Lysine	-	metab_4189	-	-	-	-	HMDB0029066	pos	-	-	-	-	Organic acids and derivatives	Carboxylic acids and derivatives	558.3215764	2M+ACN+Na	C10H21N3O4	5.6172	0.049353595	-	74.8	-1.225375508	23161-31-1	Amino acids, peptides, and analogues	5.0619	5.3893	4.4162	6.9	6.1214	6.1552	3.3784	4.0033	4.5637	3.4671	3.3544	3.3983	5.1869	5.2194	5.1708	5.1729	5.1702
pos_4485	Platenolide A	-	metab_4194	-	-	-	C12202	-	pos	-	-	-	-	-	-	369.2251677	M+H	C20H32O6	5.632	0.029533114	88.9	-	-5.424600006	52212-94-9	-	5.3072	5.3351	4.8502	5.7943	5.7581	5.7557	5.6471	4.9961	5.6004	5.3252	5.7938	5.2794	5.84	5.8531	5.845	5.8371	5.8183
pos_4490	12'-Apo-b-carotene-3,12'-diol	-	metab_4199	-	-	-	-	-	pos	-	-	-	-	-	-	432.286031	M+ACN+Na	C25H36O2	5.6389	0.105152433	-	50.5	-3.446359269	-	-	4.4848	4.5576	4.4595	3.0911	3.1649	3.1023	3.2776	3.3071	3.2674	4.261	4.5128	4.0597	4.4393	4.4373	4.4112	4.3204	4.4073
pos_4507	3,4,5-trihydroxy-6-[3-oxo-2-(phenylmethylidene)butoxy]oxane-2-carboxylic acid	-	metab_4215	-	-	-	-	-	pos	-	-	-	-	-	-	385.1472584	M+CH3OH+H	C17H20O8	5.6527	0.024209488	-	34.2	-5.822936015	-	-	4.6399	4.6421	4.9404	4.4002	4.5171	4.5001	4.8607	5.0325	4.9349	5.4892	5.5217	5.3605	5.1205	5.119	5.1157	5.1102	5.0943
pos_4534	Dihydrocapsaicin	¶þÇâÀ±½·ËØ	metab_4241	-	-	-	C16952	HMDB0038457;LMFA08020318	pos	-	-	-	-	Benzenoids	Phenols	325.2489106	M+NH4	C18H29NO3	5.7005	0.046941276	-	33.5	1.110712587	19408-84-5	Methoxyphenols	4.56	4.1042	4.4309	4.523	4.2798	4.3611	4.332	4.3447	4.1705	4.0691	4.5299	4.5037	4.4025	4.3999	4.3874	4.4002	4.3526
pos_4548	Oxypinnatanine	ÑõÓðÆ¬¼î	metab_4255	-	-	-	-	HMDB0029403	pos	-	-	-	-	Organic acids and derivatives	Carboxylic acids and derivatives	261.1075036	M+H	C10H16N2O6	5.7279	0.096035335	-	74.8	-2.341798924	52329-55-2	Amino acids, peptides, and analogues	4.5393	4.5385	4.7766	0.2603	0.2708	0.2654	4.6579	4.717	4.3039	4.2517	4.4442	4.3042	4.2102	4.2358	4.2151	4.123	4.218
pos_4559	Fumonisin B2	·üÂí¾úËØB2	metab_4266	-	-	-	C19242	HMDB0034703;LMSP01080023	pos	-	-	-	-	Organic acids and derivatives	Carboxylic acids and derivatives	688.3845648	M+H-H2O	C34H59NO14	5.7417	0.054287352	-	94.4	-8.084116682	116355-84-1	Fumonisins	3.9719	3.7002	2.8666	5.2669	5.19	5.274	2.8779	2.9073	2.8676	2.829	2.8539	2.8978	4.4881	4.5218	4.503	4.4877	4.4572
pos_4572	3,4,5-trihydroxy-6-{[5-(4-methoxyphenyl)-3-oxopentan-2-yl]oxy}oxane-2-carboxylic acid	-	metab_4278	-	-	-	-	-	pos	-	-	-	-	-	-	385.1472639	M+H	C18H24O9	5.7692	0.070666691	-	34.1	-5.323111077	-	-	4.0615	4.1714	4.3838	3.5621	3.9768	3.6743	4.5792	4.6547	4.6694	5.1309	5.1537	5.042	4.7108	4.709	4.6335	4.6995	4.6973
pos_4574	N-tetradecanoyl-L-Homoserine lactone	-	metab_4280	-	-	-	-	-	pos	-	-	-	-	-	-	312.2535402	M+H	C18H33NO3	5.776	0.069680676	59.8	-	0.70623492	-	-	4.2294	4.0684	4.0527	3.5398	3.8676	3.7316	3.6205	3.571	3.6845	3.1424	3.5124	3.2112	4.0516	4.1193	4.0449	4.0674	4.0652
pos_4587	Dihydrocarveol acetate	¶þÇâ¿¨Î¬´¼´×Ëáõ¥	metab_4292	-	-	-	-	HMDB0041469	pos	-	-	-	-	Lipids and lipid-like molecules	Prenol lipids	214.180357	M+NH4	C12H20O2	5.8035	0.017198573	-	55	1.027962106	20777-49-5	Monoterpenoids	5.1715	5.2573	5.2959	5.2141	5.2554	5.3216	5.1945	5.2334	5.3059	5.2784	5.3302	5.279	5.3562	5.3712	5.3725	5.3749	5.3727
pos_4606	N-stearoyl tryptophan	-	metab_4310	-	-	-	-	LMFA08020097;HMDB0241951	pos	-	-	-	-	Organic acids and derivatives	Carboxylic acids and derivatives	471.3550951	M+H	C29H46N2O3	5.8173	0.052228391	62.6	-	-6.430779657	-	Amino acids, peptides, and analogues	4.5941	4.5911	4.1554	4.8823	4.7495	4.7426	3.5158	3.5452	3.5055	3.681	3.8557	3.8754	4.7937	4.7581	4.775	4.8171	4.7753
pos_4612	Cucurbitacin D	ºùÂ«ËØD	metab_4315	-	-	-	C08796	HMDB0034695;LMST01010106	pos	-	-	-	-	Lipids and lipid-like molecules	Steroids and steroid derivatives	499.3037989	M+H-H2O	C30H44O7	5.8241	0.044259579	-	69.3	-3.131062043	3877-86-9	Cucurbitacins	5.2531	5.0558	4.6878	5.2224	5.2039	5.3034	5.0917	5.4465	4.9629	5.1579	4.8299	4.748	5.226	5.2257	5.222	5.2165	5.1792
pos_4616	Physangulide	ÔåºìËØ	metab_4319	-	-	-	-	HMDB0037381	pos	-	-	-	-	Lipids and lipid-like molecules	Steroids and steroid derivatives	586.2986809	M+ACN+Na	C28H42O9	5.831	0.150481057	-	95.8	0.054047894	131749-58-1	Steroid lactones	4.6224	4.7434	3.669	3.8329	5.0089	4.6723	3.6575	3.6869	3.9305	3.6086	3.6335	3.6774	3.9601	3.9589	3.9207	3.7913	3.9562
pos_4637	9,10,13-trihydroxy-11-octadecenoic acid	-	metab_4337	map00591	Linoleic acid metabolism	ÑÇÓÍËá	C14835	HMDB0004710;LMFA02000168	pos	-	-	Metabolism	Lipid metabolism	Lipids and lipid-like molecules	Fatty Acyls	331.2481737	M+H	C18H34O5	5.8522	0.010521341	37.1	-	0.826840677	29907-57-1	Fatty acids and conjugates	4.1684	4.2618	4.0102	5.1999	5.0588	4.9374	5.0209	4.1592	4.6959	4.9782	5.404	4.6367	5.3169	5.3178	5.3237	5.3139	5.3117
pos_4640	Taraxinic acid glucosyl ester	ÆÑ¹«Ó¢ËáÆÏÌÑÌÇ»ùõ¥	metab_4340	-	-	-	-	HMDB0035249	pos	-	-	-	-	Lipids and lipid-like molecules	Prenol lipids	457.20486	M+CH3OH+H	C21H28O9	5.8522	0.032664608	-	62.4	-4.629358179	75911-14-7	Terpene lactones	4.3048	4.6552	5.0801	3.3432	3.366	3.3544	5.185	5.1622	5.1946	5.897	6.0401	5.7965	5.261	5.2755	5.2719	5.2966	5.2641
pos_4650	Butyrylcarnitine	¶¡õ£Èâ¼î	metab_4349	-	-	-	C02862	HMDB0002013;LMFA07070054	pos	-	-	-	-	Lipids and lipid-like molecules	Fatty Acyls	480.3260305	2M+NH4	C11H21NO4	5.8591	0.002368408	-	46.1	-4.134562935	25576-40-3	Fatty acid esters	6.6579	6.7317	6.2869	7.2534	7.3137	7.3129	6.0212	5.7205	6.1959	5.5736	5.5991	5.3249	6.8445	6.8454	6.8468	6.845	6.8442
pos_4653	10,20-Dihydroxyeicosanoic acid	10,20-¶þôÇ»ù¶þÊ®ÍéËá	metab_4351	-	-	-	-	HMDB0031923	pos	-	-	-	-	Lipids and lipid-like molecules	Fatty Acyls	362.3266962	M+NH4	C20H40O4	5.866	0.007701646	-	84.7	0.612656483	120727-26-6	Fatty acids and conjugates	6.403	6.2342	6.263	6.1633	6.165	6.184	6.196	6.268	6.2589	6.3785	6.3718	6.3545	6.2008	6.2011	6.1983	6.2053	6.1965
pos_4660	6-Hydroxyoctadecanoic acid	6-ôÇ»ùÊ®°ËËá	metab_4358	-	-	-	-	HMDB0112193	pos	-	-	-	-	Lipids and lipid-like molecules	Fatty Acyls	318.3004762	M+NH4	C18H36O3	5.8728	0.012513468	-	33.6	0.684913512	3158-47-2	Fatty acids and conjugates	6.9179	6.7725	6.8423	6.7385	6.7073	6.7477	6.7664	6.8522	6.852	6.941	6.9299	6.9063	6.764	6.7661	6.7671	6.7758	6.7616
pos_4672	PS(20:1(11Z)/0:0)	-	metab_4368	-	-	-	-	LMGP03050020	pos	-	-	-	-	-	-	552.3301307	M+H	C26H50NO9P	5.8797	0.062139246	38.1	-	0.971241721	-	-	5.8081	5.4319	4.033	4.9424	4.9368	5.7168	4.4447	4.7791	5.6206	4.5659	3.5789	4.1787	5.1855	5.1935	5.2376	5.2404	5.2394
pos_4675	Putaminoxin	ÆÏ°·¶¾ËØ	metab_4371	-	-	-	C08509	-	pos	-	-	-	-	-	-	213.1487272	M+H	C12H20O3	5.8865	0.032434698	72.1	-	0.972411567	172104-03-9	-	5.5132	5.4791	5.1573	5.0792	5.0905	5.1003	4.8236	4.9508	5.1629	4.9191	4.9908	4.8636	5.1636	5.1916	5.1553	5.1655	5.1632
pos_4683	Lucyoside R	ÂÌ½©¾úËØR	metab_4379	-	-	-	-	HMDB0032836	pos	-	-	-	-	Lipids and lipid-like molecules	Prenol lipids	708.4258564	M+ACN+H	C36H58O11	5.8865	0.094439572	-	87.5	-8.826292819	206270-86-2	Terpene glycosides	5.7205	5.5501	5.3639	3.8561	3.8789	4.5776	5.3031	4.6153	4.4601	3.9938	4.6107	4.0627	4.9139	4.933	4.9307	4.8309	4.9309
pos_4686	Benzenemethanol, 2-(2-hydroxypropoxy)-3-methyl-	-	metab_4382	-	-	-	-	-	pos	-	-	-	-	-	-	197.1174035	M+H	C11H16O3	5.8934	0.065196604	47.8	-	0.931778783	-	-	4.1202	4.2887	4.0038	3.9959	3.8802	3.2437	4.3167	4.4613	4.3135	3.8128	3.8199	3.9341	4.0917	4.1347	4.105	4.0991	4.0554
pos_4707	2,4-Nonadien-1-ol	-	metab_4401	-	-	-	-	LMFA05000608	pos	-	-	-	-	-	-	158.1540838	M+NH4	C9H16O	5.907	0.01276248	-	30.4	1.021853171	-	-	4.933	5.1258	5.2104	5.0507	5.1049	5.028	5.18	5.3344	5.2591	5.1903	5.2871	5.2711	5.2415	5.2478	5.2396	5.2468	5.2536
pos_4711	Asparaginyl-Lysine	Ìì¶¬õ£°·»ùÀµ°±Ëá	metab_4405	-	-	-	-	HMDB0028736	pos	-	-	-	-	Organic acids and derivatives	Carboxylic acids and derivatives	538.3315982	2M+NH4	C10H20N4O4	5.907	0.016504556	-	83.5	1.657535781	-	Amino acids, peptides, and analogues	5.1864	5.3162	4.1508	6.1362	5.7962	6.3026	3.0595	3.089	3.0493	3.0107	3.0355	3.0795	5.3603	5.3646	5.3468	5.3633	5.3555
pos_4719	Pro Phe Arg Ala	-	metab_4412	-	-	-	-	-	pos	-	-	-	-	-	-	490.2804437	M+H	C23H35N7O5	5.9139	0.103176488	51.3	-	6.540396121	-	-	4.9997	5.0766	5.3217	2.9822	3.005	2.9934	5.9224	6.0417	6.0567	5.5239	5.8099	5.9956	5.0656	5.0812	5.1566	5.043	5.0771
pos_4728	2-Phenylethyl 2-methylbutanoate	2-±½ÒÒ»ù2-¼×»ù¶¡Ëáõ¥	metab_4419	-	-	-	-	HMDB0037720	pos	-	-	-	-	Lipids and lipid-like molecules	Fatty Acyls	207.1381565	M+H	C13H18O2	5.9276	0.041999992	45.6	-	0.971330254	24817-51-4	Fatty acid esters	5.1503	5.2416	5.1596	4.56	4.4983	4.588	5.4145	5.4088	5.4149	5.1345	5.1506	5.3219	5.163	5.1256	5.1661	5.1716	5.1673
pos_4732	Sterol	çÞ´¼	metab_4423	-	-	-	C00370	HMDB0060512	pos	-	-	-	-	Lipids and lipid-like molecules	Steroids and steroid derivatives	249.2214236	M+H	C17H28O	5.9344	0.00613426	63	-	0.530371011	-	Hydroxysteroids	6.0176	5.952	5.8533	5.4119	5.5588	5.5569	5.8945	5.9077	5.9336	5.6381	5.7397	5.7148	5.8334	5.8391	5.837	5.8405	5.8382
pos_4763	Triptolide Analog	-	metab_4448	-	-	-	-	-	pos	-	-	-	-	-	-	363.2146187	M+H	C21H30O5	5.9753	0.056408262	68.1	-	-5.471524503	-	-	6.0698	6.1898	6.1751	3.6007	3.6235	3.6119	5.5357	5.6035	6.0916	4.8267	5.032	5.0079	5.1313	5.1022	5.1286	5.1607	5.1607
pos_4773	PC(16:0/0:0)	-	metab_4456	map00564	Glycerophospholipid metabolism	¸ÊÓÍÁ×Ö¬´úÐ»	C04230	HMDB0010382;LMGP01050018	pos	Lipids	Phospholipids	Metabolism	Lipid metabolism	Lipids and lipid-like molecules	Glycerophospholipids	496.3401333	M+H	C24H50NO7P	5.989	0.00609108	84.2	-	0.741464138	17364-16-8	Glycerophosphocholines	6.3843	5.8773	6.5446	5.8296	5.8277	5.5896	6.1888	6.3302	5.7778	6.3179	6.4815	5.6501	6.5776	6.583	6.5805	6.582	6.577
pos_4814	Ethyl octynecarboxylate	ÐÁ»ù¼×ËáÒÒõ¥	metab_4491	-	-	-	-	HMDB0036215;LMFA07010879	pos	-	-	-	-	Lipids and lipid-like molecules	Fatty Acyls	183.1381463	M+H	C11H18O2	6.037	0.0327504	41.5	-	1.043729624	10031-92-2	Fatty acid esters	4.8834	4.8801	5.0765	3.5829	3.3201	3.3321	4.6836	4.7452	4.5982	4.5504	4.6823	4.6903	4.6289	4.627	4.6129	4.6521	4.6337
pos_4818	Tsugarioside B	-	metab_4495	-	-	-	-	HMDB0035509	pos	-	-	-	-	Lipids and lipid-like molecules	Prenol lipids	649.4651055	M+CH3OH+H	C37H60O7	6.037	0.018970184	-	81.1	-3.714864705	267649-97-8	Triterpenoids	5.0605	5.3675	4.4585	6.042	5.7397	5.9509	2.8456	4.1925	4.8726	4.2966	4.5127	2.8655	5.9897	5.9883	5.9895	5.9892	6.0073
pos_4821	Galactosylsphingosine	°ëÈéÌÇ»ùÇÊ°±´¼	metab_4498	map00600	Sphingolipid metabolism	ÇÊÖ¬´úÐ»	C01747	HMDB0000648;HMDB0242640;LMSP07000001	pos	-	-	Metabolism	Lipid metabolism	Lipids and lipid-like molecules	Sphingolipids	444.332682	M+H-H2O	C24H47NO7	6.0439	0.016312448	-	59.8	1.555152794	2238-90-6	Glycosphingolipids	6.0547	6.146	6.1522	5.8962	5.8587	5.8346	6.1254	6.174	6.1552	6.0824	6.1274	6.1306	6.1259	6.1244	6.1181	6.1207	6.1364
pos_4822	PE(20:2(11Z,14Z)/0:0)	-	metab_4499	-	-	-	-	LMGP02050021	pos	-	-	-	-	-	-	506.3250667	M+H	C25H48NO7P	6.0439	0.033540666	40.2	-	1.881505165	-	-	5.9256	5.8167	5.3798	5.6252	5.4857	5.5613	4.0964	5.1286	5.9034	5.384	5.2054	5.2428	5.3182	5.3512	5.3249	5.3271	5.3145
pos_4826	Ala Pro Arg	-	metab_4502	-	-	-	-	-	pos	-	-	-	-	-	-	343.2105143	M+H	C14H26N6O4	6.0507	0.018525344	47.6	-	4.922628629	-	-	4.9636	5.174	5.1522	5.1971	5.1075	5.0781	5.1267	5.2118	5.1437	5.2768	5.2015	5.2754	5.2924	5.2778	5.2986	5.2937	5.2855
pos_4827	GPEtn(10:0/8:0)	-	metab_4503	-	-	-	-	-	pos	-	-	-	-	-	-	496.3045049	M+H	C23H46NO8P	6.0507	0.025276459	33.7	-	2.270182918	-	-	6.2737	5.7476	5.9718	5.1997	5.3931	5.5151	6.0947	6.1241	6.0692	5.2601	5.4305	5.6862	5.5081	5.538	5.528	5.5305	5.5244
pos_4830	LysoPE(15:0/0:0)	-	metab_4506	-	-	-	-	HMDB0011502	pos	-	-	-	-	Lipids and lipid-like molecules	Glycerophospholipids	440.2774832	M+H	C20H42NO7P	6.0576	0.029390013	81.8	-	0.722568888	-	Glycerophosphoethanolamines	5.8347	5.84	5.7967	4.5261	4.56	4.4027	5.1189	5.5441	5.8805	5.9521	5.8105	5.9091	5.5258	5.5384	5.5569	5.5307	5.5283
pos_4839	Muricin C	ÄÂÀïÐÁC	metab_4515	-	-	-	-	HMDB0036976	pos	-	-	-	-	Lipids and lipid-like molecules	Fatty Acyls	638.499267	M+ACN+H	C35H64O7	6.0644	0.016659276	-	54.9	0.397394117	-	Fatty alcohols	6.754	6.6882	6.6849	6.0402	6.375	6.4127	6.5905	6.6513	6.7274	6.1476	6.5915	6.3396	6.7082	6.7126	6.7033	6.7207	6.7037
pos_4844	Pubesenolide	¶ÌÈáÌÙÄÚõ¥	metab_4520	-	-	-	-	HMDB0033728	pos	-	-	-	-	Lipids and lipid-like molecules	Prenol lipids	481.2931794	M+Na	C28H42O5	6.0713	0.041147679	-	80.5	1.602093547	98569-64-3	Triterpenoids	6.4396	6.4244	6.398	4.6833	5.0858	4.9507	6.6588	6.6131	6.6503	6.0516	6.1117	6.075	6.2276	6.1823	6.219	6.2251	6.2134
pos_4846	3-(5,6,6-Trimethylbicyclo[2.2.1]hept-1-yl)cyclohexanol	3-£¨5,6,6-Èý¼×»ùË«»·[2.2.1]¸ý-1-»ù£©»·¼º´¼	metab_4521	-	-	-	-	HMDB0031851	pos	-	-	-	-	Lipids and lipid-like molecules	Prenol lipids	254.2480197	M+NH4	C16H28O	6.0782	0.009489779	-	50.1	0.756442658	3407-42-9	Monoterpenoids	5.1226	5.2782	5.0087	5.1547	5.1681	5.0371	5.4231	5.1652	5.1174	5.5004	5.2962	5.3743	5.3138	5.3122	5.3159	5.3111	5.3215
pos_4856	11-deoxy-PGE1	-	metab_4530	-	-	-	-	LMFA03010054;HMDB0251584	pos	-	-	-	-	Lipids and lipid-like molecules	Fatty Acyls	321.2425572	M+H-H2O	C20H34O4	6.0987	0.026832309	38.9	-	0.401843641	-	Eicosanoids	5.4746	5.536	5.6953	4.8066	4.1717	4.9132	5.3713	5.3161	5.4168	5.2656	5.3051	5.5286	5.2593	5.2623	5.2832	5.2569	5.2546
pos_4859	11-Hydroxyandrosterone	11-ôÇ»ùÐÛçÞÍª	metab_4533	-	-	-	C14606	LMST02020086;HMDB0002984	pos	-	-	-	-	Lipids and lipid-like molecules	Steroids and steroid derivatives	613.4451019	2M+H	C19H30O3	6.0987	0.023126786	-	91.9	-1.900904155	57-61-4	Androstane steroids	6.8905	6.9378	6.9345	6.1085	6.2788	6.3547	6.7979	6.7698	6.9113	5.8482	6.6167	6.0917	6.7966	6.8113	6.7917	6.7911	6.8107
pos_4860	SM(d18:0/16:0)	-	metab_4534	-	-	-	-	LMSP03010004;HMDB0010168	pos	-	-	-	-	Lipids and lipid-like molecules	Sphingolipids	744.5547814	M+K	C39H82N2O6P+	6.0987	0.137962162	-	39.8	0.812534586	60322-02-3	Phosphosphingolipids	7.0172	5.8039	6.853	6.869	6.8452	6.858	6.8162	6.0028	5.6995	6.8368	6.5491	6.7108	5.5504	5.6857	5.6793	5.6014	5.6906
pos_4923	GPCho(17:1/17:1)	-	metab_4587	-	-	-	-	-	pos	-	-	-	-	-	-	780.5535442	M+Na	C42H80NO8P	6.1879	0.081165496	46.9	-	2.862269264	-	-	7.3202	6.3219	7.2869	7.3512	7.3974	7.4158	7.2842	7.0033	5.6439	7.3249	7.1151	7.1915	6.7826	6.7833	6.7763	6.7632	6.6953
pos_5001	6-[5]-ladderane-1-hexanol	-	metab_4651	-	-	-	-	LMFA05000063	pos	-	-	-	-	-	-	261.2214695	M+H	C18H28O	6.3182	0.020387205	75.5	-	0.682329298	-	-	6.2584	6.1796	6.0378	6.1743	6.1713	6.2883	5.8315	5.7391	5.9625	5.987	5.9456	5.8753	6.2041	6.2035	6.1991	6.1993	6.1822
pos_5075	5-Androstene-3b,16b,17a-triol	5-ÐÛÏ©-3b£¬16b£¬17aÈý´¼	metab_4708	-	-	-	-	HMDB0000523;LMST02020098	pos	-	-	-	-	Lipids and lipid-like molecules	Steroids and steroid derivatives	613.4448021	2M+H	C19H30O3	6.4554	0.041204748	-	87.7	-2.390354295	25126-70-9	Androstane steroids	7.2688	7.2282	7.2117	6.3629	6.5071	6.5959	7.1423	7.0139	7.1921	6.2118	6.8392	6.5133	7.0279	7.0147	6.9843	7.028	7.0229
pos_5080	Armillatin	-	metab_4713	-	-	-	-	HMDB0038743	pos	-	-	-	-	Lipids and lipid-like molecules	Prenol lipids	611.4288733	M+H	C38H58O6	6.4622	0.043673548	42.4	-	-2.85497074	139051-17-5	Sesquiterpenoids	7.0681	7.0405	6.9731	6.3031	6.4874	6.4942	6.9026	6.8206	6.9788	5.8944	6.7006	6.1712	6.8535	6.8524	6.808	6.8513	6.849
pos_5094	11-Hydroxy-9-tridecenoic acid	11-ôÇ»ù-9-Ê®ÈýÏ©Ëá	metab_4724	-	-	-	-	LMFA01050437;HMDB0035881	pos	-	-	-	-	Lipids and lipid-like molecules	Fatty Acyls	479.335047	2M+Na	C13H24O3	6.4896	0.014241272	-	38.9	1.615105154	105798-56-9	Fatty acids and conjugates	7.1229	7.18	7.2	6.9081	6.8804	6.8852	7.2135	7.2169	7.2006	7.2051	7.1936	7.262	7.157	7.1592	7.1473	7.1581	7.1644
pos_5154	13Z-Docosenamide	-	metab_4778	-	-	-	-	LMFA08010028	pos	-	-	-	-	-	-	338.3419831	M+H	C22H43NO	6.6679	0.022186852	51.5	-	0.716401714	-	-	5.7851	5.6122	5.7402	5.8213	5.6157	5.5124	5.9219	5.6558	5.5918	5.5549	5.6007	5.7328	5.7363	5.7278	5.7244	5.7267	5.7476
pos_5186	Vulgarole	-	metab_4805	-	-	-	-	HMDB0035085	pos	-	-	-	-	Lipids and lipid-like molecules	Prenol lipids	213.1487331	M+H	C12H20O3	6.8257	0.006744083	31.2	-	1.00031359	61586-52-5	Monoterpenoids	5.4496	5.467	5.4827	5.3594	5.3913	5.3565	5.5016	5.5175	5.5647	5.5159	5.5457	5.5522	5.5025	5.5078	5.5061	5.5104	5.5081
pos_5194	1,8-Diazacyclotetradecane-2,9-dione	1,8-¶þµªÔÓ»·Ê®ËÄÍé-2,9-¶þÍª	metab_4813	-	-	-	C04277	HMDB0033567	pos	-	-	-	-	Hydrocarbons	Saturated hydrocarbons	227.1754298	M+H	C12H22N2O2	6.86	0.004560795	51.9	-	0.112410334	295-17-0	Cycloalkanes	6.4276	6.4727	6.4792	6.3373	6.3223	6.3128	6.4668	6.4969	6.4997	6.5023	6.516	6.5053	6.4827	6.4774	6.4797	6.479	6.4809
pos_5198	Isopropyl linoleate	-	metab_4817	-	-	-	-	-	pos	-	-	-	-	-	-	323.2946912	M+H	C21H38O2	6.8874	0.006718247	35.3	-	0.726966263	-	-	7.1455	7.181	7.2003	7.0417	7.0455	7.0291	7.1758	7.1974	7.2116	7.2093	7.2114	7.2138	7.1977	7.1936	7.1907	7.1909	7.1917
pos_5203	PG(i-12:0/a-17:0)	-	metab_4822	map01100;map00564	Metabolic pathways;Glycerophospholipid metabolism	´úÐ»Í¾¾¶;¸ÊÓÍÁ×Ö¬´úÐ»	C00344	HMDB0116657	pos	Lipids	Phospholipids	Metabolism;Metabolism	Global and overview maps;Lipid metabolism	Lipids and lipid-like molecules	Glycerophospholipids	663.4544768	M+H-H2O	C35H69O10P	6.9011	0.025361299	-	79.6	-7.450821437	-	Glycerophosphoglycerols	7.0063	7.0909	7.1672	6.9554	6.8993	6.9063	7.143	7.161	7.1571	7.1203	7.0901	7.1617	7.0973	7.1068	7.0923	7.0768	7.0985
pos_5232	(E,E)-3,7,11-Trimethyl-2,6,10-dodecatrienyl hexanoate	-	metab_4849	-	-	-	-	LMFA07010545	pos	-	-	-	-	-	-	321.2790029	M+H	C21H36O2	7.0384	0.016615876	35.1	-	0.61221297	-	-	6.3003	6.3365	6.3616	6.2327	6.2372	6.2044	6.3263	6.345	6.3737	6.3726	6.3747	6.35	6.3611	6.3468	6.3432	6.3458	6.3457
pos_5244	Beta-Bixin	-	metab_4860	-	-	-	-	HMDB0035074	pos	-	-	-	-	Lipids and lipid-like molecules	Prenol lipids	359.2040891	M+H-2H2O	C25H30O4	7.1208	0.005898891	-	32.5	8.960990174	39937-23-0	Diterpenoids	7.5899	7.638	7.6486	7.4863	7.4737	7.463	7.6245	7.6592	7.6592	7.6642	7.6722	7.6756	7.6384	7.6358	7.6334	7.6318	7.6337
pos_5249	N-Acetyl-b-glucosaminylamine	N-ÒÒõ£-b-°±»ùÆÏÌÑÌÇ°·	metab_4865	-	-	-	C01239	HMDB0001104	pos	-	-	-	-	Organic oxygen compounds	Organooxygen compounds	253.1408985	M+CH3OH+H	C8H16N2O5	7.1826	0.003089403	-	81.1	6.750083559	-	Carbohydrates and carbohydrate conjugates	6.5797	6.6225	6.6353	6.4871	6.4714	6.467	6.6259	6.6628	6.6643	6.6573	6.6677	6.6803	6.6431	6.6405	6.6407	6.6433	6.6413
pos_5287	10,11-dihydro-20-dihydroxy-LTB4	10,11-¶þÇâ-20-¶þôÇ»ù-LTB4	metab_4900	-	-	-	-	HMDB0012502;LMFA03020043	pos	-	-	-	-	Lipids and lipid-like molecules	Fatty Acyls	403.2664505	M+CH3OH+H	C20H34O6	7.4776	0.00815965	-	64.4	-6.967167479	-	Eicosanoids	6.8605	6.899	6.9107	6.7328	6.726	6.7198	6.8823	6.9076	6.9056	6.9086	6.9211	6.9229	6.8977	6.8935	6.8903	6.8898	6.8892
pos_5301	DICTAMNINE	-	metab_4914	-	-	-	C10660	HMDB0251209	pos	-	-	-	-	Organoheterocyclic compounds	Quinolines and derivatives	200.0707972	M+H	C12H9NO2	7.5668	0.003268216	77.4	-	0.965720882	484-29-7	Furanoquinolines	6.7205	6.7623	6.7861	6.5949	6.5927	6.5736	6.7685	6.7958	6.8057	6.8023	6.8184	6.8129	6.7769	6.7754	6.7743	6.7745	6.7775
pos_5393	Euscaphic acid	Ä¾Ï¬Ëá	metab_5003	-	-	-	C17890	HMDB0253726;HMDB0036651	pos	-	-	-	-	Lipids and lipid-like molecules	Prenol lipids	521.3813482	M+CH3OH+H	C30H48O5	8.2802	0.00860519	-	43.8	-4.745822975	53155-25-2	Triterpenoids	6.1545	6.2131	6.2961	5.6979	5.7845	5.7397	6.3096	6.3726	6.3127	6.2959	6.3476	6.3849	6.1906	6.1978	6.1942	6.1994	6.1921
pos_5432	GPCho(14:0/20:3)	-	metab_5041	map01100;map00564;map01110;map00590;map00591;map00592	Metabolic pathways;Glycerophospholipid metabolism;Biosynthesis of secondary metabolites;Arachidonic acid metabolism;Linoleic acid metabolism;alpha-Linolenic acid metabolism	´úÐ»Í¾¾¶;¸ÊÓÍÁ×Ö¬´úÐ»;´Î¼¶´úÐ»²úÎïµÄÉúÎïºÏ³É;»¨ÉúËÄÏ©Ëá´úÐ»;ÑÇÓÍËá;¦Á-ÑÇÂéËá´úÐ»	C00157	HMDB0007882;HMDB0007881	pos	Lipids	Phospholipids	Metabolism;Metabolism;Metabolism;Metabolism;Metabolism;Metabolism	Global and overview maps;Lipid metabolism;Global and overview maps;Lipid metabolism;Lipid metabolism;Lipid metabolism	Lipids and lipid-like molecules	Glycerophospholipids	778.5377541	M+Na	C42H78NO8P	8.3145	0.016091206	64.6	-	2.684608755	-	Glycerophosphocholines	6.1771	6.2689	5.831	7.6784	7.7171	7.6188	5.5729	3.5916	4.5091	6.0032	5.3988	4.3582	6.5012	6.5015	6.5024	6.515	6.4964
pos_5437	PS(MonoMe(11,3)/MonoMe(13,5))	-	metab_5046	-	-	-	-	HMDB0061604	pos	-	-	-	-	Lipids and lipid-like molecules	Glycerophospholipids	940.5271287	M+2Na-H	C48H82NO12P	8.3145	0.016918048	-	60	-1.674847868	-	Glycerophosphoserines	6.6437	6.6284	6.4394	7.0759	7.0939	7.1066	6.2852	4.4704	5.8073	6.6564	6.3766	5.759	6.7629	6.7615	6.7579	6.7578	6.7442
pos_5482	GPSer(17:1/17:1)	-	metab_5089	-	-	-	-	-	pos	-	-	-	-	-	-	760.5137882	M+H	C40H74NO10P	8.3418	0.034490932	66.3	-	1.945393101	-	-	5.3892	5.5644	5.4855	6.1066	6.1586	6.1355	5.8802	5.5304	5.5777	5.9503	5.762	5.5109	6.0159	6.0142	6.0484	6.0136	6.022
pos_5502	2-Methylpropanal O-methyloxime	-	metab_5109	-	-	-	C03982	-	pos	-	-	-	-	-	-	102.0918692	M+H	C5H11NO	8.3624	0.010000292	49.9	-	5.23145488	72705-01-2	-	6.8214	6.8916	6.8919	6.7641	6.7707	6.7686	6.901	6.9245	6.9281	6.9169	6.9185	6.9603	6.8764	6.8875	6.8825	6.8864	6.8841
pos_5566	2-Propionylpyrrole	2-±ûõ£»ùßÁ¿©	metab_5172	-	-	-	-	HMDB0032492	pos	-	-	-	-	Organic oxygen compounds	Organooxygen compounds	106.0655977	M+H-H2O	C7H9NO	8.5681	0.012302107	-	36.2	3.835507759	1073-26-3	Carbonyl compounds	5.6139	5.6687	5.7257	5.5679	5.5956	5.5565	5.7124	5.7156	5.7408	5.6973	5.7514	5.7267	5.6982	5.6987	5.6904	5.7051	5.6954
pos_5584	Glutaminylhistidine	¹È°±õ£°·»ù×é°±Ëá	metab_5190	-	-	-	-	HMDB0028799	pos	-	-	-	-	Organic acids and derivatives	Carboxylic acids and derivatives	266.1232459	M+H-H2O	C11H17N5O4	8.7954	0.005830742	-	43.1	-5.368206867	104018-08-8	Amino acids, peptides, and analogues	5.8101	5.8655	5.8606	5.7427	5.7496	5.7332	5.8545	5.8888	5.8797	5.8731	5.9107	5.8997	5.8669	5.8658	5.8655	5.8651	5.8604
pos_5608	R-(-)-Mandelic acid	-	metab_5214	-	-	-	-	-	pos	-	-	-	-	-	-	135.0442468	M+H-H2O	C8H8O3	9.2296	0.007504861	71	-	1.255441435	-	-	5.786	5.833	5.8566	5.7204	5.7373	5.7097	5.8458	5.8499	5.8738	5.8507	5.8731	5.8653	5.8355	5.8362	5.8326	5.8391	5.8307
pos_5615	Glutamate, gamma-methyl ester	-	metab_5221	-	-	-	-	-	pos	-	-	-	-	-	-	144.0657058	M+H-H2O	C6H11NO4	9.3473	0.024660611	-	59.8	1.156107068	-	-	5.2876	5.3537	5.3435	5.2269	5.235	5.234	5.383	5.4226	5.4055	5.365	5.3946	5.4	5.3084	5.3259	5.3311	5.3355	5.3329
pos_5648	2-Hydroxy-1,4-benzoquinone	2-ôÇ»ù-1,4-±½õ«	metab_5254	map01100	Metabolic pathways	´úÐ»Í¾¾¶	C07103	-	pos	-	-	Metabolism	Global and overview maps	-	-	125.0235958	M+H	C6H4O3	9.9888	0.102770769	48	-	2.220826484	2474-72-8	-	3.8726	3.8971	4.0208	3.7639	3.8172	3.8593	4.0146	3.9546	4.001	3.9592	3.7257	4.0222	3.8081	3.908	3.9172	3.919	3.9168
pos_5649	Harmalan	¹þÂü	metab_5255	-	-	-	-	HMDB0029834	pos	-	-	-	-	Alkaloids and derivatives	Harmala alkaloids	223.0638759	M+K	C12H12N2	9.9888	0.02692231	-	33.4	3.636182773	525-41-7	_	5.91	5.9488	5.9629	5.8524	5.8546	5.8539	5.9631	5.9924	5.986	5.9891	6.0007	6.012	5.9652	5.9668	5.9602	5.9828	5.951
pos_5671	Artemidinol	ÇàÝïçúõ¥	metab_5277	-	-	-	-	HMDB0030647	pos	-	-	-	-	Phenylpropanoids and polyketides	Isocoumarins and derivatives	181.0649714	M+H-2H2O	C13H12O3	9.7184	0.010908958	-	74.6	0.833349812	62268-43-3	_	5.9214	5.9569	5.9854	5.8555	5.8598	5.8314	5.9738	5.9765	6.0066	5.9868	6.0079	5.9906	5.9778	5.9763	5.9703	5.9753	5.9664
pos_5705	2,6-Dihydroxynaphthalene	-	metab_5311	-	-	-	-	-	pos	-	-	-	-	-	-	161.0598531	M+H	C10H8O2	9.1194	0.016451411	42.9	-	0.919259143	-	-	5.6328	5.6796	5.712	5.5711	5.5923	5.553	5.6891	5.6912	5.7173	5.6902	5.7303	5.7126	5.6891	5.6876	5.6818	5.6866	5.6714
pos_5742	4-formyl Indole	-	metab_5348	-	-	-	-	-	pos	-	-	-	-	-	-	146.0601766	M+H	C9H7NO	8.575	0.004625698	69.9	-	0.940021795	-	-	5.4551	5.5072	5.5257	5.3975	5.4258	5.4065	5.538	5.5458	5.5728	5.5251	5.5488	5.5582	5.5283	5.5239	5.5289	5.5259	5.5261
pos_5745	3-Pyridinaldehyde	3-ßÁà¤È©	metab_5351	-	-	-	C07327	HMDB0245978	pos	-	-	-	-	Organoheterocyclic compounds	Pyridines and derivatives	108.0448562	M+H	C6H5NO	8.5681	0.006006733	49.4	-	4.353639789	500-22-1	Pyridine carboxaldehydes	5.7884	5.8439	5.855	5.7315	5.7554	5.7395	5.8614	5.8877	5.9094	5.8708	5.8888	5.9046	5.8427	5.8462	5.8435	5.8443	5.8492
pos_5746	FAMPRIDINE	-	metab_5352	-	-	-	-	-	pos	-	-	-	-	-	-	95.06098411	M+H	C5H6N2	8.5681	0.009594328	63	-	6.480110489	-	-	5.7513	5.7964	5.8377	5.6875	5.7215	5.6753	5.8312	5.8365	5.8792	5.8392	5.8785	5.8526	5.821	5.8244	5.8229	5.8319	5.8242
pos_5935	S-(11-hydroxy-9-deoxy-delta12-PGD2)-glutathione	S-£¨11-ôÇ»ù-9-ÍÑÑõ-delta12-PGD2£©-¹Èë×¸ÊëÄ	metab_5533	-	-	-	-	HMDB0013055	pos	-	-	-	-	Organic acids and derivatives	Carboxylic acids and derivatives	610.3096936	M+H-2H2O	C30H51N3O10S	8.3212	0.032303178	-	34.5	-9.25004103	-	Amino acids, peptides, and analogues	6.4104	6.3199	5.9034	6.1043	5.9845	5.8977	4.524	5.0464	6.4567	5.9382	5.8513	5.6768	5.8767	5.8927	5.8893	5.8966	5.9151
pos_5969	Methenamine	-	metab_5564	-	-	-	-	HMDB0029598	pos	-	-	-	-	Organoheterocyclic compounds	Triazinanes	141.1135934	M+H	C6H12N4	8.3145	0.002725539	48.1	-	0.86038791	100-97-0	1,3,5-triazinanes	5.9506	6.0246	6.0447	5.7948	5.782	5.7747	6.0362	6.1105	6.0837	6.0453	6.0913	6.1267	6.0137	6.0122	6.0109	6.0137	6.0126
pos_5973	PC(18:1(11Z)/18:3(9Z,12Z,15Z))	-	metab_5567	map01100;map00564;map01110;map00590;map00591;map00592	Metabolic pathways;Glycerophospholipid metabolism;Biosynthesis of secondary metabolites;Arachidonic acid metabolism;Linoleic acid metabolism;alpha-Linolenic acid metabolism	´úÐ»Í¾¾¶;¸ÊÓÍÁ×Ö¬´úÐ»;´Î¼¶´úÐ»²úÎïµÄÉúÎïºÏ³É;»¨ÉúËÄÏ©Ëá´úÐ»;ÑÇÓÍËá;¦Á-ÑÇÂéËá´úÐ»	C00157	LMGP01012151;HMDB0008074	pos	Lipids	Phospholipids	Metabolism;Metabolism;Metabolism;Metabolism;Metabolism;Metabolism	Global and overview maps;Lipid metabolism;Global and overview maps;Lipid metabolism;Lipid metabolism;Lipid metabolism	Lipids and lipid-like molecules	Glycerophospholipids	782.5701406	M+H	C44H80NO8P	8.3076	0.02196476	-	86.2	0.90721843	-	Glycerophosphocholines	8.201	8.1576	7.914	9.0942	9.1067	9.0777	7.9306	6.9381	7.3196	8.1776	7.8233	7.4022	8.4925	8.4718	8.497	8.4849	8.4879
pos_5975	PC(16:0/18:3(9Z,12Z,15Z))	-	metab_5568	map01100;map00564;map01110;map00590;map00591;map00592	Metabolic pathways;Glycerophospholipid metabolism;Biosynthesis of secondary metabolites;Arachidonic acid metabolism;Linoleic acid metabolism;alpha-Linolenic acid metabolism	´úÐ»Í¾¾¶;¸ÊÓÍÁ×Ö¬´úÐ»;´Î¼¶´úÐ»²úÎïµÄÉúÎïºÏ³É;»¨ÉúËÄÏ©Ëá´úÐ»;ÑÇÓÍËá;¦Á-ÑÇÂéËá´úÐ»	C00157	LMGP01010601;HMDB0007975	pos	Lipids	Phospholipids	Metabolism;Metabolism;Metabolism;Metabolism;Metabolism;Metabolism	Global and overview maps;Lipid metabolism;Global and overview maps;Lipid metabolism;Lipid metabolism;Lipid metabolism	Lipids and lipid-like molecules	Glycerophospholipids	756.5548148	M+H	C42H78NO8P	8.3076	0.033485556	-	49.9	1.367560129	-	Glycerophosphocholines	6.4759	6.5662	6.0663	7.4923	7.5346	7.5003	5.7369	4.2547	4.5748	6.2435	5.7589	4.6546	6.7562	6.7175	6.7362	6.7389	6.727
pos_5984	Dimethylethanolamine	¶þ¼×»ùÒÒ´¼°·	metab_5575	map01100;map00564;map01110	Metabolic pathways;Glycerophospholipid metabolism;Biosynthesis of secondary metabolites	´úÐ»Í¾¾¶;¸ÊÓÍÁ×Ö¬´úÐ»;´Î¼¶´úÐ»²úÎïµÄÉúÎïºÏ³É	C04308	HMDB0032231	pos	-	-	Metabolism;Metabolism;Metabolism	Global and overview maps;Lipid metabolism;Global and overview maps	Organic nitrogen compounds	Organonitrogen compounds	90.09196227	M+H	C4H11NO	8.3076	0.008581511	67.1	-	6.9805987	108-01-0	Amines	5.5211	5.5852	5.5882	5.4053	5.4165	5.4005	5.616	5.6505	5.6445	5.6022	5.6175	5.62	5.5698	5.5675	5.5743	5.5766	5.5743
pos_5997	Trolamine	-	metab_5588	map00564	Glycerophospholipid metabolism	¸ÊÓÍÁ×Ö¬´úÐ»	C06771	HMDB0032538	pos	-	-	Metabolism	Lipid metabolism	Organic nitrogen compounds	Organonitrogen compounds	150.1126254	M+H	C6H15NO3	8.3008	0.007085928	83.5	-	1.043452514	102-71-6	Amines	6.6433	6.695	6.6831	6.4793	6.4598	6.4574	6.6747	6.6956	6.7012	6.718	6.7153	6.7188	6.6927	6.6849	6.6895	6.692	6.6897
pos_6015	Lucidone C	Â¬Î÷Íª	metab_5606	-	-	-	-	HMDB0038152	pos	-	-	-	-	Lipids and lipid-like molecules	Steroids and steroid derivatives	443.2230847	M+K	C24H36O5	8.2802	0.028661127	-	67.1	9.034788301	-	Oxosteroids	6.1396	6.1734	6.2668	5.843	5.8086	5.7972	6.2622	6.3272	6.2746	6.2193	6.2939	6.3148	6.1445	6.1478	6.1442	6.1468	6.1177
pos_6021	DG(20:1(11Z)/18:4(6Z,9Z,12Z,15Z)/0:0)	-	metab_5612	-	-	-	C00165	HMDB0007396	pos	-	-	-	-	Lipids and lipid-like molecules	Glycerolipids	643.527725	M+H	C41H70O5	8.2733	0.014733514	-	73.3	-2.920925626	-	Diradylglycerols	6.7821	6.8527	6.8428	6.4818	6.4772	6.4812	6.8289	6.8483	6.8453	6.8716	6.8597	6.8543	6.8305	6.8132	6.8254	6.8256	6.8255
pos_6038	2-Pyrrolidineacetic acid	2-ßÁ¿©ÍéÒÒËá	metab_5629	-	-	-	-	HMDB0029444	pos	-	-	-	-	Organoheterocyclic compounds	Pyrrolidines	162.1126081	M+CH3OH+H	C6H11NO2	8.2527	0.007665481	-	44	1.071402617	56633-75-1	_	5.5427	5.5771	5.572	5.4243	5.3812	5.3824	5.589	5.6118	5.622	5.6081	5.6265	5.6169	5.5843	5.5883	5.5935	5.5873	5.5879
pos_6110	4'-Dihydroabscisic acid	4'-¶þÇâÍÑÂäËá	metab_5699	-	-	-	-	-	pos	-	-	-	-	-	-	267.1564621	M+H	C15H22O4	7.6834	0.006467636	-	73.4	-9.857298574	-	-	6.6841	6.7322	6.7482	6.5747	6.5721	6.5565	6.7244	6.7497	6.7554	6.7577	6.7585	6.7646	6.7334	6.7259	6.7285	6.7307	6.7287
pos_6113	PC(16:0/20:5(5E,8E,11E,14E,17E))[U]	-	metab_5702	-	-	-	-	-	pos	-	-	-	-	-	-	780.5534195	M+H	C44H78NO8P	7.6628	0.066299059	32	-	-0.464412121	-	-	7.1811	6.7272	6.6539	7.8118	7.852	7.7991	6.7656	6.3214	5.3652	6.8448	6.749	6.053	7.0243	7.0203	7.0846	7.0396	7.0173
pos_6120	Coniine	¶¾ÇÛ¼î	metab_5709	-	-	-	C06523	HMDB0030285	pos	-	-	-	-	Alkaloids and derivatives	_	128.143606	M+H	C8H17N	7.6149	0.005187697	69.3	-	1.808865877	458-88-8	_	7.2931	7.3486	7.3587	7.218	7.2104	7.2012	7.354	7.3869	7.3879	7.3853	7.3983	7.4133	7.3536	7.3555	7.3516	7.3565	7.3571
pos_6132	6-Acetyl-1,2,3,4-tetrahydropyridine	6-ÒÒõ£»ù-1,2,3,4-ËÄÇâßÁà¤	metab_5721	-	-	-	-	HMDB0030345	pos	-	-	-	-	Organoheterocyclic compounds	Pyridines and derivatives	108.0812213	M+H-H2O	C7H11NO	7.5463	0.001897399	-	43.6	3.561946773	27300-27-2	Hydropyridines	7.2504	7.3081	7.3202	7.1763	7.1658	7.1559	7.3195	7.3472	7.3502	7.3408	7.3591	7.3718	7.3146	7.3138	7.3127	7.3128	7.3128
pos_6134	Aniline	±½°·	metab_5723	-	-	-	C00292	HMDB0003012	pos	-	-	-	-	Benzenoids	Benzene and substituted derivatives	94.06571941	M+H	C6H7N	7.5394	0.004522266	67.5	-	6.380471106	62-53-3	Aniline and substituted anilines	7.1479	7.1954	7.2266	7.0552	7.0603	7.0279	7.2059	7.2202	7.2446	7.22	7.2556	7.2433	7.2054	7.2005	7.2049	7.203	7.2025
pos_6139	Cardanolmonoene	Ñü¹ûÏ©	metab_5728	-	-	-	-	HMDB0030482	pos	-	-	-	-	Benzenoids	Phenols	341.2223456	M+K	C21H34O	7.5189	0.0055563	-	63.6	-5.882913199	501-26-8	1-hydroxy-4-unsubstituted benzenoids	7.4642	7.5126	7.5251	7.4092	7.399	7.3908	7.4982	7.5293	7.5298	7.5315	7.5356	7.5445	7.5137	7.5112	7.5087	7.5077	7.509
pos_6194	GPEtn(12:0/22:2)	-	metab_5780	-	-	-	-	-	pos	-	-	-	-	-	-	716.5227763	M+H	C39H74NO8P	7.1208	0.025377127	99.1	-	0.412188636	-	-	6.0699	6.3525	6.4431	6.5434	6.6665	6.5564	4.9936	5.151	6.3024	6.8212	6.5795	6.5124	6.8453	6.8216	6.8213	6.8206	6.8209
pos_6207	DG(18:0/0:0/18:2n6)	-	metab_5793	-	-	-	-	HMDB0056048	pos	-	-	-	-	Lipids and lipid-like molecules	Glycerolipids	652.5859953	M+NH4	C40H74O5	7.0384	0.026719973	-	35.8	-2.294120101	-	Diradylglycerols	6.6653	6.646	6.7311	6.5434	6.5874	6.5468	6.6822	6.6476	6.6952	6.7067	6.6909	6.6826	6.6889	6.6823	6.7077	6.6785	6.6842
pos_6208	DG(18:0/18:2(9Z,12Z)/0:0)	-	metab_5794	-	-	-	C00165	HMDB0007161;34487-26-8	pos	-	-	-	-	Lipids and lipid-like molecules	Fatty Acyls	638.5725946	M+NH4	C39H72O5	7.0384	0.009281508	-	69.8	1.279032836	34487-26-8	Lineolic acids and derivatives	7.4132	7.4508	7.4666	7.2881	7.2827	7.2759	7.4394	7.4645	7.4777	7.4695	7.464	7.4821	7.4589	7.4519	7.4497	7.4509	7.4487
pos_6210	(4S,8R)-8,9-Dihydroxy-p-menth-1(6)-en-2-one	-	metab_5796	-	-	-	-	HMDB0039052	pos	-	-	-	-	Lipids and lipid-like molecules	Prenol lipids	207.099092	M+Na	C10H16O3	7.0384	0.002815138	-	67.4	-0.39675248	402593-42-4	Monoterpenoids	7.0128	7.0639	7.0809	6.9209	6.9141	6.9029	7.0643	7.0973	7.0986	7.1006	7.1049	7.1102	7.0691	7.0677	7.0662	7.0667	7.0685
pos_6211	4-Ethyl-2-hydroxy-3-methyl-2-cyclopenten-1-one	4-ÒÒ»ù-2-ôÇ»ù-3-¼×»ù-2-»·ÎìÏ©-1-Íª	metab_5797	-	-	-	-	HMDB0039673	pos	-	-	-	-	Organic oxygen compounds	Organooxygen compounds	163.0727161	M+Na	C8H12O2	7.0384	0.005125398	-	32.2	-1.672113223	71387-71-8	Carbonyl compounds	5.7277	5.7979	5.8316	5.6826	5.6657	5.6445	5.8187	5.8428	5.8336	5.8433	5.8424	5.8495	5.8234	5.822	5.8185	5.8244	5.822
pos_6218	GPEtn(14:0/20:3)	-	metab_5803	map01100;map00564;map01110;map00563;map04136;map04138	Metabolic pathways;Glycerophospholipid metabolism;Biosynthesis of secondary metabolites;Glycosylphosphatidylinositol (GPI)-anchor biosynthesis;Autophagy - other;Autophagy - yeast	´úÐ»Í¾¾¶;¸ÊÓÍÁ×Ö¬´úÐ»;´Î¼¶´úÐ»²úÎïµÄÉúÎïºÏ³É;ÌÇ»ùÁ×Ö¬õ£¼¡´¼£¨GPI£©-ÃªÉúÎïºÏ³É;×ÔÊÉ-ÆäËû;×ÔÊÉ-½ÍÄ¸	C00350	HMDB0008837;HMDB0008836	pos	Lipids	Phospholipids	Metabolism;Metabolism;Metabolism;Metabolism;Cellular Processes;Cellular Processes	Global and overview maps;Lipid metabolism;Global and overview maps;Glycan biosynthesis and metabolism;Transport and catabolism;Transport and catabolism	Lipids and lipid-like molecules	Glycerophospholipids	714.5074442	M+H	C39H72NO8P	6.9903	0.012381088	96.2	-	0.858949011	-	Glycerophosphoethanolamines	6.1722	6.4976	6.5214	6.4107	6.4286	6.3858	6.1401	6.297	6.4903	6.661	6.4602	6.5257	6.5712	6.567	6.5572	6.5685	6.5637
pos_6254	Yucalexin P21	-	metab_5836	-	-	-	-	HMDB0036754	pos	-	-	-	-	Lipids and lipid-like molecules	Prenol lipids	337.2739404	M+CH3OH+H	C20H32O2	6.8806	0.011538383	-	70.6	0.719703223	119626-54-9	Diterpenoids	6.9204	6.944	6.9807	6.8177	6.815	6.7891	6.9994	7.0217	7.0092	6.9512	6.9412	6.9686	6.9502	6.941	6.9387	6.94	6.9378
pos_6255	Heptanoic acid	¸ýËá	metab_5837	-	-	-	C17714	HMDB0000666;HMDB0304376;LMFA01010007	pos	Organic acids	Carboxylic acids	-	-	Lipids and lipid-like molecules	Fatty Acyls	153.0883656	M+Na	C7H14O2	6.8737	0.068609589	-	38.1	-1.804263723	111-14-8	Fatty acids and conjugates	4.7942	4.8768	4.9755	4.5616	4.5789	4.6323	4.869	4.9826	4.9076	4.9145	4.984	4.8964	4.8723	4.9328	4.867	4.8695	4.8676
pos_6261	Gamma-Tocotrienol	-	metab_5843	map01100;map00130;map01110	Metabolic pathways;Ubiquinone and other terpenoid-quinone biosynthesis;Biosynthesis of secondary metabolites	´úÐ»Í¾¾¶;·ºõ«ºÍÆäËûÝÆÀàõ«ÉúÎïºÏ³É;´Î¼¶´úÐ»²úÎïµÄÉúÎïºÏ³É	C14155	LMPR02020057;HMDB0012958	pos	-	-	Metabolism;Metabolism;Metabolism	Global and overview maps;Metabolism of cofactors and vitamins;Global and overview maps	Lipids and lipid-like molecules	Prenol lipids	393.3152395	M+H-H2O	C28H42O2	6.8463	0.015384726	-	82.1	0.114986473	14101-61-2	Quinone and hydroquinone lipids	6.2152	6.3023	6.3651	6.0744	6.1026	6.0932	6.4711	6.3939	6.3791	6.024	6.0555	6.0401	6.2473	6.2409	6.2295	6.2399	6.2348
pos_6275	Cis-and trans-Ethyl 2,4-dimethyl-1,3-dioxolane-2-acetate	-	metab_5856	-	-	-	-	-	pos	-	-	-	-	-	-	206.1388959	M+NH4	C9H16O4	6.8051	0.003174904	-	66.9	1.123666673	-	-	5.9719	6.008	6.0474	5.8812	5.9156	5.8877	6.0269	6.0376	6.047	6.051	6.0552	6.052	6.0266	6.0243	6.0274	6.0272	6.0249
pos_6289	4-Heptenoic acid	4-¸ýÏ©Ëá	metab_5865	-	-	-	-	LMFA01030014;HMDB0033793	pos	-	-	-	-	Lipids and lipid-like molecules	Fatty Acyls	151.0727926	M+Na	C7H12O2	6.7434	0.012743864	-	39.6	-1.230956703	35194-37-7	Fatty acids and conjugates	6.2937	6.3514	6.377	6.1987	6.1798	6.1717	6.3723	6.4083	6.4215	6.4033	6.4133	6.4555	6.3671	6.3677	6.3589	6.3692	6.3743
pos_6300	5-Acetoxydihydrotheaespirane	5-ÒÒõ£»ù¶þÇâ²è¼î	metab_5875	-	-	-	-	HMDB0040276	pos	-	-	-	-	Organoheterocyclic compounds	Tetrahydrofurans	287.2218223	M+CH3OH+H	C15H26O3	6.7159	0.012509851	-	75.3	0.536577106	72541-09-4	_	7.3398	7.3878	7.4172	7.2285	7.2293	7.211	7.3823	7.4124	7.42	7.418	7.4372	7.4362	7.4065	7.3987	7.3933	7.3959	7.3936
pos_6305	MG(0:0/22:6(4Z,7Z,10Z,13Z,16Z,19Z)/0:0)	-	metab_5880	-	-	-	-	HMDB0011557;LMGL01010027	pos	-	-	-	-	Lipids and lipid-like molecules	Glycerolipids	441.2435147	M+K	C25H38O4	6.7091	0.021175358	-	46.3	8.319972248	-	Monoradylglycerols	7.0781	7.1264	7.1123	6.8297	6.7845	6.7978	7.1442	7.1526	7.1458	7.137	7.1451	7.1905	7.0879	7.0865	7.0829	7.0903	7.1063
pos_6309	Cyclohex-2-enone	-	metab_5883	-	-	-	C02395	-	pos	-	-	-	-	-	-	97.06534932	M+H	C6H8O	6.7091	0.006327648	38.4	-	5.809096738	930-68-7	-	6.2214	6.2794	6.2946	6.1183	6.1071	6.0992	6.2821	6.3156	6.3281	6.3154	6.3262	6.3396	6.2883	6.29	6.285	6.2904	6.2923
pos_6314	7a,12a-Dihydroxy-3-oxo-4-cholenoic acid	7a£¬12a-¶þôÇ»ù-3-Ñõ´ú-4-µ¨Ëá	metab_5888	-	-	-	C15568	HMDB0000447	pos	-	-	-	-	Lipids and lipid-like molecules	Steroids and steroid derivatives	443.222988	M+K	C24H36O5	6.6817	0.029104472	-	60.5	8.795525823	13587-11-6	Bile acids, alcohols and derivatives	6.1976	6.2034	6.1968	5.9855	5.9598	5.9606	6.2539	6.2026	6.1422	6.1442	6.1412	6.1748	6.1705	6.1689	6.1581	6.1391	6.1653
pos_6327	Asiminenin A	»ýÑ©²ÝËØA	metab_5899	-	-	-	-	HMDB0029959	pos	-	-	-	-	Lipids and lipid-like molecules	Fatty Acyls	629.4747316	M+Na	C37H66O6	6.6474	0.022799819	-	31.7	-0.707210887	168075-11-4	Fatty alcohols	5.8543	5.8282	5.9918	5.8839	5.9833	5.7344	6.0849	6.1928	6.0515	6.291	5.927	6.308	5.8728	5.8713	5.8479	5.8664	5.8681
pos_6333	(3beta,22E,24R)-3-Hydroxyergosta-5,8,22-trien-7-one	£¨3beta£¬22E£¬24R£©-3-ôÇ»ùÂó½ÇçÞ-5,8,22-ÈýÏ©-7-Íª	metab_5903	-	-	-	-	HMDB0032106	pos	-	-	-	-	Lipids and lipid-like molecules	Steroids and steroid derivatives	411.3259238	M+H	C28H42O2	6.6405	0.002352489	68.4	-	0.406373907	200942-18-3	Ergostane steroids	6.3227	6.2988	6.2426	6.0692	6.1955	6.1206	6.1793	6.262	6.274	6.1454	6.1949	6.0827	6.262	6.2606	6.2621	6.2627	6.2604
pos_6341	6-Hydroxypentadecanedioic acid	6-ôÇ»ùÎì¶þËá	metab_5910	-	-	-	-	HMDB0031885	pos	-	-	-	-	Lipids and lipid-like molecules	Fatty Acyls	311.1827342	M+Na	C15H28O5	6.6268	0.009484952	-	35.2	-0.556691521	38076-52-7	Fatty acids and conjugates	6.333	6.42	6.4747	6.3451	6.3035	6.3003	6.4288	6.48	6.4929	6.5192	6.5481	6.5457	6.4659	6.4756	6.4736	6.4761	6.4739
pos_6344	Geranylcitronellol	ÏãÒ¶´¼	metab_5913	-	-	-	-	HMDB0032147	pos	-	-	-	-	Lipids and lipid-like molecules	Prenol lipids	310.3105431	M+NH4	C20H36O	6.6131	0.025750151	-	63.9	0.348217249	36237-66-8	Diterpenoids	6.0208	6.0733	5.896	5.9854	5.9417	5.918	6.2315	6.0673	5.945	6.2656	6.0414	6.1481	6.0969	6.0951	6.1002	6.0732	6.1003
pos_6394	DG(16:0/18:2(9Z,12Z)/0:0)	-	metab_5960	-	-	-	C00165	HMDB0007103	pos	-	-	-	-	Lipids and lipid-like molecules	Fatty Acyls	575.5032522	M+H-H2O	C37H68O5	6.5171	0.019771481	-	53.5	-0.227551608	51621-26-2	Lineolic acids and derivatives	5.0131	5.4963	5.7003	6.0995	6.1432	6.0564	4.9724	4.7649	5.4974	6.3014	6.0441	5.8939	6.1465	6.1537	6.1622	6.1434	6.1413
pos_6413	MG(0:0/24:6(6Z,9Z,12Z,15Z,18Z,21Z)/0:0)	-	metab_5978	-	-	-	-	HMDB0011560	pos	-	-	-	-	Lipids and lipid-like molecules	Glycerolipids	427.3230776	M+H-H2O	C28H44O4	6.4828	0.02397014	-	35.9	5.414819067	-	Monoradylglycerols	6.82	6.7426	6.6203	4.5406	6.11	5.7256	6.5274	6.6078	6.6756	5.9771	5.5693	5.0495	6.4408	6.4617	6.4427	6.4383	6.436
pos_6435	7-O-Acetylaustroinulin	7-O-ÒÒõ£°Ä´óÀûÑÇÁÖ	metab_5997	-	-	-	-	HMDB0036804	pos	-	-	-	-	Lipids and lipid-like molecules	Prenol lipids	329.2474506	M+H-2H2O	C22H36O4	6.4485	0.039499186	-	39	-0.154091984	-	Diterpenoids	6.1399	6.0353	6.0145	1.3602	4.7918	1.3709	6.1525	6.0485	6.1426	5.263	5.1044	5.2217	5.3995	5.4072	5.3643	5.4027	5.4033
pos_6448	Alanyl-Lysine	-	metab_6009	-	-	-	-	HMDB0028692	pos	-	-	-	-	Organic acids and derivatives	Carboxylic acids and derivatives	452.3221165	2M+NH4	C9H19N3O3	6.4279	0.007464265	-	37.1	6.926342749	6366-77-4	Amino acids, peptides, and analogues	7.3398	7.4025	7.4232	7.2802	7.2713	7.2595	7.3898	7.4228	7.4336	7.447	7.4671	7.4668	7.4251	7.4236	7.4165	7.4216	7.4212
pos_6468	(E)-2,6-Dimethyl-2,5-heptadienoic acid	£¨E£© -2,6-¶þ¼×»ù-2,5-¸ý¶þËá	metab_6028	-	-	-	-	HMDB0035135	pos	-	-	-	-	Lipids and lipid-like molecules	Fatty Acyls	172.1333319	M+NH4	C9H14O2	6.4073	0.051180702	-	46.4	0.822051639	261949-42-2	Fatty acids and conjugates	5.1372	5.4159	5.677	4.4834	4.7705	4.995	5.4511	5.7987	5.5624	5.1091	5.482	5.2992	5.2786	5.2933	5.2843	5.3335	5.2915
pos_6482	Val Lys Lys Lys	-	metab_6038	-	-	-	-	-	pos	-	-	-	-	-	-	502.3742801	M+H	C23H47N7O5	6.3868	0.008536054	46.1	-	6.255057838	-	-	6.7458	6.7777	6.8163	6.6533	6.649	6.6208	6.8435	6.876	6.8734	6.8232	6.8405	6.8648	6.7811	6.7892	6.7826	6.7889	6.7869
pos_6488	Melleolide	Ã·ÀÕ°ÂÀûµÂ	metab_6043	-	-	-	-	HMDB0035689	pos	-	-	-	-	Lipids and lipid-like molecules	Prenol lipids	418.2225631	M+NH4	C23H28O6	6.3799	0.016823203	-	60.8	0.372111916	82869-08-7	Sesquiterpenoids	6.4684	6.6548	6.8039	6.5238	6.4141	6.4612	6.6853	6.6643	6.6768	6.8061	6.8819	6.8153	6.7361	6.7396	6.7311	6.7487	6.7314
pos_6493	DG(18:1(11Z)/18:3(9Z,12Z,15Z)/0:0)	-	metab_6048	-	-	-	C00165	HMDB0007192	pos	-	-	-	-	Lipids and lipid-like molecules	Fatty Acyls	599.5039692	M+H-H2O	C39H68O5	6.3731	0.026457496	-	67.2	0.944359799	-	Lineolic acids and derivatives	5.5231	5.9455	6.0013	6.3515	6.3479	6.3162	5.193	4.7347	5.887	6.2362	6.0749	5.8934	6.3995	6.4069	6.3772	6.4029	6.4007
pos_6569	Araliacerebroside	´ÌÎå¼ÓÄÔÜÕ	metab_6100	-	-	-	-	HMDB0033621	pos	-	-	-	-	Lipids and lipid-like molecules	Sphingolipids	696.5411738	M+H-2H2O	C40H77NO10	6.2839	0.037275002	-	73.9	0.381507745	-	Glycosphingolipids	6.7683	6.904	6.8837	6.1535	6.2385	6.2534	6.8681	6.8902	6.9817	6.6593	6.6086	6.7042	6.5798	6.5785	6.5713	6.6121	6.5811
pos_6591	Xi-4-Hydroxy-4-methyl-2-cyclohexen-1-one	-	metab_6118	-	-	-	-	HMDB0033629	pos	-	-	-	-	Organic oxygen compounds	Organooxygen compounds	91.05484105	M+H-2H2O	C7H10O2	6.2565	0.009777447	-	33.9	4.873817516	-	Carbonyl compounds	6.5454	6.5913	6.5982	6.4151	6.413	6.404	6.6086	6.6276	6.6441	6.615	6.6252	6.6211	6.5833	6.5912	6.585	6.5935	6.5879
pos_6624	6,9,12-Octadecatriynoic acid	-	metab_6148	-	-	-	-	LMFA01030554	pos	-	-	-	-	-	-	273.1851697	M+H	C18H24O2	6.2359	0.014773947	54.6	-	0.967340881	-	-	6.351	6.4521	6.4123	4.8357	4.7655	4.3744	6.0443	6.0395	6.3685	5.3703	5.6255	5.4721	5.5644	5.5734	5.5581	5.5606	5.5583
pos_6694	(1beta,2beta,5beta)-p-Menth-3-ene-1,2,5-triol	£¨1beta£¬2beta£¬5beta£©-¶Ô¼×»ù-3-Ï©-1,2,5-Èý´¼	metab_6211	-	-	-	-	HMDB0038978	pos	-	-	-	-	Lipids and lipid-like molecules	Prenol lipids	436.2693177	2M+ACN+Na	C10H18O3	6.1947	0.180139275	-	63.9	6.337163753	359875-80-2	Monoterpenoids	6.13	5.4362	4.2369	2.8432	3.1453	2.8544	4.2986	4.6017	4.3591	4.4508	3.9612	4.2062	4.301	4.2532	4.2664	4.2592	4.4245
pos_6698	PC(16:0/18:2(9Z,12Z))	-	metab_6214	map01100;map00564;map01110;map00590;map00591;map00592	Metabolic pathways;Glycerophospholipid metabolism;Biosynthesis of secondary metabolites;Arachidonic acid metabolism;Linoleic acid metabolism;alpha-Linolenic acid metabolism	´úÐ»Í¾¾¶;¸ÊÓÍÁ×Ö¬´úÐ»;´Î¼¶´úÐ»²úÎïµÄÉúÎïºÏ³É;»¨ÉúËÄÏ©Ëá´úÐ»;ÑÇÓÍËá;¦Á-ÑÇÂéËá´úÐ»	C00157	6931-84-6;HMDB0007973;LMGP01010594	pos	Lipids	Phospholipids	Metabolism;Metabolism;Metabolism;Metabolism;Metabolism;Metabolism	Global and overview maps;Lipid metabolism;Global and overview maps;Lipid metabolism;Lipid metabolism;Lipid metabolism	Lipids and lipid-like molecules	Glycerophospholipids	758.5700048	M+H	C42H80NO8P	6.1879	0.060228842	-	41.3	0.756714329	17708-90-6;6931-84-6	Glycerophosphocholines	8.0173	7.1033	7.716	8.2454	8.2616	8.2695	8.1159	7.3536	6.9844	8.1195	7.7845	7.7203	7.7534	7.739	7.8033	7.7737	7.7478
pos_6699	Methionyl-Lysine	¼×Áòõ£Àµ°±Ëá	metab_6215	-	-	-	-	HMDB0028978	pos	-	-	-	-	Organic acids and derivatives	Carboxylic acids and derivatives	618.3061301	2M+ACN+Na	C11H23N3O3S	6.1879	0.025657331	-	45.7	-3.003664217	-	Amino acids, peptides, and analogues	4.2001	4.2303	4.2584	4.083	4.7156	4.8119	4.2697	4.2991	4.6412	4.2208	4.2456	4.2896	5.6168	5.6246	5.6213	5.6338	5.6034
pos_6701	(6alpha,22E)-6-Hydroxy-4,7,22-ergostatrien-3-one	£¨6¦Á£¬22E£©-6-ôÇ»ù-4,7,22-Âó½ÇçÞÈýÏ©-3-Íª	metab_6217	-	-	-	-	HMDB0037380	pos	-	-	-	-	Lipids and lipid-like molecules	Steroids and steroid derivatives	411.3260257	M+H	C28H42O2	6.1879	0.012388852	57.2	-	0.654839311	114020-59-6	Ergostane steroids	6.3443	6.4095	6.3334	6.066	6.1703	6.0938	6.3165	6.4271	6.4008	6.2786	6.3079	6.2733	6.3305	6.3434	6.3352	6.3424	6.3401
pos_6704	(3beta,19alpha)-3,19,23,24-Tetrahydroxy-12-oleanen-28-oic acid	£¨3¦Â£¬19¦Á£©-3,19,23,24-ËÄôÇ»ù-12-ÓÍËá-28-ÓÍËá	metab_6220	-	-	-	-	HMDB0040784	pos	-	-	-	-	Lipids and lipid-like molecules	Prenol lipids	527.3328804	M+Na	C30H48O6	6.181	0.073546926	-	84.9	-2.834482992	-	Triterpenoids	4.4866	4.5785	3.6924	6.382	6.2083	6.257	3.7037	3.9879	4.0304	3.6548	3.6796	3.7236	5.1578	5.1819	5.2332	5.1568	5.1805
pos_6705	PC(16:0/0:0)[U]	-	metab_6221	-	-	-	-	-	pos	-	-	-	-	-	-	496.3401013	M+H	C24H50NO7P	6.181	0.019164778	74.3	-	0.676831988	-	-	7.2128	7.0965	7.1225	6.6068	6.5471	6.5713	6.8086	6.9299	7.3264	7.1185	7.1258	6.8474	7.1163	7.1186	7.1151	7.1176	7.0983
pos_6709	N-[(4E,8Z)-1,3-dihydroxyoctadeca-4,8-dien-2-yl]hexadecanamide 1-glucoside	-	metab_6224	-	-	-	-	HMDB0034623	pos	-	-	-	-	Lipids and lipid-like molecules	Prenol lipids	680.5458408	M+H-H2O	C40H75NO8	6.1742	0.039793225	-	30.2	-0.199663783	127842-89-1	Terpene glycosides	6.1236	6.4455	6.4671	5.2584	5.3784	5.4521	6.388	6.455	6.5995	6.0479	6.0808	5.9727	6.0047	6.042	6.0385	6.0479	6.0455
pos_6734	PC(18:1(9Z)/18:1(9Z))	-	metab_6246	map01100;map00564;map01110;map00590;map00591;map00592	Metabolic pathways;Glycerophospholipid metabolism;Biosynthesis of secondary metabolites;Arachidonic acid metabolism;Linoleic acid metabolism;alpha-Linolenic acid metabolism	´úÐ»Í¾¾¶;¸ÊÓÍÁ×Ö¬´úÐ»;´Î¼¶´úÐ»²úÎïµÄÉúÎïºÏ³É;»¨ÉúËÄÏ©Ëá´úÐ»;ÑÇÓÍËá;¦Á-ÑÇÂéËá´úÐ»	C00157	HMDB0000593;LMGP01010890;68737-67-7	pos	Lipids	Phospholipids	Metabolism;Metabolism;Metabolism;Metabolism;Metabolism;Metabolism	Global and overview maps;Lipid metabolism;Global and overview maps;Lipid metabolism;Lipid metabolism;Lipid metabolism	Lipids and lipid-like molecules	Glycerophospholipids	786.5937407	M+H	C44H84NO8P	6.1467	0.227440809	-	61.5	-8.899086888	68737-67-7;4235-95-4	Glycerophosphocholines	6.8523	5.596	6.7661	6.8726	6.7654	6.8461	6.9371	6.0908	5.4448	7.0032	6.7699	6.6796	6.57	6.44	6.5975	6.7166	6.5678
pos_6742	PI(18:0/22:0)	-	metab_6254	-	-	-	-	LMGP06010955	pos	-	-	-	-	-	-	923.6585793	M+H	C49H95O13P	6.133	0.054506884	61.1	-	0.296057444	-	-	5.9972	6.0691	5.8478	5.2603	5.7077	5.5993	5.2703	5.5742	5.9483	4.3419	5.4424	4.8854	6.1761	6.178	6.1222	6.1783	6.176
pos_6784	Coprocholic acid	´ÖÒÒ´¼Ëá	metab_6293	-	-	-	-	HMDB0000601	pos	-	-	-	-	Lipids and lipid-like molecules	Steroids and steroid derivatives	473.3268511	M+Na	C27H46O5	6.085	0.017776891	-	44	6.89676019	547-98-8	Bile acids, alcohols and derivatives	5.96	5.9315	5.8924	4.243	4.7647	4.4965	5.9743	5.9628	5.9863	5.3406	5.1857	5.2444	5.4902	5.4855	5.5036	5.4844	5.4897
pos_6839	Cyclohexaneundecanoic acid	»·¼ºÊ®Ò»Ëá	metab_6338	-	-	-	C12100	HMDB0030997	pos	-	-	-	-	Lipids and lipid-like molecules	Fatty Acyls	251.237155	M+H-H2O	C17H32O2	6.0439	0.054460758	-	36.9	0.794063568	4277-62-7	Fatty acids and conjugates	5.0228	4.9929	5.1951	4.6272	4.0891	4.4135	4.2883	4.6372	4.262	4.6714	4.7698	4.8059	4.7549	4.812	4.7981	4.813	4.8085
pos_6842	13-L-Hydroperoxylinoleic acid	13-L-Çâ¹ýÑõ»ùÑÇÓÍËá	metab_6341	map01100;map00591	Metabolic pathways;Linoleic acid metabolism	´úÐ»Í¾¾¶;ÑÇÓÍËá	C04717	HMDB0003871	pos	-	-	Metabolism;Metabolism	Global and overview maps;Lipid metabolism	Lipids and lipid-like molecules	Fatty Acyls	647.449697	2M+Na	C18H32O4	6.037	0.012008719	-	83.9	0.572151092	33964-75-9	Lineolic acids and derivatives	6.3758	6.4168	6.0907	6.0215	6.2149	6.2598	5.9356	6.1562	6.2948	5.6169	6.1009	5.6541	6.4728	6.4807	6.4679	6.4725	6.4681
pos_6844	Lys Lys Val Lys	-	metab_6343	-	-	-	-	-	pos	-	-	-	-	-	-	502.374265	M+H	C23H47N7O5	6.037	0.020972592	31.1	-	6.224895319	-	-	5.7659	5.8812	5.9329	5.7751	5.7315	5.7382	5.8783	5.9384	5.9274	5.9626	5.9771	6.0379	5.9185	5.9408	5.92	5.9225	5.9239
pos_6855	PC(18:3(6Z,9Z,12Z)/0:0)[U]	-	metab_6354	-	-	-	-	-	pos	-	-	-	-	-	-	518.3241795	M+H	C26H48NO7P	6.0302	0.012785391	61.5	-	0.122908585	-	-	6.4643	6.4042	6.1962	6.1443	5.9408	5.9927	5.5467	5.8942	6.5454	5.9781	6.1197	5.7966	6.0823	6.0871	6.0773	6.0723	6.0801
pos_6860	22-Deoxocucurbitacin D	22ÍÑÑõÎ¬¼×ËáD	metab_6359	-	-	-	-	HMDB0034705	pos	-	-	-	-	Lipids and lipid-like molecules	Steroids and steroid derivatives	503.3353111	M+H	C30H46O6	6.0233	0.026300033	48	-	-2.795933863	15371-78-5	Cucurbitacins	5.5973	5.6881	5.6406	3.9281	3.951	3.9394	5.3702	5.6602	5.5539	5.0933	5.3591	5.2818	5.4088	5.3847	5.4105	5.3941	5.4091
pos_6875	Alpha-Linolenic acid	-	metab_6372	map01100;map00592;map01110;map01040	Metabolic pathways;alpha-Linolenic acid metabolism;Biosynthesis of secondary metabolites;Biosynthesis of unsaturated fatty acids	´úÐ»Í¾¾¶;¦Á-ÑÇÂéËá´úÐ»;´Î¼¶´úÐ»²úÎïµÄÉúÎïºÏ³É;²»±¥ºÍÖ¬·¾ËáµÄÉúÎïºÏ³É	C06427	LMFA01030152;463-40-1;HMDB0001388	pos	Lipids	Fatty acids	Metabolism;Metabolism;Metabolism;Metabolism	Global and overview maps;Lipid metabolism;Global and overview maps;Lipid metabolism	Lipids and lipid-like molecules	Fatty Acyls	296.2583687	M+NH4	C18H30O2	6.0165	0.009728276	-	46.5	-0.1330396	463-40-1	Lineolic acids and derivatives	5.3259	5.3559	5.5632	5.2622	5.1641	5.3656	5.4968	5.4507	5.4941	5.7495	5.521	5.6251	5.5446	5.5399	5.5383	5.5481	5.539
pos_6901	Avocadene 2-acetate	2-´×Ëá°¢·ü¿¨¶¡	metab_6394	-	-	-	-	LMFA05000641;HMDB0031044	pos	-	-	-	-	Lipids and lipid-like molecules	Fatty Acyls	346.295345	M+NH4	C19H36O4	6.0027	0.056772515	-	46.6	0.486845013	51352-69-3	Fatty alcohols	4.8216	5.217	4.5504	5.6121	5.4532	5.8301	3.9143	3.9438	4.4198	4.3974	4.4368	3.9343	5.4538	5.4891	5.4206	5.4624	5.4494
pos_6914	PC(15:0/20:4(8Z,11Z,14Z,17Z))	-	metab_6404	map01100;map00564;map01110;map00590;map00591;map00592	Metabolic pathways;Glycerophospholipid metabolism;Biosynthesis of secondary metabolites;Arachidonic acid metabolism;Linoleic acid metabolism;alpha-Linolenic acid metabolism	´úÐ»Í¾¾¶;¸ÊÓÍÁ×Ö¬´úÐ»;´Î¼¶´úÐ»²úÎïµÄÉúÎïºÏ³É;»¨ÉúËÄÏ©Ëá´úÐ»;ÑÇÓÍËá;¦Á-ÑÇÂéËá´úÐ»	C00157	HMDB0007950	pos	Lipids	Phospholipids	Metabolism;Metabolism;Metabolism;Metabolism;Metabolism;Metabolism	Global and overview maps;Lipid metabolism;Global and overview maps;Lipid metabolism;Lipid metabolism;Lipid metabolism	Lipids and lipid-like molecules	Glycerophospholipids	768.5546535	M+H	C43H78NO8P	5.989	0.105463074	-	32.5	1.13607745	-	Glycerophosphocholines	6.3473	4.2935	6.1809	6.4806	6.5501	6.5303	6.4052	4.6025	3.8572	6.463	5.9683	5.8957	5.1085	5.085	5.1542	5.0509	5.1599
pos_6923	4-t-Butylbenzoic acid	-	metab_6412	-	-	-	C14535	-	pos	-	-	-	-	-	-	179.1068058	M+H	C11H14O2	5.989	0.051730863	45.6	-	0.840607681	98-73-7	-	5.2968	5.3388	5.2607	3.2055	3.3938	3.2167	5.2187	5.3601	5.3875	5.1134	5.128	5.2251	4.8896	4.9197	4.9241	4.9525	4.9162
pos_6927	(1(10)E,4a,5E)-1(10),5-Germacradiene-12-acetoxy-4,11-diol	£¨1£¨10£©E£¬4a£¬5E£©-1£¨10£©£¬5-Õàß¹à¤-12-ÒÒõ£Ñõ»ù-4,11-¶þ´¼	metab_6416	-	-	-	-	HMDB0038798	pos	-	-	-	-	Lipids and lipid-like molecules	Prenol lipids	297.2038843	M+H	C17H28O4	5.9822	0.022085622	-	34.7	-7.263606662	143305-08-2	Sesquiterpenoids	5.2737	5.4165	5.3579	5.2452	5.2418	5.2487	5.3859	5.4966	5.475	5.4808	5.5241	5.5721	5.4213	5.4368	5.4332	5.4458	5.4433
pos_6936	2,4-Undecadienal	2,4-Ê®Ò»Ï©È©	metab_6423	-	-	-	-	HMDB0031359	pos	-	-	-	-	Organic oxygen compounds	Organooxygen compounds	167.1432166	M+H	C11H18O	5.9753	0.026240659	56.7	-	1.053157736	13162-46-4	Carbonyl compounds	4.8778	4.9285	4.6264	4.9751	4.9554	5.0456	4.2242	4.0934	4.5387	4.4119	4.4736	4.2909	4.9331	4.9379	4.9387	4.9104	4.9326
pos_6941	PGE3 1,15-lactone	-	metab_6427	-	-	-	-	LMFA03010199	pos	-	-	-	-	-	-	333.2038677	M+H	C20H28O4	5.9685	0.004781518	89.5	-	-6.526687376	-	-	6.5533	6.67	6.6077	5.4989	5.5207	5.5825	6.6595	6.6891	6.7019	6.3657	6.4707	6.5291	6.383	6.3851	6.3794	6.3819	6.3825
pos_6942	(+/-)-(E)-13-Hydroxy-10-oxo-11-octadecenoic acid	-	metab_6428	-	-	-	-	HMDB0040900	pos	-	-	-	-	Lipids and lipid-like molecules	Fatty Acyls	330.2639952	M+NH4	C18H32O4	5.9685	0.018412412	-	58.7	0.352787899	28979-44-4	Lineolic acids and derivatives	6.8349	6.7665	6.6899	6.256	6.4027	6.411	6.5463	6.5442	6.6431	6.3921	6.4535	6.3724	6.5797	6.5995	6.5924	6.5985	6.5963
pos_6944	Ar-Artemisene	-	metab_6430	-	-	-	-	HMDB0039155	pos	-	-	-	-	Lipids and lipid-like molecules	Prenol lipids	271.2422533	M+H	C20H30	5.9685	0.028687774	32.1	-	0.835922003	6089-98-1	Sesquiterpenoids	5.2322	5.1733	4.9872	4.3151	4.3302	4.5375	5.2014	5.2559	5.4236	5.3191	5.1891	5.1926	5.0616	5.0705	5.038	5.0645	5.0533
pos_6946	Ethyl (2E,4Z,7Z)-Decatrienoate	£¨2E£¬4Z£¬7Z£©-¹ïÈýËáÒÒõ¥	metab_6432	-	-	-	-	HMDB0035376	pos	-	-	-	-	Lipids and lipid-like molecules	Fatty Acyls	195.1381473	M+H	C12H18O2	5.9685	0.016738041	46.3	-	0.984039264	142676-19-5	Fatty acid esters	5.9749	5.9153	5.8318	5.6928	5.7075	5.7232	5.8223	5.8448	5.9015	5.5486	5.6809	5.5517	5.8224	5.8174	5.8174	5.8232	5.8351
pos_6958	Germacrenone	½ÜÂí¿ËÂ×Íª	metab_6441	-	-	-	-	HMDB0035887	pos	-	-	-	-	Lipids and lipid-like molecules	Prenol lipids	256.2272764	M+NH4	C15H26O2	5.9617	0.0736184	-	61.6	0.717036707	99957-12-7	Sesquiterpenoids	4.5042	4.9902	4.9001	4.8999	4.8054	4.8703	4.964	5.0125	5.0681	5.075	5.1832	5.1534	5.0787	5.0814	5.0499	5.0727	5.1345
pos_6962	15-methyl-15(S)-PGE1	-	metab_6444	-	-	-	-	-	pos	-	-	-	-	-	-	369.2638335	M+H	C21H36O5	5.9548	0.079096426	36.6	-	0.768099236	-	-	4.9648	4.9631	5.1896	4.877	5.3092	5.3415	5.2722	5.5513	5.6314	5.4502	5.41	5.9963	5.2772	5.2759	5.2409	5.2026	5.2888
pos_6980	Austalide L	°ÂË¹ËþÀûµÂL	metab_6457	-	-	-	-	HMDB0030158	pos	-	-	-	-	Phenylpropanoids and polyketides	Flavonoids	446.2540626	M+NH4	C25H32O6	5.9413	0.029046595	-	67.1	0.813434984	87833-52-1	Flavones	6.6064	6.7612	6.7215	6.6835	6.5699	6.551	6.6923	6.7776	6.7355	7.0352	7.0094	6.877	6.8783	6.8965	6.8612	6.876	6.881
pos_6984	Alpha-Methylstyrene	-	metab_6461	-	-	-	C14395	HMDB0059899	pos	-	-	-	-	Benzenoids	Benzene and substituted derivatives	119.0858314	M+H	C9H10	5.9413	0.019581364	54.1	-	2.579857846	98-83-9	Phenylpropenes	6.3513	6.3429	6.3317	6.2212	6.1578	6.142	6.3429	6.3847	6.3632	6.5443	6.4843	6.4054	6.3858	6.4041	6.404	6.4065	6.4053
pos_6985	2,3-Dimethyl-2-cyclohexen-1-one	2,3-¶þ¼×»ù-2-»·¼ºÏ©-1-Íª	metab_6462	-	-	-	-	HMDB0031414	pos	-	-	-	-	Organic oxygen compounds	Organooxygen compounds	107.0859525	M+H-H2O	C8H12O	5.9413	0.00915997	-	45.3	3.430762153	1122-20-9	Carbonyl compounds	5.4184	5.4173	5.3946	5.2323	5.189	5.193	5.4077	5.4617	5.432	5.4737	5.4485	5.423	5.4247	5.4295	5.4185	5.4248	5.4225
pos_6990	Crispanone	-	metab_6467	-	-	-	-	HMDB0035286	pos	-	-	-	-	Lipids and lipid-like molecules	Prenol lipids	367.2466005	M+CH3OH+H	C20H30O4	5.9344	0.097864463	-	43.9	-3.890053847	11053-21-7	Sesquiterpenoids	5.5985	5.6899	5.6924	4.8934	4.676	5.046	5.9612	6.0636	5.8596	5.5536	5.4857	5.7444	5.3847	5.4742	5.4762	5.4822	5.5001
pos_6993	Bisacurone epoxide	»·Ñõ»¯ÎïË«ßòÍª	metab_6470	-	-	-	-	HMDB0038503	pos	-	-	-	-	Lipids and lipid-like molecules	Prenol lipids	269.1725395	M+H	C15H24O4	5.9344	0.040861007	-	78.2	-8.189668164	127214-83-9	Sesquiterpenoids	5.3794	5.4721	5.5267	5.2423	5.2401	5.1545	5.3267	5.4802	5.5529	5.4753	5.5109	5.5258	5.4308	5.4693	5.4319	5.4613	5.4589
pos_6994	(+)-Vulgraon B	-	metab_6471	-	-	-	-	LMPR0103490003	pos	-	-	-	-	-	-	217.1952924	M+H	C16H24	5.9344	0.084676288	36.1	-	0.995442969	-	-	5.3331	5.4331	5.3534	4.1467	4.1237	3.8457	5.2196	5.196	5.4288	4.9334	4.8493	5.0005	4.8412	4.9169	4.8948	4.9034	4.9435
pos_7001	Ingenol	¾Þ´óêª¶þÝÆ´¼	metab_6478	-	-	-	C09112	HMDB0253484	pos	-	-	-	-	Lipids and lipid-like molecules	Prenol lipids	349.1988213	M+H	C20H28O5	5.9276	0.014577263	61.2	-	-6.114759969	30220-46-3	Diterpenoids	6.3572	6.463	6.441	5.1968	5.2335	5.1948	6.3496	6.3473	6.4212	5.9062	6.1519	6.0223	5.9985	5.9867	5.9935	6.0037	5.9977
pos_7009	(E,E)-11,13-Octadecadien-9-ynoic acid	£¨E£¬E£©-11,13-Ê®°Ë¶þÏ©-9-È²ÅµËá	metab_6486	-	-	-	-	HMDB0034382	pos	-	-	-	-	Lipids and lipid-like molecules	Fatty Acyls	241.1951973	M+H-2H2O	C18H28O2	5.9276	0.00608869	-	67.9	0.434865213	-	Fatty acids and conjugates	5.9095	5.9683	5.9096	5.4514	5.4944	5.4832	6.1895	6.2296	6.136	5.9571	5.9417	6.0942	5.9382	5.9368	5.9378	5.9358	5.9427
pos_7013	(E)-4-Octenoic acid	£¨E£© -4-ÐÁÏ©Ëá	metab_6490	-	-	-	-	HMDB0039793;LMFA01030951	pos	-	-	-	-	Lipids and lipid-like molecules	Fatty Acyls	165.0883815	M+Na	C8H14O2	5.9276	0.009119827	-	34.9	-1.540341916	18776-92-6	Fatty acids and conjugates	5.7596	5.8786	5.8875	5.7904	5.7453	5.7385	5.867	5.9107	5.9276	5.9391	5.9586	5.9733	5.9165	5.9093	5.9199	5.9142	5.9171
pos_7014	Ethyl (2E,4E,7Z)-Decatrienoate	£¨2E£¬4E£¬7Z£©-¹ïÈýËáÒÒõ¥	metab_6491	-	-	-	-	HMDB0035375	pos	-	-	-	-	Lipids and lipid-like molecules	Fatty Acyls	159.1169465	M+H-2H2O	C12H18O2	5.9276	0.009422001	-	69.2	0.616390828	28290-88-2	Fatty acid esters	5.5086	5.5598	5.4944	5.279	5.2492	5.2724	5.5928	5.6201	5.605	5.4287	5.4659	5.5102	5.4767	5.4866	5.4842	5.4867	5.4844
pos_7015	2,4,7-decatrienal	-	metab_6492	-	-	-	-	LMFA06000060	pos	-	-	-	-	-	-	151.1118628	M+H	C10H14O	5.9276	0.007819496	51.5	-	0.808215994	-	-	5.678	5.7127	5.6233	5.4904	5.406	5.4247	5.7281	5.7775	5.7615	5.5965	5.5968	5.6331	5.6581	5.6657	5.666	5.6647	5.666
pos_7016	Ectocarpen	-	metab_6493	-	-	-	C16993	-	pos	-	-	-	-	-	-	149.1326125	M+H	C11H16	5.9276	0.017731004	31.1	-	0.915430123	33156-93-3	-	5.7592	5.7231	5.644	5.5626	5.5348	5.5742	5.7195	5.7667	5.7424	5.5737	5.5778	5.6093	5.682	5.6915	5.688	5.6805	5.6995
pos_7017	(S)-(-)-Perillyl alcohol	-	metab_6494	map01110	Biosynthesis of secondary metabolites	´Î¼¶´úÐ»²úÎïµÄÉúÎïºÏ³É	C02452	HMDB0003634	pos	-	-	Metabolism	Global and overview maps	Lipids and lipid-like molecules	Prenol lipids	135.116981	M+H-H2O	C10H16O	5.9276	0.020238867	78.9	-	1.013273214	536-59-4	Monoterpenoids	5.4428	5.4493	5.4029	5.1663	5.1776	5.1981	5.4514	5.4756	5.4586	5.2981	5.33	5.3608	5.3659	5.3812	5.3622	5.3803	5.3779
pos_7020	1-Methyl-1,3-cyclohexadiene	1-¼×»ù-1,3-»·¼º¶þÏ©	metab_6497	-	-	-	-	HMDB0031532	pos	-	-	-	-	Hydrocarbons	Unsaturated hydrocarbons	95.08609605	M+H	C7H10	5.9276	0.012171585	-	35.5	6.051366001	1489-56-1	Branched unsaturated hydrocarbons	5.6848	5.7447	5.7361	5.5489	5.5282	5.5806	5.7707	5.8196	5.7669	5.6785	5.6877	5.7377	5.6986	5.712	5.7082	5.711	5.7087
pos_7030	12-OPDA	-	metab_6505	map01100;map00592;map01110	Metabolic pathways;alpha-Linolenic acid metabolism;Biosynthesis of secondary metabolites	´úÐ»Í¾¾¶;¦Á-ÑÇÂéËá´úÐ»;´Î¼¶´úÐ»²úÎïµÄÉúÎïºÏ³É	C01226	HMDB0301804	pos	-	-	Metabolism;Metabolism;Metabolism	Global and overview maps;Lipid metabolism;Global and overview maps	Lipids and lipid-like molecules	Fatty Acyls	293.2112608	M+H	C18H28O3	5.9207	0.004742612	81.7	-	0.477637699	85551-10-6	Eicosanoids	7.3556	7.3485	7.2697	6.7148	6.8097	6.7673	7.3116	7.2789	7.3193	7.0606	7.249	7.0862	7.1727	7.1746	7.1694	7.1731	7.1706
pos_7035	Desmethylsufentanil	-	metab_6509	-	-	-	-	-	pos	-	-	-	-	-	-	373.1964607	M+H	C21H28N2O2S	5.9139	0.034976858	73.8	-	5.467896084	-	-	5.1098	5.2741	5.3819	3.6764	4.2261	4.0775	5.3551	5.3424	5.2682	5.0945	5.3428	5.1748	5.1627	5.1259	5.1453	5.1606	5.1588
pos_7037	(+/-)7-epi Jasmonic Acid	-	metab_6510	-	-	-	-	-	pos	-	-	-	-	-	-	211.1330681	M+H	C12H18O3	5.9139	0.058978198	55.4	-	0.938537348	-	-	5.2707	5.2091	5.075	4.3685	4.4152	4.5358	4.7248	4.8289	4.8061	4.555	4.8631	4.4422	4.8031	4.802	4.8484	4.8134	4.7791
pos_7048	Ingol	-	metab_6519	-	-	-	-	LMPR0104310002	pos	-	-	-	-	-	-	367.2094982	M+H	C20H30O6	5.907	0.024519472	50.2	-	-5.50769369	-	-	6.2979	6.337	6.2411	5.6558	5.6897	5.655	6.3127	6.3225	6.3311	6.0021	6.2345	6.0642	6.1439	6.1416	6.1338	6.1406	6.1174
pos_7050	Sphinganine	ÇÊ°±´¼	metab_6521	map00600;map01100	Sphingolipid metabolism;Metabolic pathways	ÇÊÖ¬´úÐ»;´úÐ»Í¾¾¶	C00836	HMDB0000269;764-22-7;HMDB0242634;LMSP01020001	pos	-	-	Metabolism;Metabolism	Lipid metabolism;Global and overview maps	Organic nitrogen compounds	Organonitrogen compounds	302.3055258	M+H	C18H39NO2	5.907	0.019766339	85.3	-	0.563775361	764-22-7	Amines	5.2115	5.3167	5.4062	5.2448	5.1512	5.1345	5.3943	5.3002	5.5145	5.3422	5.4793	5.8138	5.544	5.5576	5.5335	5.5462	5.5438
pos_7051	(3S,5R,6R,7E)-3,5,6-Trihydroxy-7-megastigmen-9-one	£¨3S£¬5R£¬6R£¬7E£©-3,5,6-ÈýôÇ»ù-7-¾ÞË¹µÙ¸ñÂü-9-Íª	metab_6522	-	-	-	-	HMDB0038736	pos	-	-	-	-	Lipids and lipid-like molecules	Prenol lipids	225.148708	M+H-H2O	C13H22O4	5.907	0.018724886	-	59.1	0.772374126	-	Sesquiterpenoids	5.2554	5.3801	5.3793	5.264	5.2035	5.162	5.237	5.2922	5.3409	5.4315	5.4177	5.3992	5.3695	5.3867	5.3832	5.3858	5.3716
pos_7068	Glycyl-Serine	¸Ê°±õ£Ë¿°±Ëá	metab_6535	-	-	-	-	HMDB0028850	pos	-	-	-	-	Organic acids and derivatives	Carboxylic acids and derivatives	195.0990581	M+CH3OH+H	C5H10N2O4	5.9002	0.055920582	-	37.4	9.318215933	-	Amino acids, peptides, and analogues	4.7273	4.7884	4.887	4.7572	4.6748	4.7005	4.7832	4.9182	4.8623	4.865	4.9174	4.8981	4.8621	4.9133	4.8662	4.8596	4.8573
pos_7070	Ethyl 2-methyl-3,4-pentadienoate	2-¼×»ù-3,4-Îì¶þÏ©ËáÒÒõ¥	metab_6537	-	-	-	-	HMDB0037196;LMFA07010858	pos	-	-	-	-	Lipids and lipid-like molecules	Fatty Acyls	105.0703307	M+H-2H2O	C8H12O2	5.9002	0.024158749	-	44.2	3.24138566	60523-21-9	Fatty acid esters	6.059	6.0999	6.1372	5.924	5.8266	5.8801	6.1201	6.1055	6.0771	6.0891	6.1088	6.0821	6.0484	6.0717	6.0714	6.0739	6.0716
pos_7077	(3b,6b,8a,12a)-8,12-Epoxy-7(11)-eremophilene-6,8,12-trimethoxy-3-ol	£¨3b£¬6b£¬8a£¬12a£©-8,12-»·Ñõ-7£¨11£©-°¬ÈðÃ¹Ï©-6,8,12-Èý¼×Ñõ»ù-3-´¼	metab_6543	-	-	-	-	HMDB0031963	pos	-	-	-	-	Organoheterocyclic compounds	Naphthofurans	344.2434065	M+NH4	C18H30O5	5.8934	0.035941058	-	43.9	0.787530083	-	_	5.5005	5.4949	5.4364	4.3341	3.8518	4.1968	5.2548	5.2409	5.3297	4.8611	5.0023	4.8322	4.9222	4.9322	4.8973	4.9195	4.9386
pos_7092	Alpha-Terpineol propanoate	-	metab_6554	-	-	-	-	HMDB0032052	pos	-	-	-	-	Lipids and lipid-like molecules	Prenol lipids	228.1959996	M+NH4	C13H22O2	5.8865	0.01186044	-	51	0.923885112	80-27-3	Monoterpenoids	6.5318	6.6282	6.675	6.542	6.5285	6.5357	6.6242	6.6805	6.6786	6.7062	6.7273	6.7299	6.6683	6.6819	6.6784	6.6789	6.6787
pos_7097	(3E,5Z)-3,5-Octadien-1-ol	£¨3E£¬5Z£©-3,5-ÐÁ¶þÏ©-1-´¼	metab_6559	-	-	-	-	HMDB0040149	pos	-	-	-	-	Lipids and lipid-like molecules	Fatty Acyls	109.101593	M+H-H2O	C8H14O	5.8865	0.012196489	-	48.9	3.300664126	70664-95-8	Fatty alcohols	5.5427	5.5521	5.496	5.4011	5.3701	5.4121	5.5431	5.6023	5.5744	5.5352	5.4978	5.5452	5.5125	5.5234	5.5195	5.5261	5.5237
pos_7103	Polyporusterone D	¾ÛÎìÏ©ÍªD	metab_6564	-	-	-	-	HMDB0038500	pos	-	-	-	-	Lipids and lipid-like molecules	Steroids and steroid derivatives	461.326594	M+H	C28H44O5	5.8797	0.040087713	53.9	-	0.962509124	141360-91-0	Androstane steroids	4.3968	4.5864	4.1234	5.4275	5.3797	5.2737	4.8744	4.657	4.9972	4.8417	4.3228	4.077	5.247	5.2307	5.2072	5.2518	5.2293
pos_7105	Cinncassiol D2	ÐÁ¿¨Ë÷D2	metab_6566	-	-	-	C17653	HMDB0034678	pos	-	-	-	-	Lipids and lipid-like molecules	Prenol lipids	369.2251896	M+H	C20H32O6	5.8797	0.009252557	84.2	-	-5.365281932	77751-33-8	Sesquiterpenoids	5.831	5.9449	5.6046	5.9045	5.9252	5.8553	5.7844	5.6265	5.9652	5.7563	6.0197	5.7078	6.0786	6.075	6.0695	6.069	6.0717
pos_7125	Pro Thr Asn Pro	-	metab_6583	-	-	-	-	-	pos	-	-	-	-	-	-	428.2106857	M+H	C18H29N5O7	5.866	0.03620992	33.6	-	-7.698968503	-	-	4.0701	3.6299	3.658	3.4827	3.5055	3.4939	3.6693	3.6987	3.8761	3.6204	3.6452	3.6892	4.7003	4.6752	4.6717	4.7025	4.6721
pos_7138	MEMANTINE	-	metab_6595	-	-	-	C13736	HMDB0015177	pos	-	-	-	-	Organic nitrogen compounds	Organonitrogen compounds	180.174815	M+H	C12H21N	5.8591	0.049123616	40.6	-	0.77504245	19982-08-2	Amines	4.5743	4.6074	4.6964	4.3784	4.2196	4.3043	4.5957	4.6746	4.6582	4.6848	4.7112	4.7413	4.6279	4.6363	4.6536	4.5947	4.6232
pos_7143	2',7-Dihydroxy-4'-methoxy-8-prenylflavan 2',7-diglucoside	2'£¬7-¶þôÇ»ù-4'-¼×Ñõ»ù-8-Ï©±û»ù»ÆÍé2'£¬7-¶þÆÏÌÑÌÇÜÕ	metab_6600	-	-	-	-	-	pos	-	-	-	-	-	-	697.3028205	M+CH3OH+H	C33H44O14	5.8522	0.050226418	-	48.7	-5.6855482	-	-	4.4546	4.9256	4.5778	5.3591	5.5642	5.633	4.8181	4.6255	4.8072	5.2923	4.9735	4.9356	5.5148	5.502	5.4987	5.5489	5.4991
pos_7147	TG(15:0/22:1(13Z)/18:3(9Z,12Z,15Z))	-	metab_6604	-	-	-	-	HMDB0043359	pos	-	-	-	-	Lipids and lipid-like molecules	Glycerolipids	471.3798632	M+2Na	C58H104O6	5.8522	0.149647411	-	57.7	-2.236851583	-	Triradylcglycerols	4.8052	4.7748	4.855	0.2752	0.2861	0.2805	4.9231	5.0313	4.8925	4.338	4.9407	5.4733	4.2816	4.2806	4.2796	4.4192	4.3114
pos_7149	Lovastatin acid (Mevinolinic acid)	-	metab_6606	-	-	-	-	-	pos	-	-	-	-	-	-	423.2752206	M+H	C24H38O6	5.8522	0.170054336	49.4	-	2.617480564	-	-	4.2745	3.9976	3.735	2.9054	3.3443	3.5962	4.7876	4.9423	4.6032	4.1938	4.0465	4.0115	4.1652	4.1632	3.9736	4.1627	4.1603
pos_7162	Cys Asp Lys Thr	-	metab_6618	-	-	-	-	-	pos	-	-	-	-	-	-	466.1979442	M+H	C17H31N5O8S	5.8454	0.040669798	31.6	-	2.867209277	-	-	4.3377	3.6014	3.4053	4.0508	5.0666	5.223	3.4166	3.4461	4.2825	4.5927	4.5846	4.7087	5.1696	5.205	5.1642	5.1839	5.1644
pos_7163	PGF2a ethanolamide	PGF2aÒÒ´¼õ£°·	metab_6619	-	-	-	C13828	HMDB0013628	pos	-	-	-	-	Lipids and lipid-like molecules	Fatty Acyls	398.2905374	M+H	C22H39NO5	5.8454	0.015381334	-	56.1	1.101507025	-	Eicosanoids	5.5131	5.2395	5.1792	4.5246	4.7112	4.8645	5.0441	5.0923	5.2933	5.2111	5.2286	5.2073	5.3216	5.319	5.3165	5.3337	5.321
pos_7201	3-Hydroxydodecanedioic acid	3-ôÇ»ùÊ®¶þÍé¶þËá	metab_6650	-	-	-	-	HMDB0000413	pos	-	-	-	-	Organic acids and derivatives	Hydroxy acids and derivatives	229.1436684	M+H-H2O	C12H22O5	5.8241	0.033717185	-	33.1	0.946155508	34574-69-1	Medium-chain hydroxy acids and derivatives	4.5716	4.622	4.5255	4.353	4.4775	4.2358	4.6945	4.7877	4.7814	4.6869	4.6585	4.7957	4.5451	4.5266	4.5335	4.5635	4.5339
pos_7205	Norecasantalic acid	È¥¼×ÉöÉÏÏÙËØËá	metab_6654	-	-	-	-	HMDB0036817	pos	-	-	-	-	Lipids and lipid-like molecules	Prenol lipids	181.1224787	M+H	C11H16O2	5.8241	0.028688013	44.7	-	0.957936475	59300-52-6	Monoterpenoids	5.2807	5.1641	5.0633	4.6512	4.8091	4.744	4.6529	4.7444	4.8903	4.7469	4.941	4.7018	4.9877	4.9899	4.9828	4.9915	4.9606
pos_7214	Gly Gly Gly Cys	-	metab_6661	-	-	-	-	-	pos	-	-	-	-	-	-	293.0923093	M+H	C9H16N4O5S	5.8173	0.037651791	40.6	-	3.054635494	-	-	5.0307	5.1086	5.1486	4.9035	4.8489	4.7378	4.6448	4.6694	4.8122	4.4119	4.5074	4.903	4.609	4.5702	4.6062	4.6087	4.6065
pos_7222	Isobutyrylcarnitine	-	metab_6669	-	-	-	-	HMDB0000736	pos	-	-	-	-	Lipids and lipid-like molecules	Fatty Acyls	482.3418853	2M+NH4	C11H22NO4+	5.8104	0.006985345	-	49.8	-3.675624593	25518-49-4	Fatty acid esters	3.9475	4.6193	3.8847	6.2927	6.0734	6.0981	2.4344	2.4637	4.0502	2.3857	3.566	2.4543	5.3032	5.3098	5.3061	5.3088	5.3033
pos_7243	3-beta-Hydroxy-4-beta-methyl-5-alpha-cholest-7-ene-4-alpha-carboxylate	3-¦Â-ôÇ»ù-4-¦Â-¼×»ù-5-¦Á-µ¨¹Ì´¼-7-Ï©-4-¦Á-ôÈËáÑÎ	metab_6687	-	-	-	C04840	HMDB0011662	pos	-	-	-	-	Lipids and lipid-like molecules	Steroids and steroid derivatives	445.3642894	M+H	C29H48O3	5.7898	0.03751025	-	50.5	-7.499306261	-	Cholestane steroids	4.6309	4.7156	4.4437	4.3152	3.7323	4.237	3.4421	3.4715	3.8054	3.757	4.2602	4.4155	4.6309	4.6447	4.6703	4.6433	4.6312
pos_7251	Myristic acid	Èâ¶¹Þ¢Ëá	metab_6695	map01100;map00061	Metabolic pathways;Fatty acid biosynthesis	´úÐ»Í¾¾¶;Ö¬·¾ËáÉúÎïºÏ³É	C06424	HMDB0000806;LMFA01010014;544-63-8	pos	Lipids	Fatty acids	Metabolism;Metabolism	Global and overview maps;Lipid metabolism	Lipids and lipid-like molecules	Fatty Acyls	246.2429926	M+NH4	C14H28O2	5.7829	0.015122077	-	54.1	1.038189553	544-63-8	Fatty acids and conjugates	4.9653	4.9923	5.0944	5.0472	4.8761	4.9003	5.0895	5.0248	5.2514	5.1362	5.1193	5.3723	5.2353	5.237	5.2334	5.248	5.2312
pos_7257	12-Hydroxy-13-O-D-glucuronoside-octadec-9Z-enoate	-	metab_6700	-	-	-	-	HMDB0060118	pos	-	-	-	-	Lipids and lipid-like molecules	Saccharolipids	554.2905316	M+ACN+Na	C24H42O10	5.7692	0.093578879	-	69.9	-6.191940631	-	_	4.6775	5.3168	4.3916	4.2833	4.4885	4.3213	4.4745	4.4116	4.8024	1.0797	1.1026	3.1697	3.993	3.9576	4.05	3.9923	3.9498
pos_7283	Ganglioside GM1 (d18:1/26:0)	Éñ¾­½ÚÜÕÖ¬GM1£¨d18:1/26:0£©	metab_6725	-	-	-	C04911	HMDB0004861	pos	Lipids	Glycolipids	-	-	Lipids and lipid-like molecules	Sphingolipids	851.989791	M+2Na	C81H147N3O31	5.7348	0.049630195	-	42.7	-0.430774557	-	Glycosphingolipids	5.7827	5.8249	5.5457	5.2541	5.3919	5.2581	4.7136	4.7244	5.0087	5.61	5.498	5.3275	5.2878	5.287	5.2546	5.3022	5.3125
pos_7284	Leukotriene D4	°×ÈýÏ©D4	metab_6726	map00590;map01100	Arachidonic acid metabolism;Metabolic pathways	»¨ÉúËÄÏ©Ëá´úÐ»;´úÐ»Í¾¾¶	C05951	HMDB0003080;HMDB0244369;LMFA03020006;73836-78-9	pos	Lipids	Eicosanoids	Metabolism;Metabolism	Lipid metabolism;Global and overview maps	Lipids and lipid-like molecules	Fatty Acyls	560.2771724	M+ACN+Na	C25H40N2O6S	5.7348	0.104158954	-	39.5	1.399714454	73836-78-9	Eicosanoids	4.8055	5.296	3.8489	4.6212	3.7926	4.1128	3.4457	3.4508	4.4619	3.3725	3.3973	3.4413	4.6332	4.6488	4.6295	4.5321	4.6455
pos_7286	Delcosine	-	metab_6728	-	-	-	C08676	-	pos	-	-	-	-	-	-	454.2804638	M+H	C24H39NO7	5.7348	0.018192568	65.1	-	1.179825083	545-56-2	-	6.1196	5.7677	5.3934	5.2998	5.1122	5.1229	4.8698	4.7797	5.1748	5.1013	4.7795	4.6522	5.1833	5.2041	5.2006	5.1982	5.1959
pos_7290	(1S,16R)-5,7,11-trihydroxy-8,8,10,16-tetramethyl-3-[1-(2-methyl-1,3-thiazol-4-yl)prop-1-en-2-yl]-12-methylidene-17-oxa-4-azabicyclo[14.1.0]heptadec-4-en-9-one	-	metab_6731	-	-	-	-	-	pos	-	-	-	-	-	-	522.3004367	M+NH4	C27H40N2O5S	5.7279	0.092019857	-	77	1.621767859	-	-	4.6535	4.8335	3.3251	5.5251	5.349	5.2484	4.2433	4.395	4.5133	3.2875	3.3124	3.3563	4.9535	4.9631	4.9593	4.9507	4.8619
pos_7291	Docosa-4,7,10,13,16-pentaenoyl carnitine	-	metab_6732	-	-	-	-	HMDB0006321;LMFA07070061	pos	-	-	-	-	Lipids and lipid-like molecules	Fatty Acyls	512.3160911	M+K	C29H47NO4	5.7279	0.007522341	-	75.1	5.120994921	-	Fatty acid esters	3.3937	3.4239	3.4519	5.4785	5.0555	5.039	3.4632	3.4927	3.453	3.4143	3.4392	3.4832	3.4083	3.4042	3.4003	3.4029	3.4006
pos_7304	Merodesmosine	Ã·ÂÞµÂÄªÐÁ	metab_6745	-	-	-	-	HMDB0030407	pos	-	-	-	-	Organic acids and derivatives	Carboxylic acids and derivatives	444.2784316	M+ACN+H	C18H34N4O6	5.7142	0.010089277	-	40.5	-8.026766752	17096-97-8	Amino acids, peptides, and analogues	6.195	6.0938	5.6791	6.0068	6.1112	6.3537	5.3838	5.2442	5.7288	2.3918	3.5633	3.7573	5.6633	5.6597	5.6564	5.6609	5.652
pos_7309	Leukotriene D5	°×ÈýÏ©D5	metab_6750	-	-	-	-	HMDB0012994;LMFA03020073	pos	-	-	-	-	Lipids and lipid-like molecules	Fatty Acyls	536.2801919	M+ACN+H	C25H38N2O6S	5.7073	0.18243731	-	89.4	2.647383097	-	Eicosanoids	4.3515	4.9158	3.4858	3.904	2.8987	2.8871	3.3022	3.7498	4.0246	3.8327	3.6295	3.5766	4.0781	4.288	4.2624	4.2883	4.2854
pos_7311	Radicinin	-	metab_6752	-	-	-	-	-	pos	-	-	-	-	-	-	237.0759183	M+H	C12H12O5	5.7073	0.033380189	35.4	-	0.713113143	-	-	4.5847	4.6426	4.6384	4.5405	4.5202	4.5525	4.6131	4.6432	4.6736	4.6943	4.7157	4.7251	4.6601	4.6585	4.6417	4.6254	4.6552
pos_7348	N-oleoyl tryptophan	-	metab_6788	-	-	-	-	LMFA08020096;HMDB0241968	pos	-	-	-	-	_	_	469.3392258	M+H	C29H44N2O3	5.6527	0.042210758	45.6	-	-6.926547357	-	_	5.5996	5.6115	5.4861	4.3806	4.2307	4.4217	4.8956	4.7121	4.7802	5.0149	5.0229	4.877	5.4495	5.4713	5.4449	5.432	5.4239
pos_7379	(1S,16R)-5,7,11-trihydroxy-3-{1-[2-(hydroxymethyl)-1,3-thiazol-4-yl]prop-1-en-2-yl}-8,8,10,12,16-pentamethyl-17-oxa-4-azabicyclo[14.1.0]heptadec-4-en-9-one	-	metab_6818	-	-	-	-	-	pos	-	-	-	-	-	-	564.3082713	M+ACN+H	C27H42N2O6S	5.6142	0.223064017	-	91.2	-3.661460952	-	-	3.2618	3.295	3.32	5.3138	4.6658	4.6221	3.3313	3.3607	3.3211	3.2824	3.3073	3.3512	3.2734	3.491	3.5512	3.4285	3.4302
pos_7402	(R)-Athanagrandione	£¨R£© -°¢ÈøÄÉ¸ñÀ¼µÏÎÌ	metab_6841	-	-	-	-	HMDB0033660	pos	-	-	-	-	Organic oxygen compounds	Organooxygen compounds	267.1593189	M+H	C15H22O4	5.5766	0.035548539	30.4	-	0.876350304	69926-93-8	Carbonyl compounds	5.7992	5.8565	5.73	3.6791	3.4082	3.7158	5.009	5.0347	5.4101	5.2022	5.1563	5.0748	4.945	4.9685	4.9401	4.9329	4.9305
pos_7406	31-Hydroxy rifabutin	31ôÇ»ùÀû¸£²¼¶¡	metab_6844	-	-	-	-	HMDB0060754	pos	-	-	-	-	Organoheterocyclic compounds	Naphthofurans	885.4206893	M+Na	C46H62N4O12	5.5629	0.056958838	-	60.5	-5.745105916	-	_	5.3445	5.405	4.9628	6.059	5.993	6.044	4.5174	4.6767	4.9495	4.2535	4.196	4.177	5.3591	5.3551	5.2951	5.3367	5.3359
pos_7418	2-Fucosyllactose	2-ÑÒÔåÌÇ»ùÈéÌÇ	metab_6856	-	-	-	-	HMDB0002098	pos	-	-	-	-	Organic oxygen compounds	Organooxygen compounds	552.1929728	M+ACN+Na	C18H32O15	5.5383	0.065081061	-	76.4	6.314812749	41263-94-9	Carbohydrates and carbohydrate conjugates	4.7955	4.3147	4.5491	3.2122	3.4377	3.2234	3.3988	3.4282	3.3885	3.3499	3.5214	3.4187	4.4333	4.44	4.4366	4.4687	4.3888
pos_7502	(+/-)-Octanoylcarnitine	-	metab_6937	-	-	-	-	-	pos	-	-	-	-	-	-	288.217137	M+H	C15H29NO4	5.3392	0.029508313	80.1	-	0.703983249	-	-	4.984	4.884	4.6925	5.2961	5.3045	5.4272	4.2441	4.2797	4.2154	4.4633	4.5131	4.4806	4.8409	4.8414	4.813	4.8386	4.822
pos_7534	3,4,5-trihydroxy-6-{[4-(7-methoxy-2-oxo-2H-chromen-6-yl)butan-2-yl]oxy}oxane-2-carboxylic acid	-	metab_6968	-	-	-	-	-	pos	-	-	-	-	-	-	871.2674341	2M+Na	C20H24O10	5.219	0.014664909	-	30.7	5.092119911	-	-	5.3442	4.7206	4.4983	7.0217	6.9886	7.2256	5.5454	4.7876	5.1006	5.4597	5.4928	5.1061	6.9904	6.9872	6.9783	6.9781	6.976
pos_7593	Molludistin 2''-rhamnoside	ÄªÂ³¶¡2'-ÊóÀîÌÇÜÕ	metab_7025	-	-	-	-	-	pos	-	-	-	-	-	-	545.1662582	M+H-H2O	C27H30O13	4.9787	0.069198911	-	59.6	1.610543067	-	-	4.7643	5.3129	3.9271	5.6011	5.2742	5.4161	2.7949	2.8243	2.7846	2.746	2.7708	2.8148	5.1335	5.0689	5.0776	5.0679	5.0652
pos_7601	9-Fluoro-11beta,17beta-dihydroxy-16alpha-methylandrosta-1,4-dien-3-one	9-·ú-11¦Â£¬17¦Â-¶þôÇ»ù-16¦Á-¼×»ùÐÛçÞ-1,4-¶þÏ©-3-Íª	metab_7032	-	-	-	C15092	-	pos	-	-	-	-	-	-	335.2001644	M+H	C20H27FO3	4.9475	0.100037231	49.1	-	-4.59292588	3801-25-0	-	5.0633	5.0722	4.9021	2.953	3.0511	3.4713	3.8136	4.0923	3.709	3.378	4.2216	3.1595	4.5267	4.5196	4.5109	4.5247	4.4171
pos_7618	3,4,5-trihydroxy-6-{[5-hydroxy-6-(7-hydroxy-4-oxo-4H-chromen-3-yl)-2,2-dimethyl-3,4-dihydro-2H-1-benzopyran-7-yl]oxy}oxane-2-carboxylic acid	-	metab_7049	-	-	-	-	-	pos	-	-	-	-	-	-	572.1771298	M+ACN+H	C26H26O12	4.8766	0.154160225	-	61.3	1.656105386	-	-	3.0421	3.0722	3.1003	2.9251	2.9479	2.9363	3.1116	3.5342	3.1014	3.0627	3.0876	3.1315	4.2119	4.212	4.0392	4.2109	4.1854
pos_7637	1-Methoxy-1-(2,4,5-trimethoxyphenyl)-2-propanol	1-¼×Ñõ»ù-1-£¨2,4,5-Èý¼×Ñõ»ù±½»ù£©-2-±û´¼	metab_7067	-	-	-	-	HMDB0031772	pos	-	-	-	-	Benzenoids	Benzene and substituted derivatives	257.1361379	M+H	C13H20O5	4.8322	0.031150987	63.5	-	-8.637185419	98205-47-1	Phenylpropanes	6.0315	6.1105	6.336	2.6709	2.6937	2.6821	6.126	6.1007	5.7616	5.7491	5.8625	5.711	5.6493	5.6479	5.6448	5.6353	5.6162
pos_7646	Blumenol C O-[apiosyl-(1->6)-glucoside]	-	metab_7074	-	-	-	-	HMDB0031936	pos	-	-	-	-	Lipids and lipid-like molecules	Fatty Acyls	522.2905984	M+NH4	C24H40O11	4.7987	0.195951295	-	78	-0.573616173	177261-68-6	Fatty acyl glycosides	5.7221	5.728	5.5717	1.6922	1.7145	3.3998	4.9998	4.8211	4.2317	4.0872	3.6446	4.226	4.5381	4.5954	4.5603	4.3473	4.5326
pos_7651	Dethiobiotin	È¥ÁòÄñàÑßÊ	metab_7079	map01100;map00780;map01240	Metabolic pathways;Biotin metabolism;Biosynthesis of cofactors	´úÐ»Í¾¾¶;ÉúÎïËØ´úÐ»;-	C01909	HMDB0003581	pos	-	-	Metabolism;Metabolism;Metabolism	Global and overview maps;Metabolism of cofactors and vitamins;Global and overview maps	Lipids and lipid-like molecules	Fatty Acyls	470.2977877	2M+ACN+H	C10H18N2O3	4.7617	0.065937009	-	52.8	1.114432044	533-48-2	Fatty acids and conjugates	3.9645	3.9531	4.3766	2.8637	3.7759	2.6218	5.8176	5.8262	5.675	4.6418	4.4234	5.3049	4.3249	4.2506	4.2751	4.3052	4.3019
pos_7663	Trp Val Ile	-	metab_7089	-	-	-	-	-	pos	-	-	-	-	-	-	417.2501549	M+H	C22H32N4O4	4.7178	0.115407304	71	-	1.256385808	-	-	3.893	3.7382	4.2103	4.3972	4.2905	4.1956	5.3571	5.4547	5.47	4.015	3.6382	4.5788	4.0898	4.1421	4.007	4.0499	4.0859
pos_7681	2-Naphthalenethiol	2-ÝÁÁò´¼	metab_7104	-	-	-	-	HMDB0029689	pos	-	-	-	-	Benzenoids	Naphthalenes	161.0420982	M+H	C10H8S	4.6531	0.15748678	36	-	0.940770949	91-60-1	_	1.9229	1.9527	1.9805	4.7165	4.5423	4.4456	1.9917	2.0209	1.9816	1.9433	1.9679	2.0114	3.5337	3.466	3.4316	3.3395	3.4632
pos_7720	S-Nitrosoglutathione	S-ÑÇÏõ»ù¹Èë×¸ÊëÄ	metab_7136	-	-	-	-	HMDB0257412;HMDB0004645	pos	-	-	-	-	Organic acids and derivatives	Carboxylic acids and derivatives	375.0391273	M+K	C10H16N4O7S	4.5481	0.238779999	-	38	5.949096493	57564-91-7	Amino acids, peptides, and analogues	1.2286	1.257	1.2836	3.9848	3.027	1.1297	1.2944	1.3223	1.2846	1.248	1.2715	1.3133	3.4661	3.365	3.5663	3.3563	3.3359
pos_7736	Ile Ile Leu	-	metab_7149	-	-	-	-	-	pos	-	-	-	-	-	-	358.2702322	M+H	C18H35N3O4	4.4989	0.08286387	70.8	-	0.557559978	-	-	3.9243	3.5095	4.2117	2.9886	3.224	2.9998	5.2214	5.3074	5.1777	3.1262	3.1511	4.2353	3.8295	3.8594	3.8775	3.9272	3.8767
pos_7743	3,4-Dimethylstyrene	-	metab_7156	-	-	-	-	-	pos	-	-	-	-	-	-	133.1014392	M+H	C10H12	4.4723	0.029893095	74.6	-	1.986632706	-	-	5.4051	5.3931	5.3697	4.146	3.8916	3.9515	4.3832	4.3768	4.5883	4.819	4.9872	4.7001	4.9788	4.958	4.954	4.9491	4.9466
pos_7768	Ile Thr Ile	-	metab_7179	-	-	-	-	-	pos	-	-	-	-	-	-	346.2339743	M+H	C16H31N3O5	4.4153	0.029203855	80.4	-	0.946627211	-	-	5.6485	5.598	5.816	4.9663	5.178	5.0701	6.2788	6.3234	6.1709	5.5083	5.3535	5.758	5.4295	5.4283	5.4157	5.418	5.3977
pos_7782	Ile Glu Leu	-	metab_7193	-	-	-	-	-	pos	-	-	-	-	-	-	374.2289156	M+H	C17H31N3O6	4.3729	0.039764076	85.2	-	0.946943095	-	-	5.7084	5.6222	5.7566	5.4613	5.3851	5.4719	6.1511	6.2042	6.1073	5.3425	5.3816	5.7925	5.5561	5.5273	5.5162	5.5188	5.5164
pos_7816	LEVULINIC ACID, 3-BENZYLIDENYL-	-	metab_7221	-	-	-	-	-	pos	-	-	-	-	-	-	205.0861481	M+H	C12H12O3	4.2952	0.113543002	34.2	-	1.114161918	-	-	2.659	2.6891	2.7172	2.5422	2.565	2.5534	3.1119	2.959	2.7182	2.6796	2.7044	2.7484	3.5008	3.4772	3.3672	3.482	3.4533
pos_7826	Ile Leu Ile	-	metab_7231	-	-	-	-	-	pos	-	-	-	-	-	-	358.2703907	M+H	C18H35N3O4	4.273	0.100176044	60	-	1.000960098	-	-	4.0863	3.9815	4.3629	2.8649	2.8877	3.3829	5.0082	5.0307	4.9027	3.0025	3.0273	4.4731	3.8487	3.8805	3.8298	3.7852	3.8979
pos_7830	(1S,2S,4R,5S,7S)-2,5,7-Fenchanetriol 2-O-b-D-glucoside	£¨1S£¬2S£¬4R£¬5S£¬7S£©-2,5,7-Ïã¹½´¼2-O-b-D-ÆÏÌÑÌÇÜÕ	metab_7235	-	-	-	-	HMDB0033219	pos	-	-	-	-	Lipids and lipid-like molecules	Prenol lipids	381.2111436	M+CH3OH+H	C16H28O8	4.268	0.082239234	-	55.6	-2.198491977	217960-85-5	Terpene glycosides	4.4537	4.5507	4.6302	4.0197	3.7905	4.0215	4.948	5.0637	4.8527	4.0236	3.4865	4.4766	4.3204	4.3502	4.3153	4.2983	4.2511
pos_7831	Undecaprenyl N-acetyl-glucosaminyl-N-acetyl-mannosaminuronate-4-acetamido-4,6-dideoxy-D-galactose pyrophosphate	Ê®Ò»Ï©»ùN-ÒÒõ£-°±»ùÆÏÌÑÌÇ»ù-N-ÒÒõ£-¸ÊÂ¶¾Û°±»ù»ÇËá-4-ÒÒõ£°±»ù-4,6-¶þÍÑÑõ-D-°ëÈéÌÇ½¹Á×ËáÑÎ	metab_7236	-	-	-	-	HMDB0012307	pos	-	-	-	-	Lipids and lipid-like molecules	Prenol lipids	778.9306004	M+H+Na	C79H129N3O22P2	4.2617	0.057933992	-	46	6.78526007	-	Polyprenols	4.9088	5.0223	4.5885	3.7852	4.4143	4.119	5.5444	5.4087	5.3994	4.6768	5.2691	5.6096	5.116	5.1693	5.1229	5.1135	5.111
pos_7835	Ile Gly Val Val	-	metab_7239	-	-	-	-	-	pos	-	-	-	-	-	-	387.2605753	M+H	C18H34N4O5	4.2503	0.161877378	33.4	-	0.980384523	-	-	3.4015	3.5317	3.0756	2.9004	2.9232	2.9116	4.9183	5.1425	4.8092	3.038	3.0628	4.1214	3.5699	3.4965	3.4742	3.4178	3.3964
pos_7840	(S)-4-(4-Methylphenyl)-2-pentanone	£¨S£© -4-£¨4-¼×»ù±½»ù£©-2-ÎìÍª	metab_7243	-	-	-	-	HMDB0034177	pos	-	-	-	-	Lipids and lipid-like molecules	Prenol lipids	177.1275403	M+H	C12H16O	4.2399	0.026357687	61.3	-	0.844262382	69657-27-8	Monoterpenoids	2.5262	2.5823	2.5843	2.4095	2.4323	2.4207	4.2983	4.4013	4.0832	4.4642	4.092	4.5582	3.6484	3.6471	3.6442	3.6264	3.6251
pos_7849	2-({hydroxy[2,4,5-trihydroxy-3-(3,4,5-trihydroxybenzoyloxy)phenyl]methylidene}amino)acetic acid	-	metab_7252	-	-	-	-	-	pos	-	-	-	-	-	-	459.061523	M+ACN+Na	C16H13NO11	4.2167	0.047741328	-	36.8	-7.86493057	-	-	4.4382	4.6761	3.6435	4.6872	4.5686	4.8925	3.214	3.2435	3.3577	3.1651	3.19	3.234	5.3217	5.3046	5.2892	5.2914	5.2654
pos_7850	4-Formyl-3-(formylmethyl)-4-hexenoic acid	4-¼×õ£»ù-3-£¨¼×õ£»ù¼×»ù£©-4-¼ºÏ©Ëá	metab_7253	-	-	-	-	HMDB0039650;LMFA01030984	pos	-	-	-	-	Lipids and lipid-like molecules	Fatty Acyls	217.1072883	M+CH3OH+H	C9H12O4	4.2167	0.023926994	-	37.6	1.294342417	-	Fatty acids and conjugates	5.6823	5.778	5.8196	5.6052	5.4881	5.515	5.6472	5.6627	5.7277	5.8046	5.7985	5.8348	5.7737	5.7622	5.7591	5.7524	5.7464
pos_7852	2-amino-4-({1-[(carboxymethyl)-C-hydroxycarbonimidoyl]-2-[(2-hydroxy-2-methyl-3-oxo-1-phenylbutyl)sulfanyl]ethyl}-C-hydroxycarbonimidoyl)butanoic acid	-	metab_7255	-	-	-	-	-	pos	-	-	-	-	-	-	506.1532989	M+Na	C21H29N3O8S	4.2098	0.290508787	-	78.5	-7.15631194	-	-	3.23	3.2602	3.2883	5.5254	5.2315	5.2494	3.2996	3.329	3.2893	3.2507	3.2755	3.3195	3.5853	3.4211	3.3324	3.323	3.3272
pos_7853	Ile Pro Ile	-	metab_7256	-	-	-	-	-	pos	-	-	-	-	-	-	342.2390586	M+H	C17H31N3O4	4.2098	0.028728538	95.8	-	0.954549759	-	-	6.0825	6.0267	6.1513	5.7611	5.7868	5.7964	6.3206	6.3269	6.215	5.7762	5.7429	5.914	5.7922	5.7909	5.7878	5.7814	5.7613
pos_7862	Val Ile Phe	-	metab_7264	-	-	-	-	-	pos	-	-	-	-	-	-	378.2389286	M+H	C20H31N3O4	4.1862	0.083384383	74	-	0.518699112	-	-	3.8104	4.1253	4.2878	3.9062	3.7955	4.3373	5.4193	5.4863	5.3028	4.0362	4.0567	4.7749	4.1823	4.2271	4.1637	4.1295	4.1639
pos_7867	Phe Gly Ala Leu	-	metab_7269	-	-	-	-	-	pos	-	-	-	-	-	-	407.2293456	M+H	C20H30N4O5	4.164	0.116965346	33.9	-	1.10546123	-	-	3.6446	3.8636	3.9448	3.4698	3.2931	3.3585	5.2179	5.2719	5.1665	3.5768	1.1829	4.6213	3.8301	3.8323	3.796	3.7051	3.8308
pos_7887	Isopentenyl adenosine	ÒìÎìÏ©»ùÏÙÜÕ	metab_7285	map01110	Biosynthesis of secondary metabolites	´Î¼¶´úÐ»²úÎïµÄÉúÎïºÏ³É	C16427	HMDB0304396	pos	-	-	Metabolism	Global and overview maps	Nucleosides, nucleotides, and analogues	Purine nucleosides	336.1668817	M+H	C15H21N5O4	4.1161	0.058429565	71.9	-	0.749059121	7724-76-7	_	4.7631	4.7471	4.5466	4.9745	4.7501	4.7884	3.1062	3.1356	3.9321	4.1544	4.1667	3.6572	4.6951	4.694	4.6619	4.6931	4.6372
pos_7926	3-Hydroxy-p-mentha-1,8-dien-7-al	-	metab_7321	-	-	-	-	HMDB0041584	pos	-	-	-	-	Lipids and lipid-like molecules	Prenol lipids	199.133124	M+CH3OH+H	C10H14O2	4.0337	0.079673174	-	45.7	1.523954605	182937-26-4	Monoterpenoids	4.7091	4.5439	4.2843	3.6145	3.6498	3.7414	2.7198	2.6894	3.9308	3.7644	4.1237	3.5771	4.2134	4.1703	4.1365	4.1389	4.1368
pos_7932	28-Galloylglucosylpomolate 3-arabinoside	28Ã»Ê³×ÓËáÆÏÌÑÌÇÜÕ¹ûÌÇËá3-°¢À­²®ÌÇÜÕ	metab_7326	-	-	-	-	HMDB0038315	pos	-	-	-	-	Lipids and lipid-like molecules	Prenol lipids	982.4834033	M+ACN+Na	C48H70O17	4.0106	0.075703605	-	65.9	6.89498083	356785-75-6	Terpene glycosides	6.2786	6.3373	6.0175	4.8455	4.6874	4.5448	5.5333	5.7717	5.3736	5.958	5.7836	5.5632	5.4608	5.4504	5.4461	5.3749	5.4263
pos_7958	1-BENZYLOXYCARBONYLAMINOPHENETHYL CHLOROMETHYL KETONE	-	metab_7350	-	-	-	-	-	pos	-	-	-	-	-	-	332.1065364	M+H	C18H18ClNO3	3.9551	0.047118969	68.8	-	5.251580471	-	-	2.977	3.3051	3.0352	4.8548	3.9528	2.8712	3.6501	4.0384	3.8737	2.9976	3.0224	3.0664	4.4001	4.4074	4.3823	4.398	4.4371
pos_7960	Pro Ile Gly Leu	-	metab_7352	-	-	-	-	-	pos	-	-	-	-	-	-	399.26052	M+H	C19H34N4O5	3.9482	0.092555134	34.8	-	0.81188368	-	-	3.5685	3.9657	4.0318	3.5521	3.8947	3.4092	5.0026	5.1324	5.0046	3.0286	3.3123	4.3122	3.9384	3.9986	3.9076	3.8992	3.9426
pos_7966	Phe Gly Leu	-	metab_7358	-	-	-	-	-	pos	-	-	-	-	-	-	336.1920301	M+H	C17H25N3O4	3.9315	0.028360061	66.5	-	0.738086227	-	-	4.6289	4.6185	4.8766	3.6029	3.878	4.1695	5.4938	5.5173	5.4237	4.4439	4.3578	4.992	4.5686	4.5573	4.5353	4.55	4.5478
pos_7978	Maculosin	»Æ°ßÇòµ°°×	metab_7368	-	-	-	C10605	-	pos	-	-	-	-	-	-	261.1236007	M+H	C14H16N2O3	3.9078	0.025780906	33.9	-	0.891599823	4549/2/4	-	6.4033	6.4565	6.5222	5.9687	5.9861	5.9328	6.3927	6.4243	6.4139	6.526	6.6223	6.5852	6.3436	6.3317	6.3187	6.3213	6.3173
pos_8009	LysoPE(0:0/20:3(11Z,14Z,17Z))	-	metab_7398	-	-	-	-	HMDB0011484	pos	-	-	-	-	Lipids and lipid-like molecules	Glycerophospholipids	548.2721729	M+2Na-H	C25H46NO7P	3.854	0.06110112	-	46.7	-0.360517365	-	Glycerophosphoethanolamines	5.8392	5.5762	5.725	4.6991	4.7363	5.0513	4.6483	4.9289	4.7158	5.0969	5.0146	5.0003	5.1089	5.1013	5.0975	5.0412	5.0774
pos_8033	Phenylalanylproline	±½±û°±Ëá¸¬°±Ëá	metab_7422	-	-	-	-	HMDB0011177	pos	-	-	-	-	Organic acids and derivatives	Carboxylic acids and derivatives	245.1286689	M+H-H2O	C14H18N2O3	3.8161	0.036248578	-	55.7	0.818918842	7669-65-0	Amino acids, peptides, and analogues	5.5463	5.6482	5.6571	5.2674	5.2202	5.208	5.5104	5.539	5.5598	5.7374	5.757	5.7399	5.5545	5.548	5.5221	5.5247	5.5223
pos_8036	Ser Val Phe	-	metab_7424	-	-	-	-	-	pos	-	-	-	-	-	-	352.1868675	M+H	C17H25N3O5	3.8092	0.209364628	30.5	-	0.484605172	-	-	3.9067	4.1397	4.4195	3.1258	3.562	3.7362	5.3848	5.4234	5.2452	4.5331	4.4348	5.0202	4.2676	4.2422	4.019	4.2653	4.2626
pos_8040	Asp Ile Phe	-	metab_7428	-	-	-	-	-	pos	-	-	-	-	-	-	394.197687	M+H	C19H27N3O6	3.8024	0.078718227	64.4	-	1.080907368	-	-	4.7388	4.6836	4.7574	3.4889	4.1676	4.0356	5.3135	5.3578	5.1475	4.5398	4.5627	5.0022	4.5271	4.5467	4.4559	4.5285	4.5352
pos_8043	N4-Acetylaminobutanal	N4ÒÒõ£°±»ù¶¡È©	metab_7431	map01100;map00330	Metabolic pathways;Arginine and proline metabolism	´úÐ»Í¾¾¶;¾«°±ËáºÍ¸¬°±Ëá´úÐ»	C05936	HMDB0004226	pos	-	-	Metabolism;Metabolism	Global and overview maps;Amino acid metabolism	Organic oxygen compounds	Organooxygen compounds	300.1919944	2M+ACN+H	C6H11NO2	3.8024	0.05846445	-	40.7	0.819881796	-	Carbonyl compounds	4.8596	4.8045	4.9159	2.7873	2.9388	3.1715	5.712	5.6741	5.3772	4.5941	4.5779	4.8693	4.6014	4.5642	4.5443	4.5456	4.5441
pos_8080	Pro Leu Ile	-	metab_7463	-	-	-	-	-	pos	-	-	-	-	-	-	342.2390941	M+H	C17H31N3O4	3.7373	0.057489859	69.3	-	1.05838256	-	-	5.3994	5.3806	5.4543	4.5413	4.5821	4.6875	5.3946	5.4238	5.3167	5.0383	4.9733	5.1238	4.9681	4.9668	4.9636	4.9224	4.9181
pos_8083	(2E,11Z)-5-[5-(Methylthio)-4-penten-2-ynyl]-2-furanacrolein	£¨2E£¬11Z£©-5-[5-£¨¼×Áò»ù£©-4-ÎìÏ©-2-È²»ù]-2-ß»à«ßòßø	metab_7466	-	-	-	-	HMDB0031070	pos	-	-	-	-	Lipids and lipid-like molecules	Fatty Acyls	233.0632853	M+H	C13H12O2S	3.7314	0.170302557	42.6	-	0.897437282	24948-23-0	Fatty acids and conjugates	0.3585	0.3757	0.3922	0.2966	0.308	0.3022	0.3989	0.4169	0.3928	0.499	0.3846	0.411	3.3708	3.3315	3.1708	3.3701	3.3316
pos_8089	Ser His Lys Gly	-	metab_7472	-	-	-	-	-	pos	-	-	-	-	-	-	428.2285087	M+H	C17H29N7O6	3.721	0.217509675	34.2	-	7.725681193	-	-	6.2677	4.9364	4.5015	4.1226	3.7289	3.5199	3.7551	4.0141	3.9478	3.5514	0.2518	3.4738	3.5697	3.5185	3.4702	3.5233	3.699
pos_8100	Ile Arg Phe	-	metab_7483	-	-	-	-	-	pos	-	-	-	-	-	-	435.2720192	M+H	C21H34N6O4	3.6983	0.044218987	63	-	1.35661652	-	-	5.1873	5.0269	5.2672	2.8709	4.0569	3.8429	5.9725	6.0547	6.018	4.8896	5.0226	5.596	5.0287	5.0281	5.0239	4.9816	5.0164
pos_8117	Leu Ser Phe	-	metab_7495	-	-	-	-	-	pos	-	-	-	-	-	-	366.2026866	M+H	C18H27N3O5	3.6716	0.034170717	68.5	-	0.928757542	-	-	4.7324	4.665	4.8014	3.4655	3.5951	3.9713	5.4848	5.4873	5.3388	4.601	4.6824	5.0963	4.6368	4.6217	4.6297	4.6197	4.5971
pos_8122	1-(4'-Hydroxyphenyl)ethanol	-	metab_7500	-	-	-	C13638	-	pos	-	-	-	-	-	-	139.0755223	M+H	C8H10O2	3.6667	0.021394281	80.9	-	1.20420752	2380-91-8	-	3.8649	3.9084	3.8668	4.671	4.5674	4.8686	3.6452	3.8227	3.9855	4.0453	4.0303	3.9362	4.5645	4.5511	4.5424	4.5613	4.5477
pos_8123	Lycoperdic acid	·¬ÇÑËá	metab_7501	-	-	-	-	HMDB0030417	pos	-	-	-	-	Organic acids and derivatives	Carboxylic acids and derivatives	218.0661457	M+H	C8H11NO6	3.6667	0.01762604	60.6	-	1.06992152	69086-72-2	Amino acids, peptides, and analogues	2.6455	2.6757	2.7037	4.8749	4.7883	5.1143	2.715	2.7444	2.7047	2.6662	2.691	2.7349	4.707	4.6952	4.6896	4.6907	4.6884
pos_8139	Ile Gln Phe	-	metab_7517	-	-	-	-	-	pos	-	-	-	-	-	-	407.2291141	M+H	C20H30N4O5	3.6415	0.048481298	56.1	-	0.535721244	-	-	4.1629	4.2245	4.4461	4.3437	4.2127	4.499	5.5158	5.5571	5.3732	4.3619	4.1542	5.0349	4.4634	4.4911	4.437	4.4581	4.445
pos_8144	Gly Ile Phe	-	metab_7522	-	-	-	-	-	pos	-	-	-	-	-	-	336.1919185	M+H	C17H25N3O4	3.6366	0.055447239	54.6	-	0.405186347	-	-	3.7123	3.9452	4.1192	1.7102	2.9528	1.7212	5.1036	5.1222	4.9218	3.8708	3.7614	4.4427	3.9406	3.8831	3.9235	3.9381	3.9421
pos_8174	DCTP	-	metab_7546	map00240;map01100	Pyrimidine metabolism;Metabolic pathways	à×à¤´úÐ»;´úÐ»Í¾¾¶	C00458	2056-98-6;HMDB0000998	pos	Nucleic acids	Nucleotides	Metabolism;Metabolism	Nucleotide metabolism;Global and overview maps	Nucleosides, nucleotides, and analogues	Pyrimidine nucleotides	500.0226287	M+CH3OH+H	C9H16N3O13P3	3.5923	0.050289339	-	34.7	-0.984982674	2056-98-6	Pyrimidine deoxyribonucleotides	3.7912	3.8214	3.8495	4.6413	4.6968	4.4481	3.8608	3.8902	3.8505	3.8119	3.8367	3.8807	4.7294	4.6861	4.6829	4.7089	4.6784
pos_8181	Macrophorin C	´ó»ÆËØC	metab_7551	-	-	-	-	HMDB0030455	pos	-	-	-	-	Organic oxygen compounds	Organooxygen compounds	794.4778908	2M+ACN+H	C22H32O5	3.5785	0.134371797	-	61.9	-7.818440759	85764-11-0	Carbonyl compounds	2.8865	3.7612	4.7892	3.2895	2.7923	2.7807	6.2504	6.1924	6.1372	2.9071	5.0362	5.1399	4.8576	4.8004	4.7982	4.7783	4.6908
pos_8199	Ile Tyr Thr	-	metab_7569	-	-	-	-	-	pos	-	-	-	-	-	-	396.2092114	M+H	C19H29N3O6	3.5544	0.100237421	43	-	-9.363931902	-	-	4.3065	3.7079	4.0699	4.396	4.2807	4.3285	4.4738	4.363	4.0512	3.9053	3.765	4.1956	4.2862	4.1688	4.2731	4.2593	4.2572
pos_8200	HARMOL	-	metab_7570	-	-	-	-	HMDB0034217	pos	-	-	-	-	Alkaloids and derivatives	Harmala alkaloids	199.0868331	M+H	C12H10N2O	3.549	0.017909061	51.1	-	1.230452585	487-03-6	_	5.3185	5.3354	5.3813	4.9017	4.8511	4.8936	5.3653	5.4657	5.4765	5.2375	5.3084	5.22	5.1544	5.1529	5.1381	5.1389	5.1498
pos_8208	(6beta,7alpha,12beta,13beta)-7-Hydroxy-11,16-dioxo-8,14-apianadien-22,6-olide	£¨6¦Â£¬7¦Á£¬12¦Â£¬13¦Â£©-7-ôÇ»ù-11,16-¶þÑõ»ù-8,14-ÇÛ²Ë¶þÏ©-22,6-ÄÚõ¥	metab_7578	-	-	-	-	HMDB0031380	pos	-	-	-	-	Lipids and lipid-like molecules	Prenol lipids	385.1972384	M+H	C23H28O5	3.5366	0.028318715	61.4	-	-9.661993187	403613-16-1	Terpene lactones	2.3643	2.3943	2.4223	5.0637	4.8683	5.0254	3.6299	3.9948	3.6123	2.3849	2.4096	3.5387	4.4084	4.4069	4.397	4.3997	4.428
pos_8221	(2-hydroxy-2-{9-hydroxy-7-oxo-2H,3H,7H-furo[3,2-g]chromen-2-yl}propoxy)sulfonic acid	-	metab_7589	-	-	-	-	-	pos	-	-	-	-	-	-	400.0669843	M+ACN+H	C14H14O9S	3.5229	0.025092877	-	47.7	-7.52514526	-	-	4.7548	5.0115	4.3288	6.0888	6.2576	6.0903	5.2958	5.1833	5.7419	3.1164	3.4807	3.1852	6.1113	6.0951	6.0891	6.0868	6.0845
pos_8237	Dynorphin A (6-8)	Ç¿·ÈëÄA£¨6-8£©	metab_7605	-	-	-	-	HMDB0012932	pos	-	-	-	-	Organic acids and derivatives	Carboxylic acids and derivatives	488.272048	M+2Na-H	C18H37N9O4	3.5016	0.022846531	-	55.7	9.096316607	-	Amino acids, peptides, and analogues	5.2605	5.1678	5.3551	5.4753	5.7477	5.6207	5.4888	5.5974	5.5427	4.8229	4.7498	4.7505	5.2188	5.2088	5.1999	5.1933	5.2001
pos_8258	20-COOH-leukotriene E4	-	metab_7625	-	-	-	-	HMDB0012634;LMFA03020060	pos	-	-	-	-	Organic acids and derivatives	Carboxylic acids and derivatives	492.2017028	M+Na	C23H35NO7S	3.4741	0.041136949	-	78.8	-2.006120606	-	Amino acids, peptides, and analogues	3.2116	4.1259	4.2334	4.3128	4.433	4.3898	5.2768	5.7352	5.2177	5.3489	5.1597	5.3505	6.1818	6.1524	6.1406	6.143	6.1409
pos_8265	Isoleucyl-Hydroxyproline	-	metab_7632	-	-	-	-	HMDB0028908	pos	-	-	-	-	Organic acids and derivatives	Carboxylic acids and derivatives	227.1392325	M+H-H2O	C11H20N2O4	3.4672	0.026296103	-	61.3	0.875047272	90965-80-3	Amino acids, peptides, and analogues	6.5381	6.6033	6.6966	6.1017	6.1522	6.0928	6.6165	6.6492	6.5982	6.6685	6.7638	6.711	6.5118	6.4952	6.4851	6.4876	6.4853
pos_8286	6-{3,5-dihydroxy-2-[3,4,5-trihydroxy-6-(hydroxymethyl)oxan-2-yl]phenoxy}-3,4,5-trihydroxyoxane-2-carboxylic acid	-	metab_7653	-	-	-	-	-	pos	-	-	-	-	-	-	506.1534347	M+ACN+H	C18H24O14	3.4329	0.182310934	-	66.4	6.471864104	-	-	3.7578	3.7879	3.816	5.2849	5.1515	5.1018	3.8273	3.8568	3.8171	3.7784	3.8033	3.8473	3.8229	3.9365	3.7644	3.7714	3.7706
pos_8298	Cysteinyl-Serine	°ëë×°±ËáË¿°±Ëá	metab_7665	-	-	-	-	HMDB0028784	pos	-	-	-	-	Organic acids and derivatives	Carboxylic acids and derivatives	272.0686984	M+ACN+Na	C6H12N2O4S	3.4121	0.030169255	-	68.3	5.530976722	-	Amino acids, peptides, and analogues	5.8525	5.6843	5.3794	2.8951	3.8741	3.9755	3.0816	3.111	3.5749	4.9443	5.3828	4.7575	5.3826	5.3813	5.3778	5.388	5.4101
pos_8307	Phe Glu Val	-	metab_7674	-	-	-	-	-	pos	-	-	-	-	-	-	394.1977528	M+H	C19H27N3O6	3.3983	0.094562367	71.4	-	1.248246241	-	-	0.7609	3.9002	4.0781	0.6665	0.6845	2.7194	5.3708	5.3747	5.1741	3.1616	3.8862	4.5593	3.9787	3.9667	3.8762	3.9763	3.9743
pos_8308	Ile Pro Val	-	metab_7675	-	-	-	-	-	pos	-	-	-	-	-	-	328.2233241	M+H	C16H29N3O4	3.3983	0.044567377	72.1	-	0.737148263	-	-	6.0346	6.0163	6.0968	5.6324	5.7135	5.7308	6.2459	6.2648	6.1678	5.7864	5.7613	5.8433	5.8081	5.774	5.7707	5.7637	5.7613
pos_8321	Phe Arg Leu	-	metab_7687	-	-	-	-	-	pos	-	-	-	-	-	-	435.2719961	M+H	C21H34N6O4	3.3845	0.120661467	50.8	-	1.303479216	-	-	4.3924	4.3041	4.6327	3.0115	3.5783	3.1893	5.3324	5.3687	5.339	3.9744	3.9828	4.6129	4.331	4.2656	4.183	4.2836	4.2929
pos_8326	PGP(18:0/18:1(11Z))	-	metab_7690	map01100;map00564	Metabolic pathways;Glycerophospholipid metabolism	´úÐ»Í¾¾¶;¸ÊÓÍÁ×Ö¬´úÐ»	C03892	HMDB0013505	pos	-	-	Metabolism;Metabolism	Global and overview maps;Lipid metabolism	Lipids and lipid-like molecules	Glycerophospholipids	451.2537255	M+2Na	C42H82O13P2	3.3777	0.103201696	-	71	6.939415134	-	Glycerophosphoglycerophosphates	4.1845	3.8799	4.5467	5.627	5.7038	5.5685	4.9789	5.0811	4.9379	0.2249	3.2403	4.1041	4.8888	4.8182	4.847	4.8493	4.7652
pos_8329	N(6)-Methyllysine	N£¨6£©-¼×»ùÀµ°±Ëá	metab_7693	-	-	-	C02728	HMDB0002038	pos	-	-	-	-	Organic acids and derivatives	Carboxylic acids and derivatives	343.2346422	2M+Na	C7H16N2O2	3.3777	0.115327021	-	30.1	9.57403317	1188-07-4	Amino acids, peptides, and analogues	3.947	4.2444	4.0485	3.6655	3.6674	3.5931	4.4116	4.3147	4.1808	3.603	3.6311	3.7709	4.5297	4.4239	4.4193	4.4227	4.4385
pos_8333	2-Octenedioic acid	2-ÐÁÏ©¶þËá	metab_7697	-	-	-	-	LMFA01170085;HMDB0000341	pos	-	-	-	-	Lipids and lipid-like molecules	Fatty Acyls	173.08108	M+H	C8H12O4	3.3708	0.015936808	70.9	-	1.422365868	5698-50-0	Fatty acids and conjugates	4.4358	4.6224	4.6734	4.3743	4.3698	4.3621	4.5428	4.5721	4.5896	4.7106	4.7015	4.6844	4.6492	4.6525	4.6352	4.6402	4.6449
pos_8348	(+/-)-Hexanoylcarnitine	-	metab_7711	-	-	-	-	-	pos	-	-	-	-	-	-	260.1859308	M+H	C13H25NO4	3.3526	0.027055173	52	-	1.14223693	-	-	4.5767	4.6092	4.3932	5.3855	5.4482	5.5402	4.1501	4.2597	4.326	4.536	4.6783	4.4978	5.2709	5.2532	5.2433	5.246	5.2436
pos_8373	Ile Trp	-	metab_7734	-	-	-	-	-	pos	-	-	-	-	-	-	318.1815362	M+H	C17H23N3O3	3.3121	0.053815584	80.5	-	1.003182297	-	-	3.8529	4.5229	4.8977	5.0263	4.9946	4.9958	5.1626	5.1382	5.0365	3.9824	3.2178	4.7458	4.6236	4.5742	4.5705	4.58	4.5703
pos_8374	5E,8E-decadienoic acid	-	metab_7735	-	-	-	-	LMFA01030212	pos	-	-	-	-	-	-	169.1225255	M+H	C10H16O2	3.3121	0.041576283	52.1	-	1.304671325	-	-	4.2765	4.2217	4.0539	3.5929	3.551	3.7612	2.7766	2.8122	3.2587	3.2965	3.4961	2.9298	4.1014	4.1522	4.1328	4.1288	4.133
pos_8381	Alanyl-Tryptophan	-	metab_7742	-	-	-	-	HMDB0013209	pos	-	-	-	-	Organic acids and derivatives	Carboxylic acids and derivatives	276.1345876	M+H	C14H17N3O3	3.2983	0.028654194	38.3	-	1.162350895	16305-75-2	Amino acids, peptides, and analogues	4.1323	4.3679	4.5865	5.264	5.1709	5.2077	4.5846	4.6133	4.5281	3.4058	3.4971	4.183	4.6575	4.6437	4.6338	4.6363	4.6243
pos_8384	Ser Val Trp	-	metab_7745	-	-	-	-	-	pos	-	-	-	-	-	-	391.1985009	M+H	C19H26N4O5	3.2915	0.086547606	67	-	2.318178497	-	-	4.3923	4.5995	4.4849	3.5492	3.7439	3.8498	5.3513	5.3466	5.2344	3.908	4.2149	4.7296	4.4205	4.3928	4.3721	4.3745	4.3158
pos_8395	Val Val Ile	-	metab_7756	-	-	-	-	-	pos	-	-	-	-	-	-	330.2390693	M+H	C16H31N3O4	3.2786	0.043347143	74.3	-	1.021786149	-	-	4.9136	5.0692	5.2442	4.576	4.7361	4.7385	5.8113	5.8435	5.7055	4.9034	4.8089	5.31	4.9385	4.8981	4.9032	4.8968	4.8946
pos_8398	Met Asp Leu	-	metab_7759	-	-	-	-	-	pos	-	-	-	-	-	-	378.1694177	M+H	C15H27N3O6S	3.2717	0.160560236	49.1	-	0.224363314	-	-	4.3729	4.1968	4.3931	3.8281	4.1084	4.0747	5.0619	5.1225	5.1507	4.2027	4.1677	4.7221	4.2354	4.3275	4.1835	4.1487	4.2314
pos_8406	Gly Trp	-	metab_7766	-	-	-	-	-	pos	-	-	-	-	-	-	262.1197104	M+H	C13H15N3O3	3.2649	0.031093649	63.8	-	4.184399386	-	-	4.7296	4.8249	4.7942	5.3913	5.3731	5.3771	4.3682	4.3263	4.4629	4.3941	4.4203	4.3354	4.9146	4.8917	4.8831	4.8857	4.8833
pos_8417	N-Acetylleucine	N-ÒÒõ£ÁÁ°±Ëá	metab_7777	-	-	-	C02710	HMDB0011756	pos	-	-	-	-	Organic acids and derivatives	Carboxylic acids and derivatives	174.1127164	M+H	C8H15NO3	3.2505	0.02256816	40.9	-	1.424789003	1188-21-2	Amino acids, peptides, and analogues	4.4926	4.4483	4.4896	4.2291	4.1651	4.0747	4.2123	4.2301	4.3077	4.5176	4.4605	4.5284	4.5525	4.5488	4.5455	4.5296	4.5339
pos_8461	Val Thr Phe	-	metab_7815	-	-	-	-	-	pos	-	-	-	-	-	-	366.2027508	M+H	C18H27N3O5	3.1831	0.046309874	49.7	-	1.10466817	-	-	4.6241	4.7869	4.8516	4.3332	4.4035	4.3031	5.4979	5.5366	5.3332	4.809	4.7922	5.1028	4.7287	4.6958	4.6824	4.6852	4.6828
pos_8469	Pro Ser Ser Arg	-	metab_7823	-	-	-	-	-	pos	-	-	-	-	-	-	446.238843	M+H	C17H31N7O7	3.1762	0.045015307	68.3	-	6.89571788	-	-	5.8544	5.1885	4.7388	5.3325	5.6689	5.3314	5.53	5.507	5.3448	5.3557	4.7723	5.5143	5.1603	5.1091	5.1425	5.152	5.1515
pos_8473	2-Methoxyestrone	2-¼×Ñõ»ù´ÆÍª	metab_7827	-	-	-	C05299	LMST02010033;HMDB0000010;362-08-3	pos	-	-	-	-	Lipids and lipid-like molecules	Steroids and steroid derivatives	623.3391535	2M+Na	C19H24O3	3.1687	0.038938772	-	34.6	8.067906143	362-08-3	Estrane steroids	5.4752	5.4882	5.3255	5.936	5.8438	5.824	4.6954	4.6363	5.0475	4.1561	3.6052	4.1639	5.157	5.1863	5.1838	5.1541	5.1525
pos_8490	Pro Phe Pro	-	metab_7844	-	-	-	-	-	pos	-	-	-	-	-	-	360.1925212	M+H	C19H25N3O4	3.1549	0.033373792	57.7	-	2.056013471	-	-	4.5655	4.6538	4.7526	4.958	4.7253	4.8107	5.0151	5.0154	4.9054	4.7019	4.4448	4.5011	4.8149	4.8178	4.7816	4.8126	4.8029
pos_8493	5b-Cyprinol sulfate	5bÁòËáÈü·Ó	metab_7846	-	-	-	C05468	HMDB0006888	pos	-	-	-	-	Lipids and lipid-like molecules	Steroids and steroid derivatives	571.2732835	M+K	C27H48O8S	3.148	0.035944485	-	32.3	5.891201682	-	Bile acids, alcohols and derivatives	5.7158	5.7211	5.8555	4.3508	4.2999	4.5132	5.7722	5.8472	5.7571	5.679	5.885	5.8299	5.463	5.4423	5.4387	5.4577	5.4238
pos_8514	Val Ala Phe	-	metab_7865	-	-	-	-	-	pos	-	-	-	-	-	-	336.1920099	M+H	C17H25N3O4	3.1151	0.081256098	71.4	-	0.67770378	-	-	4.1558	3.8971	4.5198	3.0391	3.0619	3.0819	5.6475	5.6923	5.5461	4.0594	4.0026	4.7186	4.4501	4.4491	4.4279	4.3628	4.4461
pos_8517	Glu Cys Cys	-	metab_7868	-	-	-	-	-	pos	-	-	-	-	-	-	354.0758227	M+H	C11H19N3O6S2	3.1151	0.146913954	35.9	-	-8.443136538	-	-	4.7456	4.9497	5.0149	2.8902	2.913	3.3087	4.6262	4.9083	5.0189	5.3693	5.5276	5.6011	4.4936	4.42	4.3616	4.3659	4.3459
pos_8524	Gln Ile Ile	-	metab_7874	-	-	-	-	-	pos	-	-	-	-	-	-	373.2450629	M+H	C17H32N4O5	3.1082	0.069442472	78.8	-	1.387150499	-	-	3.9816	4.2862	4.5744	3.5778	3.8603	3.3491	5.243	5.3606	5.2695	3.9693	3.6647	4.5368	4.3667	4.3191	4.298	4.3188	4.2919
pos_8543	2-Amino-4-oxo-6-(1',2',3'-trihydroxypropyl)-diquinoid-7,8-dihydroxypterin	2-°±»ù-4-Ñõ´ú-6-£¨1'£¬2'£¬3'-ÈýôÇ±û»ù£©-¶þà­ßø-7,8-¶þôÇ»ùµûßÊ	metab_7892	-	-	-	C05253	-	pos	-	-	-	-	-	-	353.1169183	M+ACN+Na	C9H15N5O6	3.08	0.053999164	-	30.9	-3.752015458	-	-	3.0658	3.5427	3.1241	4.2034	4.0833	4.198	3.1354	3.1648	3.1251	3.0865	3.1113	3.1553	4.6766	4.667	4.6297	4.666	4.6949
pos_8547	Neotussilagine	ÐÂ¹èÍé	metab_7894	-	-	-	-	HMDB0031820	pos	-	-	-	-	Organoheterocyclic compounds	Pyrrolizidines	462.2558495	2M+ACN+Na	C10H17NO3	3.0731	0.122819349	-	60	-4.035521271	147730-89-0	_	5.9109	5.3892	5.1898	3.5519	4.1778	3.7154	3.7399	4.0246	3.7728	3.4227	3.6869	2.9573	4.0228	4.0192	4.1303	4.0178	4.0186
pos_8548	Met-Leu-OH	-	metab_7895	-	-	-	-	-	pos	-	-	-	-	-	-	371.1276127	M+H	C16H22N2O6S	3.0731	0.01146258	31.5	-	1.293770134	-	-	4.4209	5.1489	4.7591	5.2979	5.2406	5.2955	4.5872	4.3912	4.6961	3.8172	3.4942	3.6972	5.6851	5.6836	5.6746	5.6772	5.6748
pos_8561	N-Acetylaspartylglutamic acid	N-ÒÒõ£Ìì¶¬°±Ëá¹È°±Ëá	metab_7907	map01100;map00250	Metabolic pathways;Alanine, aspartate and glutamate metabolism	´úÐ»Í¾¾¶;±û°±Ëá¡¢Ìì¶¬°±ËáºÍ¹È°±Ëá´úÐ»	C12270	HMDB0001067	pos	-	-	Metabolism;Metabolism	Global and overview maps;Amino acid metabolism	Organic acids and derivatives	Carboxylic acids and derivatives	346.122463	M+ACN+H	C11H16N2O8	3.053	0.021072223	-	66.3	-6.669011589	3106-85-2	Amino acids, peptides, and analogues	4.9309	5.3097	4.9044	6.2136	6.2323	6.1597	4.8887	4.9782	4.8941	4.7653	4.4571	4.266	5.8664	5.8536	5.8449	5.8473	5.8451
pos_8564	Smilanippin A	Ë¹Ã×À­ÄáÆ½A	metab_7910	-	-	-	-	HMDB0041354	pos	-	-	-	-	Lipids and lipid-like molecules	Steroids and steroid derivatives	788.4525978	M+ACN+Na	C39H64O12	3.0465	0.029328329	-	32	-4.071322149	166736-13-6	Steroidal glycosides	5.5081	5.5259	5.6891	2.5796	3.4039	3.086	5.9627	6.0168	5.9442	5.8219	5.7649	6.1329	5.2162	5.215	5.1883	5.2139	5.1961
pos_8567	Ile Val Val	-	metab_7913	-	-	-	-	-	pos	-	-	-	-	-	-	330.2390379	M+H	C16H31N3O4	3.0465	0.044052914	60.4	-	0.926390119	-	-	4.4659	4.4734	4.6401	4.9218	4.8511	4.9084	5.0713	5.1011	4.8568	4.4383	4.342	4.6352	4.5903	4.5876	4.543	4.5869	4.5764
pos_8569	2-Naphthol	2-ÝÁ·Ó	metab_7915	-	-	-	C11713	HMDB0012322	pos	-	-	-	-	Benzenoids	Naphthalenes	145.0649798	M+H	C10H8O	3.0465	0.072470482	78.8	-	1.308162865	135-19-3	Naphthols and derivatives	3.8052	4.2753	3.2906	3.6008	3.5374	2.9931	3.865	3.5748	3.0248	4.3283	2.7483	0.8276	3.8165	3.815	3.8009	3.7387	3.8124
pos_8580	Pro Pro Leu	-	metab_7925	-	-	-	-	-	pos	-	-	-	-	-	-	326.2077143	M+H	C16H27N3O4	3.0328	0.039006074	90.6	-	0.865637894	-	-	4.8383	4.933	4.9042	4.9677	4.9993	5.0581	5.6482	5.6956	5.5194	4.6721	4.8053	4.8603	4.9514	4.915	4.9112	4.9136	4.9212
pos_8589	Gardoside	èÙ×ÓÐÂß°	metab_7934	-	-	-	C16963	-	pos	-	-	-	-	-	-	375.1303041	M+H	C16H22O10	3.019	0.017157828	62.6	-	4.626241489	-	-	5.0151	5.2235	5.1861	5.4281	5.2946	5.257	5.3583	5.4061	5.3401	5.5398	5.3175	5.3886	5.0995	5.0933	5.0791	5.0889	5.0889
pos_8591	Mangostanol	Ã¢¹ûçÞ´¼	metab_7936	-	-	-	-	HMDB0029868;HMDB0041521	pos	-	-	-	-	Organoheterocyclic compounds	Benzopyrans	465.1268422	M+K	C24H26O7	3.0122	0.184649151	-	58.8	-9.782690253	184587-72-2;19275-46-8	1-benzopyrans	3.7719	3.8021	3.8302	5.5318	5.4597	5.3446	3.8415	3.8709	3.8312	3.7926	3.8174	3.8614	3.9386	4.0137	3.7786	3.9604	3.9347
pos_8593	Met Phe	-	metab_7938	-	-	-	-	-	pos	-	-	-	-	-	-	297.1270899	M+H	C14H20N2O3S	3.0122	0.09232094	46.3	-	1.181695768	-	-	2.9254	2.9555	3.8504	4.1649	3.6736	3.9071	5.1016	5.1158	4.9675	2.946	3.0588	4.2129	3.9535	3.9057	4.0115	3.9468	3.9319
pos_8597	Saponin E	Ôíß°E	metab_7942	-	-	-	-	HMDB0035958	pos	-	-	-	-	Lipids and lipid-like molecules	Prenol lipids	410.2274191	M+H+Na	C42H68O14	3.0046	0.07479574	-	71.5	-3.221408551	85191-73-7	Terpene glycosides	4.3414	4.1567	4.6416	3.3453	2.4714	2.664	5.6716	5.6347	5.3772	4.5323	4.5542	4.9477	4.3826	4.41	4.4066	4.3299	4.4069
pos_8633	Lamivudine sulfoxide	À­Ã×·ò¶¨ÑÇí¿	metab_7972	-	-	-	-	HMDB0060599	pos	-	-	-	-	Nucleosides, nucleotides, and analogues	Nucleoside and nucleotide analogues	529.0574584	2M+K	C8H11N3O4S	2.9633	0.082744614	-	56.7	0.503167024	-	_	4.0184	4.6076	2.1423	5.0356	5.7057	5.5263	2.1536	2.1828	2.1434	2.105	2.1297	2.1734	4.9499	4.8926	4.9	4.849	4.9004
pos_8635	Ser Ala Phe	-	metab_7974	-	-	-	-	-	pos	-	-	-	-	-	-	324.1556169	M+H	C15H21N3O5	2.9633	0.102634345	54.3	-	0.679773613	-	-	4.7207	4.6626	4.7295	4.5678	4.6638	4.6898	5.3857	5.4643	5.2845	4.6198	4.613	4.9341	4.6192	4.7012	4.61	4.6032	4.6016
pos_8641	Val Ala Ile	-	metab_7980	-	-	-	-	-	pos	-	-	-	-	-	-	302.2076936	M+H	C14H27N3O4	2.9564	0.05269532	74.2	-	0.865795291	-	-	4.6405	4.5623	4.7206	3.674	4.1813	4.3894	5.5288	5.6203	5.5239	4.5246	4.4197	4.9128	4.5895	4.6283	4.5736	4.576	4.5827
pos_8656	Val Asp Leu	-	metab_7991	-	-	-	-	-	pos	-	-	-	-	-	-	346.1976581	M+H	C15H27N3O6	2.9289	0.01167013	54.7	-	1.147333555	-	-	5.3848	5.31	5.4078	5.3675	5.451	5.458	5.8992	5.9232	5.6944	5.169	5.1194	5.4115	5.3076	5.3	5.2945	5.2971	5.2971
pos_8666	2-[(1E)-3-hydroxy-3-methylbut-1-en-1-yl]-5-[(E)-2-(4-hydroxyphenyl)ethenyl]benzene-1,3-diol	-	metab_7998	-	-	-	-	-	pos	-	-	-	-	-	-	351.1012517	M+K	C19H20O4	2.9152	0.141641677	-	32.7	6.197497522	-	-	3.2491	3.2792	3.3073	4.489	4.3385	4.5043	3.3186	3.348	3.3083	3.2697	3.2946	3.3385	4.2492	4.2922	4.2451	4.1198	4.268
pos_8668	Glutamylproline	¹È°±õ£¸¬°±Ëá	metab_8000	-	-	-	-	HMDB0028827	pos	-	-	-	-	Organic acids and derivatives	Carboxylic acids and derivatives	286.1399882	M+ACN+H	C10H16N2O5	2.9152	0.005835934	-	71.9	0.987392245	41745-47-5	Amino acids, peptides, and analogues	6.0388	6.0543	6.1621	5.2448	5.3665	5.288	6.2502	6.2877	6.1834	6.1443	6.2812	6.2504	5.9175	5.9167	5.912	5.9145	5.9122
pos_8669	Dioscorine	ÊíÝ÷¼î	metab_8001	-	-	-	C10142	HMDB0030305	pos	-	-	-	-	Organoheterocyclic compounds	Azaspirodecane derivatives	260.1033702	M+K	C13H19NO2	2.9152	0.013887964	-	31	-6.180275374	3329-91-7	_	4.4795	4.6349	4.4856	4.4945	4.3345	4.4827	3.9511	3.6708	4.1735	3.9518	4.1164	3.8465	4.3886	4.3994	4.4015	4.4041	4.4017
pos_8670	Val Ile	-	metab_8002	-	-	-	-	-	pos	-	-	-	-	-	-	231.1705367	M+H	C11H22N2O3	2.9152	0.010735737	71.8	-	0.945846519	-	-	5.3478	5.7043	5.9144	6.2401	6.1591	6.1587	6.3536	6.3835	6.2828	5.5581	5.2954	6.0022	5.8271	5.8279	5.8204	5.8321	5.8224
pos_8673	Met Lys Arg	-	metab_8005	-	-	-	-	-	pos	-	-	-	-	-	-	434.2503739	M+H	C17H35N7O4S	2.9083	0.090628201	33.8	-	-9.293116753	-	-	6.2439	5.7607	5.4967	3.2559	2.9738	3.4275	4.5016	4.5925	4.5584	3.1612	4.5182	4.0923	4.5537	4.592	4.5171	4.6211	4.5884
pos_8675	2-Methylbutyroylcarnitine	2-¼×»ù¶¡»ùÈâ¼î	metab_8007	-	-	-	-	LMFA07070034;HMDB0000378	pos	-	-	-	-	Lipids and lipid-like molecules	Fatty Acyls	246.1702405	M+H	C12H23NO4	2.9083	0.009275911	49.2	-	1.04351563	31023-25-3	Fatty acid esters	5.3495	5.2634	4.968	5.8415	6.1411	6.1757	5.6163	5.6395	5.7149	5.4666	5.5951	5.473	5.9081	5.9067	5.8981	5.9057	5.9021
pos_8676	Glucosyl (E)-2,6-Dimethyl-2,5-heptadienoate	ÆÏÌÑÌÇ»ù£¨E£©-2,6-¶þ¼×»ù-2,5-¸ý¶þÏ©Ëáõ¥	metab_8008	-	-	-	-	HMDB0035136	pos	-	-	-	-	Organic oxygen compounds	Organooxygen compounds	696.3209325	2M+ACN+Na	C15H24O7	2.9015	0.043844563	-	59.4	1.196455869	261949-43-3	Carbohydrates and carbohydrate conjugates	4.4883	4.3496	4.4936	5.4409	5.398	5.6055	4.4514	4.6158	4.1291	4.5568	4.756	4.7467	5.3386	5.3216	5.3489	5.3713	5.3327
pos_8683	Arg Ile Ile	-	metab_8013	-	-	-	-	-	pos	-	-	-	-	-	-	401.2876138	M+H	C18H36N6O4	2.8946	0.060892943	81.1	-	1.333405711	-	-	4.9481	4.9158	5.1251	3.6021	4.2587	3.3622	5.8983	6.001	5.9104	4.6559	4.7684	5.2966	4.9512	4.9497	4.9544	4.9072	4.9821
pos_8700	Gly Asp Leu	-	metab_8026	-	-	-	-	-	pos	-	-	-	-	-	-	304.1504516	M+H	C12H21N3O6	2.8672	0.011997191	41	-	0.460960709	-	-	5.4128	5.4391	5.4842	5.2141	5.1591	5.2075	5.5591	5.704	5.5509	5.503	5.5918	5.5742	5.4445	5.4416	5.4392	5.4322	5.4452
pos_8707	Ile Ile Ala	-	metab_8031	-	-	-	-	-	pos	-	-	-	-	-	-	316.2231085	M+H	C15H29N3O4	2.8604	0.12095128	51	-	0.081382335	-	-	4.3513	4.3569	4.5738	3.7143	4.2562	3.8106	5.7941	5.8558	5.6243	4.2855	4.2678	5.1005	4.5539	4.5688	4.4362	4.5678	4.5654
pos_8716	Nomilinic acid	ÅµÃ×ÁÖËá	metab_8037	-	-	-	-	HMDB0035771	pos	-	-	-	-	Organic oxygen compounds	Organooxygen compounds	515.2257397	M+H-H2O	C28H36O10	2.8466	0.040592671	-	42.4	-3.418350628	35930-20-2	Carbohydrates and carbohydrate conjugates	6.008	5.7183	5.4548	5.3774	5.7654	5.7048	4.8553	4.5191	4.9813	5.2593	5.2364	4.9792	5.6228	5.5797	5.6241	5.6142	5.6118
pos_8717	S-Furanopetasitin	S-ß»à«Î÷Í¡	metab_8038	-	-	-	-	HMDB0036131	pos	-	-	-	-	Lipids and lipid-like molecules	Prenol lipids	450.2329606	M+NH4	C24H32O5S	2.8466	0.022709363	-	47.1	4.835672784	34335-97-2	Sesquiterpenoids	5.1672	5.2624	5.4287	5.0566	5.2009	5.0536	5.5597	5.5416	5.4288	5.663	5.841	5.7082	5.5209	5.5026	5.5	5.4991	5.4968
pos_8718	Gly Val Leu	-	metab_8039	-	-	-	-	-	pos	-	-	-	-	-	-	288.1919923	M+H	C13H25N3O4	2.8466	0.014384607	50.5	-	0.729803806	-	-	5.3738	5.3513	5.4575	4.8407	4.9491	4.9444	5.9052	5.9148	5.7745	5.2382	5.2028	5.4573	5.1811	5.1797	5.1736	5.1907	5.1789
pos_8737	Val Ala Leu	-	metab_8057	-	-	-	-	-	pos	-	-	-	-	-	-	302.207697	M+H	C14H27N3O4	2.8185	0.012091054	63.9	-	0.877028419	-	-	5.2218	5.2207	5.352	4.4264	4.6707	4.8799	5.8944	5.9014	5.7446	5.0711	5.0272	5.4449	5.0696	5.0681	5.0646	5.0562	5.0626
pos_8738	Alpha-Methylphenylalanine	-	metab_8058	-	-	-	-	HMDB0029223	pos	-	-	-	-	Phenylpropanoids and polyketides	Phenylpropanoic acids	144.0809249	M+H-2H2O	C10H13NO2	2.8185	0.006560914	-	63.5	0.833177763	-	_	5.5217	5.522	5.4641	5.7	5.6998	5.6644	5.4396	5.4277	5.5901	5.3305	5.2903	5.2427	5.5029	5.509	5.5079	5.5104	5.5081
pos_8747	Thr Phe	-	metab_8066	-	-	-	-	-	pos	-	-	-	-	-	-	267.1341856	M+H	C13H18N2O4	2.8048	0.007434622	75.1	-	0.947205825	-	-	5.6102	5.7625	5.9167	6.2132	6.11	6.1169	6.1244	6.1394	6.0352	5.6753	5.5194	5.8569	5.8269	5.8281	5.821	5.8243	5.8213
pos_8749	(S)-a-Amino-2,5-dihydro-5-oxo-4-isoxazolepropanoic acid N2-glucoside	£¨S£© -a-°±»ù-2,5-¶þÇâ-5-Ñõ´ú-4-Òì¶ñßò±ûÍéËáN2ÌÇÜÕ	metab_8068	-	-	-	-	HMDB0029404	pos	-	-	-	-	Organic oxygen compounds	Organooxygen compounds	376.1330793	M+ACN+H	C12H18N2O9	2.7979	0.065290399	-	76.8	-5.915653963	29790-46-3	Carbohydrates and carbohydrate conjugates	4.2443	4.8666	4.6913	1.5587	1.5809	1.5696	5.0277	4.9939	4.5193	5.2742	4.8937	4.8645	4.1853	4.1943	4.2119	4.1761	4.1342
pos_8758	Trp Val	-	metab_8077	-	-	-	-	-	pos	-	-	-	-	-	-	304.1657244	M+H	C16H21N3O3	2.791	0.113202344	65.7	-	0.515906416	-	-	3.053	3.3593	3.1112	2.936	2.9588	3.5382	5.152	5.2756	5.1605	3.0736	3.3786	3.9983	3.4536	3.4523	3.5153	3.555	3.45
pos_8759	ALANYL-dl-PHENYLALANINE	-	metab_8078	-	-	-	-	-	pos	-	-	-	-	-	-	237.1235503	M+H	C12H16N2O3	2.791	0.005667114	86.2	-	0.768432376	-	-	5.1868	5.327	5.4593	5.7035	5.6779	5.7097	5.8118	5.8266	5.7454	5.2868	5.1468	5.4648	5.392	5.3905	5.3959	5.3895	5.391
pos_8762	Gly Ala Thr Ile	-	metab_8080	-	-	-	-	-	pos	-	-	-	-	-	-	361.208789	M+H	C15H28N4O6	2.7842	0.102396795	64.1	-	1.743415684	-	-	4.8707	4.632	4.8026	4.3869	4.4845	4.4384	5.4475	5.4552	5.2459	4.4697	4.1095	4.9211	4.1112	4.134	4.2218	4.1324	4.1569
pos_8774	Ser Glu Leu	-	metab_8090	-	-	-	-	-	pos	-	-	-	-	-	-	348.176893	M+H	C14H25N3O7	2.7636	0.031952481	50.8	-	1.055543038	-	-	5.4416	5.3251	5.4084	5.3274	5.4057	5.4176	5.5293	5.5769	5.4894	5.0533	4.9993	5.2346	5.1719	5.1922	5.196	5.2106	5.1891
pos_8775	Glu Val Ile	-	metab_8091	-	-	-	-	-	pos	-	-	-	-	-	-	360.2132461	M+H	C16H29N3O6	2.7636	0.01655345	56.6	-	0.929777954	-	-	5.0912	4.9424	5.1707	5.7214	5.8033	5.7832	5.7472	5.7707	5.6095	4.8644	4.8781	5.2338	5.3312	5.3364	5.3171	5.3254	5.3265
pos_8787	Ala Pro Phe	-	metab_8101	-	-	-	-	-	pos	-	-	-	-	-	-	334.1773797	M+H	C17H23N3O4	2.7492	0.03879407	65	-	3.743011524	-	-	4.9133	4.9552	4.9551	4.7029	4.6289	4.546	5.522	5.5298	5.4309	4.9554	4.9127	5.1127	4.7217	4.6864	4.7108	4.6827	4.6926
pos_8788	(+/-)-3-[(2-methyl-3-furyl)thio]-2-butanone	£¨+/-£©-3-[£¨2-¼×»ù-3-¿·»ù£©Áò´ú]-2-¶¡Íª	metab_8102	-	-	-	-	HMDB0032401	pos	-	-	-	-	Organosulfur compounds	Thioethers	185.0633264	M+H	C9H12O2S	2.7492	0.019701208	47.5	-	1.354610772	61295-44-1	Aryl thioethers	3.8265	4.2176	3.8054	4.5783	4.3824	4.5306	3.9731	4.1698	4.2676	4.0089	2.8722	3.5988	4.493	4.5104	4.5138	4.5089	4.5139
pos_8791	Quadranguloside	ËÄ·½ÌÇÜÕ	metab_8104	-	-	-	-	HMDB0035905	pos	-	-	-	-	Lipids and lipid-like molecules	Steroids and steroid derivatives	576.2843133	M+2Na	C54H90O23	2.7424	0.019782959	-	68.1	2.617114147	100182-36-3	Steroidal glycosides	5.964	6.0945	6.1362	5.4544	5.5303	5.391	6.1704	6.1977	6.1371	6.2474	6.3363	6.2765	6.0147	6.0132	6.0178	6.0319	6.0101
pos_8792	Withaperuvin B	ÓÃ°¢ÆÕÈá·ÒB	metab_8105	-	-	-	-	HMDB0034191;LMST01160021	pos	-	-	-	-	Lipids and lipid-like molecules	Steroids and steroid derivatives	553.2989946	M+CH3OH+H	C28H40O9	2.7424	0.007538181	-	70.7	-3.324142573	81644-35-1	Steroid lactones	7.1212	7.1399	7.2324	6.4521	6.5825	6.4591	7.3006	7.3326	7.2222	7.2027	7.3728	7.3162	6.9938	6.9922	6.9923	6.9926	6.9855
pos_8796	Gly Phe	-	metab_8109	-	-	-	-	-	pos	-	-	-	-	-	-	223.1079522	M+H	C11H14N2O3	2.7424	0.006446668	87.9	-	1.050972728	-	-	5.9126	5.9422	6.0046	5.8302	5.8346	5.8669	6.2692	6.2904	6.2193	5.8947	6.0421	6.0799	5.8866	5.8944	5.8909	5.8913	5.8911
pos_8811	3-Hydroxy-4-methylanthranilate	-	metab_8121	-	-	-	C03986	-	pos	-	-	-	-	-	-	168.0657195	M+H	C8H9NO3	2.7286	0.060741167	33.4	-	1.196740224	-	-	3.8425	3.6711	3.8067	4.0108	3.9234	3.9235	4.0671	4.0747	4.2114	4.0443	3.8675	3.9742	4.1284	4.0845	4.1385	4.1568	4.1386
pos_8816	Ala Pro Leu	-	metab_8126	-	-	-	-	-	pos	-	-	-	-	-	-	300.1919543	M+H	C14H25N3O4	2.7218	0.037944117	63.6	-	0.573305628	-	-	5.3915	5.3464	5.4306	4.9826	5.0828	5.0894	5.7387	5.6963	5.5857	5.2448	5.2203	5.3684	5.1526	5.1511	5.1543	5.1261	5.1726
pos_8821	Hexyl glucoside	¼º»ùÆÏÌÑÌÇÜÕ	metab_8131	-	-	-	-	HMDB0031688	pos	-	-	-	-	Lipids and lipid-like molecules	Fatty Acyls	306.1913244	M+ACN+H	C12H24O6	2.7149	0.017548454	-	56.4	0.796503893	59080-45-4	Fatty acyl glycosides	5.3293	5.2554	5.3751	2.9716	2.9944	2.9827	4.502	4.5971	4.2296	5.002	5.1303	4.712	5.0158	5.0335	5.0261	5.0349	5.0302
pos_8831	Asp Trp	-	metab_8141	-	-	-	-	-	pos	-	-	-	-	-	-	320.1244299	M+H	C15H17N3O5	2.7011	0.03356187	75	-	1.042940665	-	-	4.6905	4.5992	4.7653	5.3815	5.4346	5.3657	4.6777	4.7266	4.7186	4.1967	4.0387	4.2855	4.8592	4.8887	4.8542	4.8644	4.8543
pos_8843	Phe Met	-	metab_8153	-	-	-	-	-	pos	-	-	-	-	-	-	297.1269937	M+H	C14H20N2O3S	2.6874	0.159970558	66.2	-	0.856819234	-	-	3.8377	3.9891	4.2043	3.0626	3.4428	3.744	5.2208	5.2456	5.1028	2.6704	3.5123	4.0241	3.9481	3.7535	3.8848	3.9195	3.9157
pos_8844	Pro Trp	-	metab_8154	-	-	-	-	-	pos	-	-	-	-	-	-	302.1501826	M+H	C16H19N3O3	2.6874	0.00816467	61	-	0.878972231	-	-	5.1317	5.0774	5.1852	5.3671	5.413	5.3944	5.0853	5.1826	5.1413	4.9831	4.9469	5.0421	5.2017	5.2021	5.1958	5.2011	5.2058
pos_8848	4-hydroxy-5-[4-hydroxy-3-(sulfooxy)phenyl]pentanoic acid	4-ôÇ»ù-5-[4-ôÇ»ù-3-£¨»Ç»ù£©±½»ù]ÎìËá	metab_8158	-	-	-	-	HMDB0127746	pos	-	-	-	-	Lipids and lipid-like molecules	Fatty Acyls	324.0751128	M+NH4	C11H14O8S	2.6806	0.018179959	-	31.1	1.140009993	-	Fatty acids and conjugates	5.0361	5.516	4.7622	4.4655	3.8044	3.5867	5.8041	5.7631	5.8797	4.4781	1.1399	1.1808	4.9233	4.9433	4.9362	4.9422	4.9365
pos_8849	Ser Thr Ile	-	metab_8159	-	-	-	-	-	pos	-	-	-	-	-	-	320.1818691	M+H	C13H25N3O6	2.6806	0.025028357	51.5	-	0.805593082	-	-	5.3387	5.217	5.3841	4.633	4.7815	4.6854	5.3798	5.404	5.2707	4.9703	4.9692	5.1494	4.8985	4.9193	4.8941	4.8962	4.8939
pos_8855	Ciliatine	ÏËÃ«³æ¼î	metab_8164	map01100;map02010;map00440	Metabolic pathways;ABC transporters;Phosphonate and phosphinate metabolism	´úÐ»Í¾¾¶;ABC×ªÔËµ°°×;ì¢ËáÑÎºÍì¢ËáÑÎ´úÐ»	C03557	HMDB0011747	pos	-	-	Metabolism;Environmental Information Processing;Metabolism	Global and overview maps;Membrane transport;Metabolism of other amino acids	Organic acids and derivatives	Organic phosphonic acids and derivatives	273.0398094	2M+Na	C2H8NO3P	2.673	0.012896865	-	34.2	8.914954747	2041-14-7	Organic phosphonic acids	5.8007	5.3932	5.1513	3.7728	4.2241	3.9907	4.8456	4.499	4.7899	3.9546	3.2139	3.1208	4.7376	4.7515	4.748	4.7506	4.7445
pos_8859	2-(4-Methyl-5-thiazolyl)ethyl formate	2-£¨4-¼×»ù-5-àçßò»ù£©¼×ËáÒÒõ¥	metab_8168	-	-	-	-	HMDB0032420	pos	-	-	-	-	Organoheterocyclic compounds	Azoles	172.0428361	M+H	C7H9NO2S	2.6662	0.151439746	33.1	-	0.936462086	90731-56-9	Thiazoles	2.7817	2.8118	2.8399	2.6648	2.6876	2.676	2.8512	2.8806	2.8409	2.8023	2.8271	2.8711	3.427	3.4486	3.4451	3.5629	3.4058
pos_8864	Glu Trp	-	metab_8173	-	-	-	-	-	pos	-	-	-	-	-	-	334.1401894	M+H	C16H19N3O5	2.6593	0.125427297	80.2	-	1.327613751	-	-	4.7646	4.638	4.6405	5.0102	4.9332	4.9203	4.9139	4.9331	4.921	3.882	3.5344	4.3643	4.5497	4.5483	4.4878	4.6321	4.5282
pos_8871	Asn Glu Leu	-	metab_8179	-	-	-	-	-	pos	-	-	-	-	-	-	375.1877606	M+H	C15H26N4O7	2.6524	0.02230612	64.5	-	0.895124428	-	-	5.7724	5.6525	5.7374	5.4684	5.5127	5.5627	6.1067	6.1494	6.0278	5.551	5.5625	5.7794	5.5615	5.5577	5.5541	5.5714	5.545
pos_8876	7-Aminoflunitrazepam	-	metab_8184	-	-	-	-	-	pos	-	-	-	-	-	-	266.1062614	M+H-H2O	C16H14FN3O	2.6456	0.022324159	-	36.1	-8.97400304	-	-	5.48	5.3288	5.1782	4.2895	4.3645	4.5139	4.981	4.9616	5.6039	4.2467	4.2889	4.2942	4.5082	4.507	4.5139	4.5202	4.494
pos_8884	[5,7-dihydroxy-2-(3-hydroxyphenyl)-6-methoxy-4-oxo-3,4-dihydro-2H-1-benzopyran-3-yl]oxidanesulfonic acid	-	metab_8192	-	-	-	-	-	pos	-	-	-	-	-	-	421.0230927	M+Na	C16H14O10S	2.6387	0.009062252	-	41.1	7.799356402	-	-	3.3261	3.3563	3.3843	4.5796	5.3401	4.914	3.3957	3.4251	3.3854	3.3467	3.3716	3.4156	4.9807	4.9909	4.9848	4.9873	4.9888
pos_8887	Pentacarboxyl porphyrinogen III	ÎåôÈ»ùß²ßøÔ­III	metab_8195	-	-	-	-	HMDB0001957	pos	-	-	-	-	Organoheterocyclic compounds	Tetrapyrroles and derivatives	718.3082031	M+NH4	C37H40N4O10	2.6318	0.160336567	-	36	-0.094160214	-	Porphyrins	3.7664	4.1468	4.5585	5.7036	5.6586	5.6002	4.3461	4.2667	4.2612	4.7412	4.7947	4.4945	4.2731	4.4321	4.4691	4.3865	4.3915
pos_8891	Hydrocinnamic acid	Çâ»¯Èâ¹ðËá	metab_8199	map01100;map00360	Metabolic pathways;Phenylalanine metabolism	´úÐ»Í¾¾¶;±½±û°±Ëá´úÐ»	C05629	HMDB0000764	pos	-	-	Metabolism;Metabolism	Global and overview maps;Amino acid metabolism	Phenylpropanoids and polyketides	Phenylpropanoic acids	192.1021331	M+ACN+H	C9H10O2	2.6318	0.018524578	-	51.9	1.519551275	501-52-0	_	5.1108	4.8327	4.4967	2.6178	3.7103	3.4856	2.8633	2.8335	3.4947	4.0491	4.462	3.7329	4.5281	4.5383	4.5453	4.5481	4.5455
pos_8895	Oleanolic acid 3-[rhamnosyl-(1->4)-glucosyl-(1->6)-glucoside]	-	metab_8202	-	-	-	-	HMDB0040860	pos	-	-	-	-	Lipids and lipid-like molecules	Prenol lipids	475.2636119	M+H+Na	C48H78O17	2.625	0.021675023	-	55.1	7.366875218	160845-07-8	Terpene glycosides	4.254	4.1303	4.3219	6.1891	5.9245	5.9353	4.5659	4.55	4.3563	4.7406	4.7583	4.799	5.7304	5.7071	5.7255	5.728	5.7178
pos_8898	L-2-Amino-3-(oxalylamino)propanoic acid	L-2-°±»ù-3-£¨²Ýõ£°±»ù£©±ûËá	metab_8205	-	-	-	C04209	HMDB0029402	pos	-	-	-	-	Organic acids and derivatives	Carboxylic acids and derivatives	141.0280742	M+H-2H2O	C5H8N2O5	2.625	0.023979114	-	54.9	-7.919644224	5302-45-4	Amino acids, peptides, and analogues	2.591	2.6211	2.6491	4.3798	4.298	4.4556	2.6604	2.6898	2.6502	2.6116	2.6364	2.6803	4.6698	4.6651	4.6469	4.6674	4.6743
pos_8900	Physalin I	-	metab_8207	-	-	-	-	HMDB0034402	pos	-	-	-	-	Lipids and lipid-like molecules	Steroids and steroid derivatives	597.1692043	M+K	C29H34O11	2.6181	0.041295036	-	76.7	-7.283378253	-	Physalins and derivatives	3.5067	3.5368	3.5649	5.6484	5.2588	5.2914	3.5762	3.6057	3.566	3.5273	3.5522	3.5961	4.3317	4.3765	4.373	4.3725	4.3653
pos_8902	2'-Deoxyinosine triphosphate	2'-ÍÑÑõºËÜÕÈýÁ×Ëá	metab_8209	-	-	-	-	-	pos	-	-	-	-	-	-	510.0169933	M+NH4	C10H15N4O13P3	2.6181	0.151514987	-	37.1	-3.412096147	-	-	3.4072	3.4373	3.4654	3.2901	3.7016	3.3013	3.4767	3.5062	3.4665	3.4278	3.4527	3.4966	4.3705	4.2992	4.3418	4.1899	4.3437
pos_8912	Thr Trp	-	metab_8217	-	-	-	-	-	pos	-	-	-	-	-	-	306.1458825	M+H	C15H19N3O4	2.6112	0.082860211	74.2	-	3.441087297	-	-	3.7397	3.6094	3.4521	4.8737	4.8755	4.89	4.762	4.7238	4.5172	3.6292	3.2361	4.0825	4.0131	4.0552	3.9533	4.0173	4.0231
pos_8935	Ile Pro	-	metab_8238	-	-	-	-	-	pos	-	-	-	-	-	-	229.154961	M+H	C11H20N2O3	2.5831	0.004325161	41.4	-	1.279918974	-	-	7.0897	7.0585	7.0713	7.0941	7.144	7.1133	6.6023	6.5799	6.7669	6.852	6.7821	6.7718	6.8947	6.8937	6.8934	6.8948	6.8902
pos_8959	Asn Thr Leu	-	metab_8257	-	-	-	-	-	pos	-	-	-	-	-	-	347.1929176	M+H	C14H26N4O6	2.5625	0.011847649	71.2	-	1.174627917	-	-	5.581	5.5146	5.6143	5.6288	5.7071	5.7228	5.9709	5.9826	5.9155	5.3945	5.3628	5.6554	5.5808	5.5793	5.5896	5.5765	5.5784
pos_8979	Leu Leu Gln	-	metab_8274	-	-	-	-	-	pos	-	-	-	-	-	-	373.2451866	M+H	C17H32N4O5	2.5418	0.02374215	51.1	-	1.719436701	-	-	4.6738	4.626	4.8377	3.7912	4.057	3.9614	5.4751	5.4381	5.3462	4.6127	4.5843	4.8909	4.5325	4.5265	4.523	4.5486	4.5266
pos_8981	Hydroxypentobarbital	-	metab_8276	-	-	-	-	-	pos	-	-	-	-	-	-	243.1341898	M+H	C11H18N2O4	2.5418	0.008695032	34.6	-	1.058427526	-	-	5.2393	5.4155	5.5834	6.1528	6.0327	6.1097	5.9632	5.958	5.8649	5.2955	5.0812	5.5913	5.6814	5.6799	5.6781	5.6864	5.6766
pos_8983	Leu Lys Ser Asp	-	metab_8278	-	-	-	-	-	pos	-	-	-	-	-	-	462.2565848	M+H	C19H35N5O8	2.5349	0.278210176	33.5	-	1.615781092	-	-	5.5234	5.0944	4.819	4.1318	3.4519	3.9149	3.6351	4.1071	3.8088	0.1595	3.9911	2.7241	3.9709	3.6079	3.9518	3.9528	3.9035
pos_8987	Ile Leu	-	metab_8282	-	-	-	-	-	pos	-	-	-	-	-	-	245.186253	M+H	C12H24N2O3	2.5349	0.011651545	58.4	-	1.162968563	-	-	5.1829	5.449	5.6703	5.6073	5.6287	5.6063	5.8996	5.9121	5.8013	5.3716	5.0839	5.7111	5.3891	5.3761	5.3863	5.3867	5.3865
pos_8990	Cys Cys Ile	-	metab_8285	-	-	-	-	-	pos	-	-	-	-	-	-	338.1216777	M+H	C12H23N3O4S2	2.5281	0.040932838	37.2	-	4.161973554	-	-	4.3881	4.3189	4.2239	4.4401	4.2568	4.7136	4.1109	4.0419	4.1078	4.8577	4.811	4.6974	4.8291	4.8279	4.8244	4.865	4.8247
pos_9003	Canescein	¿¨ÄÚÐÁ	metab_8297	-	-	-	-	HMDB0029313	pos	-	-	-	-	Organoheterocyclic compounds	Isobenzofurans	630.291895	M+ACN+Na	C29H42O11	2.5068	0.014591999	-	60.6	6.027237892	22333-73-9	_	5.4668	5.4707	5.5614	5.8907	5.9785	5.9253	5.6099	5.6224	5.4968	5.5524	5.7325	5.6807	5.1656	5.1603	5.1767	5.1632	5.1646
pos_9014	3,4,5-trihydroxy-6-(1-oxo-1H-isochromene-3-carbonyloxy)oxane-2-carboxylic acid	-	metab_8307	-	-	-	-	-	pos	-	-	-	-	-	-	384.0898097	M+NH4	C16H14O10	2.5	0.023470696	-	48.5	-7.409903424	-	-	5.227	5.0913	5.068	5.4879	5.077	4.9357	3.4313	3.4599	4.4226	4.9021	4.8244	4.7918	5.4933	5.4673	5.4883	5.4908	5.4845
pos_9019	Gly Leu	-	metab_8311	-	-	-	-	-	pos	-	-	-	-	-	-	189.1235868	M+H	C8H16N2O3	2.4931	0.01093164	53.3	-	1.158955897	-	-	6.2206	6.2245	6.2851	6.2495	6.248	6.286	6.4963	6.5174	6.4602	6.1363	6.2896	6.3175	6.2032	6.2018	6.211	6.2064	6.1985
pos_9030	Met Ile Gln	-	metab_8320	-	-	-	-	-	pos	-	-	-	-	-	-	391.2011635	M+H	C16H30N4O5S	2.4725	0.031206186	49.9	-	0.502214968	-	-	4.1867	4.2657	4.3648	3.61	3.5844	3.1858	5.6391	5.6388	5.5918	4.1815	4.419	5.0664	4.3869	4.3927	4.3974	4.3901	4.3622
pos_9032	Gly Gly Pro Leu	-	metab_8322	-	-	-	-	-	pos	-	-	-	-	-	-	343.1978718	M+H	C15H26N4O5	2.4725	0.019972123	76.9	-	0.804807648	-	-	5.7346	5.7634	5.8556	5.3879	5.52	5.4337	6.0145	6.0381	5.8962	5.9366	5.9972	6.0314	5.6853	5.6838	5.6838	5.7008	5.6779
pos_9034	Blumealactone C	-	metab_8324	-	-	-	-	HMDB0035357	pos	-	-	-	-	Lipids and lipid-like molecules	Prenol lipids	687.2736251	2M+K	C17H24O6	2.4656	0.046667053	-	54.6	-6.339370368	111545-48-3	Terpene lactones	5.6588	5.7895	5.8918	4.3292	4.6992	4.1037	5.8742	5.8877	5.8903	5.9594	6.0929	6.0089	5.6796	5.6837	5.7009	5.6444	5.675
pos_9037	Arg Trp	-	metab_8327	-	-	-	-	-	pos	-	-	-	-	-	-	361.1984925	M+H	C17H24N6O3	2.4656	0.013878371	58.7	-	0.63134743	-	-	5.4479	5.3817	5.3834	5.2064	5.4518	5.353	4.4444	4.2921	4.4126	4.747	4.7375	4.3341	5.1334	5.132	5.1284	5.1189	5.1234
pos_9046	His Ile Ile	-	metab_8336	-	-	-	-	-	pos	-	-	-	-	-	-	382.2453872	M+H	C18H31N5O4	2.4588	0.056228532	72.2	-	1.327981532	-	-	4.2237	4.4792	4.6326	3.7489	4.0038	4.036	5.5816	5.617	5.5284	4.4087	4.3987	4.9189	4.5046	4.5594	4.5124	4.5151	4.5003
pos_9061	Asparagoside F	Â«ËñÜÕF	metab_8350	-	-	-	-	HMDB0029321	pos	-	-	-	-	Lipids and lipid-like molecules	Steroids and steroid derivatives	529.2628425	M+H+Na	C50H82O22	2.4381	0.056429311	-	38	-0.566725568	60267-26-7	Steroidal glycosides	5.1609	5.1158	5.1702	6.0619	6.0456	5.924	4.7206	4.9856	4.7486	5.0737	5.0923	5.094	5.4381	5.4485	5.4489	5.4357	5.3876
pos_9063	PS(22:6(4Z,7Z,10Z,13Z,16Z,19Z)/20:5(5Z,8Z,11Z,14Z,17Z))	-	metab_8352	map01100;map00564;map01110;map00260	Metabolic pathways;Glycerophospholipid metabolism;Biosynthesis of secondary metabolites;Glycine, serine and threonine metabolism	´úÐ»Í¾¾¶;¸ÊÓÍÁ×Ö¬´úÐ»;´Î¼¶´úÐ»²úÎïµÄÉúÎïºÏ³É;¸Ê°±Ëá¡¢Ë¿°±ËáºÍËÕ°±Ëá´úÐ»	C02737	HMDB0112873;LMGP03010840	pos	Lipids	Phospholipids	Metabolism;Metabolism;Metabolism;Metabolism	Global and overview maps;Lipid metabolism;Global and overview maps;Amino acid metabolism	Lipids and lipid-like molecules	Glycerophospholipids	438.7434073	M+H+Na	C48H72NO10P	2.4381	0.027921404	-	54.7	1.093512916	-	Glycerophosphoserines	3.3877	0.7305	0.7535	5.4744	5.2535	4.9718	0.7629	2.4304	2.3597	2.6996	3.4254	3.4536	4.9182	4.9395	4.9358	4.9133	4.9377
pos_9070	Galactaric acid	°ëÈéËá	metab_8357	map01100;map00053	Metabolic pathways;Ascorbate and aldarate metabolism	´úÐ»Í¾¾¶;¿¹»µÑªËáºÍÈ©Ëá´úÐ»	C00879	HMDB0000639;LMFA01170107	pos	-	-	Metabolism;Metabolism	Global and overview maps;Carbohydrate metabolism	Organic oxygen compounds	Organooxygen compounds	252.0730113	M+ACN+H	C6H10O8	2.4313	0.009394889	-	41.2	7.70567365	526-99-8	Carbohydrates and carbohydrate conjugates	5.0008	5.0236	4.7255	5.7223	5.4085	5.5376	4.5911	4.737	5.1251	5.1368	5.4145	5.1958	5.6525	5.6623	5.6577	5.6624	5.6601
pos_9078	Val Lys Phe	-	metab_8365	-	-	-	-	-	pos	-	-	-	-	-	-	393.2502287	M+H	C20H32N4O4	2.4169	0.086248671	48.9	-	1.521363837	-	-	4.4376	4.181	4.6113	3.0833	3.1061	3.0945	5.2966	5.3793	5.2753	4.2735	4.2797	4.7412	4.1955	4.1576	4.1428	4.1593	4.0902
pos_9103	Ile Glu Lys Thr	-	metab_8390	-	-	-	-	-	pos	-	-	-	-	-	-	490.2879734	M+H	C21H39N5O8	2.3894	0.056886826	51	-	1.704049393	-	-	5.2785	5.413	5.5353	3.4475	3.93	2.6712	5.1262	5.0401	5.193	5.4174	5.5452	5.6918	5.0782	5.0766	5.0352	5.0266	5.0735
pos_9111	Nevskin	-	metab_8398	-	-	-	-	HMDB0030162	pos	-	-	-	-	Phenylpropanoids and polyketides	Coumarins and derivatives	414.2351466	2M+3H2O+2H	C24H32O5	2.3825	0.022548928	-	39.5	-3.466863319	61490-17-3	_	5.7293	5.7967	5.8637	5.5727	5.8215	5.6504	5.9387	5.9358	5.803	5.9059	5.9948	5.9662	5.7791	5.7808	5.7731	5.7969	5.7733
pos_9123	Pro Tyr Gly	-	metab_8409	-	-	-	-	-	pos	-	-	-	-	-	-	336.155759	M+H	C16H21N3O5	2.3688	0.002577204	39.2	-	1.079487015	-	-	5.6249	5.6316	5.5306	5.536	5.4738	5.4355	5.3555	5.3648	5.4143	5.6578	5.6256	5.4763	5.6319	5.6333	5.6316	5.6341	5.6319
pos_9126	Val Arg Ile	-	metab_8411	-	-	-	-	-	pos	-	-	-	-	-	-	387.271871	M+H	C17H34N6O4	2.3619	0.015013989	66.3	-	1.141513883	-	-	5.1721	5.1567	5.2934	3.5685	4.0945	4.4164	6.1042	6.1865	6.1051	5.0215	5.0751	5.6272	5.1962	5.1831	5.1795	5.1822	5.1863
pos_9127	Asn Leu	-	metab_8412	-	-	-	-	-	pos	-	-	-	-	-	-	246.1451199	M+H	C10H19N3O4	2.3619	0.008789383	84.8	-	1.172181137	-	-	5.8291	5.7885	5.9464	6.1217	6.1627	6.1558	5.8107	5.8565	5.8265	5.5829	5.492	5.6695	5.8642	5.873	5.8705	5.8741	5.8697
pos_9130	Leu Cys	-	metab_8415	-	-	-	-	-	pos	-	-	-	-	-	-	235.1113638	M+H	C9H18N2O3S	2.3619	0.007908218	52.6	-	1.169894112	-	-	6.1034	5.7754	5.226	7.4	6.9412	6.8284	7.0439	7.2156	7.3251	4.4163	4.8617	4.3631	6.9322	6.9412	6.9376	6.9401	6.9376
pos_9154	Tryptophyl-Glutamine	É«°±Ëá¹È°±õ£°·	metab_8436	-	-	-	-	HMDB0029081	pos	-	-	-	-	Organic acids and derivatives	Carboxylic acids and derivatives	365.181909	M+CH3OH+H	C16H20N4O4	2.3413	0.04122347	-	39.3	-0.112390193	-	Amino acids, peptides, and analogues	4.4985	4.6708	4.6916	3.201	3.3208	3.2731	5.504	5.557	5.3898	4.742	4.7411	5.0765	4.632	4.6672	4.6276	4.6227	4.6387
pos_9158	Glu Phe Gly	-	metab_8440	-	-	-	-	-	pos	-	-	-	-	-	-	352.1507041	M+H	C16H21N3O6	2.3345	0.026381473	36.7	-	1.117027544	-	-	5.2026	5.1779	5.1392	5.151	5.1549	5.2345	5.4036	5.5054	5.2842	4.7259	4.8706	4.9385	5.0476	5.0524	5.0488	5.0258	5.0551
pos_9163	3,4-Bis(7-chloroindol-3-yl)pyrrole-2,5-dicarboxylate	-	metab_8443	map01100;map01110;map00404	Metabolic pathways;Biosynthesis of secondary metabolites;Staurosporine biosynthesis	´úÐ»Í¾¾¶;´Î¼¶´úÐ»²úÎïµÄÉúÎïºÏ³É;StaurosporineÉúÎïºÏ³É	C19698	-	pos	-	-	Metabolism;Metabolism;Metabolism	Global and overview maps;Global and overview maps;Biosynthesis of other secondary metabolites	-	-	454.0334555	M+H	C22H13Cl2N3O4	2.3276	0.285548237	40.3	-	-4.706715761	-	-	4.0547	4.0849	4.113	3.9377	3.9605	3.9489	4.1243	4.1537	4.114	4.0754	4.1002	4.1442	4.3653	4.0649	4.4016	4.4543	4.3597
pos_9181	N-Desmethylritonavir	È¥¼×»ùÀûÍÐÄÇÎ¤	metab_8460	-	-	-	-	HMDB0060896	pos	-	-	-	-	Organic acids and derivatives	Carboxylic acids and derivatives	739.3266428	M+CH3OH+H	C36H46N6O5S2	2.3071	0.009186542	-	78.2	-5.605244669	-	Amino acids, peptides, and analogues	6.3884	6.4155	6.5384	5.2381	5.2596	5.2444	6.5147	6.551	6.4657	6.5905	6.7131	6.7201	6.267	6.2742	6.274	6.2731	6.2661
pos_9183	Asp His Phe Pro	-	metab_8462	-	-	-	-	-	pos	-	-	-	-	-	-	515.2261422	M+H	C24H30N6O7	2.3071	0.059559652	39.5	-	2.466704466	-	-	5.9374	5.7029	5.3106	5.2721	5.6072	5.6024	5.085	4.6446	4.8801	5.2587	5.3411	5.0263	5.5536	5.5518	5.5506	5.5531	5.492
pos_9185	Digitoxigenin 3-[glucosyl-(1->6)-glucosyl-(1->4)-2,6-dideoxyribohexoside]	-	metab_8464	-	-	-	-	HMDB0034321	pos	-	-	-	-	Lipids and lipid-like molecules	Steroids and steroid derivatives	415.2170659	M+2H	C41H64O17	2.3071	0.029715764	-	44.2	6.311370583	220710-06-5	Steroid lactones	4.408	4.2632	4.7816	5.2651	5.1546	5.0461	5.2938	5.4163	4.9909	4.0964	4.1561	4.5157	4.6076	4.6338	4.6239	4.6328	4.6418
pos_9186	Val His Ile	-	metab_8465	-	-	-	-	-	pos	-	-	-	-	-	-	368.2296385	M+H	C17H29N5O4	2.3071	0.033511552	79.8	-	1.110182818	-	-	5.3038	5.3306	5.4563	4.4468	4.8308	4.9006	5.936	5.9812	5.8422	5.2169	5.1654	5.5104	5.152	5.1877	5.1794	5.1867	5.1842
pos_9192	Butyryl-L-carnitine	-	metab_8469	-	-	-	C02862	HMDB0002013	pos	-	-	-	-	Lipids and lipid-like molecules	Fatty Acyls	232.1545818	M+H	C11H21NO4	2.2934	0.014936941	60.9	-	1.069299425	25576-40-3	Fatty acid esters	5.855	5.6697	5.5665	6.2705	6.4355	6.4062	5.9493	6.0401	6.1049	5.8489	5.8775	5.8824	6.0465	6.05	6.0503	6.0622	6.0467
pos_9196	Asp Gly Ile	-	metab_8472	-	-	-	-	-	pos	-	-	-	-	-	-	304.1501932	M+H	C12H21N3O6	2.2865	0.01557677	38.3	-	-0.391308305	-	-	5.52	5.5284	5.5691	5.4193	5.4149	5.3852	5.6529	5.7401	5.6403	5.5078	5.6245	5.6065	5.5028	5.5199	5.5184	5.5153	5.5166
pos_9204	Glu Phe	-	metab_8479	-	-	-	-	-	pos	-	-	-	-	-	-	295.1291297	M+H	C14H18N2O5	2.2728	0.013234473	86.4	-	0.957236546	-	-	4.5967	5.0523	5.2379	5.6602	5.6079	5.5996	5.8611	5.8729	5.8121	4.8977	4.5399	5.4317	5.2996	5.3148	5.3077	5.3102	5.3118
pos_9205	Tyrosyl-Hydroxyproline	-	metab_8480	-	-	-	-	HMDB0029106	pos	-	-	-	-	Organic acids and derivatives	Carboxylic acids and derivatives	277.1185955	M+H-H2O	C14H18N2O5	2.2728	0.037759336	-	60.5	1.060858664	936346-34-8	Amino acids, peptides, and analogues	4.6692	3.6345	4.678	5.2658	5.1138	5.1668	5.2181	5.2863	5.2029	3.9575	3.7497	4.8901	4.798	4.7746	4.7932	4.8037	4.8198
pos_9207	Asp-Phe	-	metab_8482	-	-	-	-	HMDB0000706	pos	-	-	-	-	Organic acids and derivatives	Carboxylic acids and derivatives	281.1134835	M+H	C13H16N2O5	2.2659	0.015884487	89.8	-	1.019232636	13433-09-5	Amino acids, peptides, and analogues	5.4742	5.3587	5.4606	5.5746	5.645	5.6233	5.5006	5.5026	5.5367	5.1748	5.1743	5.2898	5.3707	5.3695	5.3772	5.3685	5.3848
pos_9215	3-Methyl-1-phenyl-1-butanone	-	metab_8489	-	-	-	-	-	pos	-	-	-	-	-	-	163.1119434	M+H	C11H14O	2.2593	0.026130487	75.6	-	1.245628125	-	-	5.2096	5.1829	5.1611	5.2892	5.2974	5.2559	4.9711	4.8666	4.9625	5.0124	5.0608	4.9788	5.0983	5.116	5.1049	5.1074	5.1275
pos_9218	Blumenol C O-[rhamnosyl-(1->6)-glucoside]	-	metab_8491	-	-	-	-	HMDB0031935	pos	-	-	-	-	Lipids and lipid-like molecules	Fatty Acyls	563.2446652	M+2Na-H	C25H42O11	2.2522	0.054151812	-	53.9	1.520643576	177261-67-5	Fatty acyl glycosides	5.598	5.79	5.9867	4.697	4.6943	4.1172	5.983	6.0326	5.9811	6.1708	6.275	6.2412	5.8615	5.8029	5.8563	5.8588	5.8483
pos_9222	Dopaquinone	¶à°Íõ«	metab_8494	map01100;map00350	Metabolic pathways;Tyrosine metabolism	´úÐ»Í¾¾¶;ÀÒ°±Ëá´úÐ»	C00822	HMDB0039119;4430-97-1 25520-73-4;HMDB0001229	pos	-	-	Metabolism;Metabolism	Global and overview maps;Amino acid metabolism	Organic acids and derivatives	Carboxylic acids and derivatives	237.0869615	M+ACN+H	C9H9NO4	2.2522	0.018241746	-	66.6	-0.111978025	4430-97-1;25520-73-4;4430-97-1 25520-73-4;4430-97-1	Amino acids, peptides, and analogues	4.7456	4.8626	4.75	4.5201	3.8752	3.6902	4.6232	4.7751	4.9797	5.0637	5.0421	5.0313	5.1673	5.1821	5.185	5.1868	5.1852
pos_9228	Ile Gln Thr	-	metab_8500	-	-	-	-	-	pos	-	-	-	-	-	-	361.2082848	M+H	C15H28N4O6	2.2454	0.054964653	67.2	-	0.343626766	-	-	4.9574	4.783	5.0726	3.8958	4.0635	3.7292	5.5689	5.5756	5.3951	4.6594	4.629	5.2133	4.6028	4.5755	4.5971	4.6191	4.5577
pos_9231	Mevalonolactone	ÃÀÎìÄÚõ¥	metab_8503	-	-	-	-	HMDB0006024;HMDB0244840	pos	-	-	-	-	Organoheterocyclic compounds	Lactones	95.04973595	M+H-2H2O	C6H10O3	2.2454	0.004387224	-	61.9	4.572449165	503-48-0	Delta valerolactones	5.5483	5.5408	5.5089	5.633	5.6425	5.6242	5.3645	5.3668	5.4067	5.4387	5.4479	5.4173	5.5487	5.5537	5.5522	5.5526	5.5525
pos_9241	6-[4-(2-carboxy-2-oxoethyl)phenoxy]-3,4,5-trihydroxyoxane-2-carboxylic acid	-	metab_8510	-	-	-	-	-	pos	-	-	-	-	-	-	395.0380276	M+K	C15H16O10	2.2317	0.00789532	-	56.2	1.468343333	-	-	5.9126	5.9196	5.7003	6.0258	5.8927	5.9949	5.5777	5.64	5.7565	4.3388	3.7228	3.642	5.9073	5.9156	5.9097	5.9146	5.9123
pos_9249	(1'x,2S)-2-(1,2-Dihydroxy-1-methylethyl)-2,3-dihydro-7H-furo[3,2-g][1]benzopyran-7-one 2'-glucoside	-	metab_8516	-	-	-	-	-	pos	-	-	-	-	-	-	488.1526828	M+ACN+Na	C20H24O10	2.2248	0.026941984	-	68.3	-0.080123544	-	-	2.2399	3.6981	2.2979	6.1619	6.0004	6.1038	2.3091	2.3384	2.2989	2.2604	2.2852	2.3289	5.6363	5.6194	5.6293	5.632	5.6069
pos_9256	Leu Gln Ala	-	metab_8522	-	-	-	-	-	pos	-	-	-	-	-	-	331.1978518	M+H	C14H26N4O5	2.2179	0.010990471	59.4	-	0.773576607	-	-	5.3283	5.3351	5.4447	4.3527	4.3489	4.6128	6.0966	6.1111	5.9095	5.1538	4.9028	5.5491	5.1433	5.1395	5.1383	5.1476	5.1353
pos_9257	Val Ala Val	-	metab_8523	-	-	-	-	-	pos	-	-	-	-	-	-	288.1920579	M+H	C13H25N3O4	2.2179	0.055045808	47.1	-	0.958270956	-	-	4.7527	4.7377	4.9089	4.3929	4.3391	4.369	5.85	5.8963	5.6141	4.723	4.6888	5.3519	4.818	4.8688	4.8126	4.8156	4.8305
pos_9266	Aminofurantoin	°±»ùß»à«Í×Òò	metab_8531	-	-	-	-	HMDB0060589	pos	-	-	-	-	Organoheterocyclic compounds	Azolidines	250.0937037	M+ACN+H	C8H8N4O3	2.2111	0.005845535	-	35.9	1.14426646	-	Imidazolidines	5.4363	5.515	5.1446	6.3914	6.1961	6.115	4.1066	4.1999	5.2655	5.2457	5.2046	4.5357	5.9371	5.9416	5.9415	5.9441	5.9418
pos_9267	Hydroxyprolyl-Proline	ôÇ¸¬°±Ëá	metab_8532	-	-	-	-	HMDB0028871	pos	-	-	-	-	Organic acids and derivatives	Carboxylic acids and derivatives	211.1079923	M+H-H2O	C10H16N2O4	2.2111	0.01912306	-	45.6	1.199322942	-	Amino acids, peptides, and analogues	5.3602	5.3749	5.4153	4.7727	4.9179	4.7849	5.4512	5.4643	5.4346	5.4579	5.572	5.5126	5.3154	5.3324	5.3321	5.3365	5.3341
pos_9274	Saponin D	Ôíß°D	metab_8538	-	-	-	-	HMDB0040468	pos	-	-	-	-	Lipids and lipid-like molecules	Prenol lipids	475.2640818	M+H+Na	C48H78O17	2.2042	0.036837228	-	48.8	8.381297566	79190-14-0	Monoterpenoids	4.4689	4.9125	5.0041	6.046	5.7715	5.7772	4.6949	4.8404	4.5287	5.3356	5.3599	5.3046	5.6246	5.6155	5.6119	5.6217	5.5837
pos_9275	Lucyoside M	ÂÌÃ¹ËØM	metab_8539	-	-	-	-	HMDB0034546	pos	-	-	-	-	Lipids and lipid-like molecules	Prenol lipids	430.2301719	M+H+Na	C44H68O15	2.2042	0.015763639	-	49.9	9.59438423	100156-32-9	Terpene glycosides	6.2632	6.3254	6.3692	6.0315	6.1342	6.0342	6.4217	6.4326	6.3186	6.3635	6.4579	6.4318	6.2085	6.2252	6.2235	6.2242	6.2191
pos_9280	Gly Pro Val	-	metab_8544	-	-	-	-	-	pos	-	-	-	-	-	-	272.1606827	M+H	C12H21N3O4	2.2042	0.009213623	41.8	-	0.738097242	-	-	5.8576	5.923	5.9505	5.512	5.5955	5.5276	6.191	6.206	6.0431	5.8368	5.8509	5.9889	5.7949	5.7937	5.8023	5.7927	5.7931
pos_9283	25-Acetyl-6,7-didehydrofevicordin F 3-glucoside	-	metab_8547	-	-	-	-	HMDB0036338	pos	-	-	-	-	Lipids and lipid-like molecules	Fatty Acyls	669.3213478	M+H-2H2O	C37H52O13	2.1974	0.006698591	-	62.6	-7.937830302	178062-92-5	Fatty acyl glycosides	6.364	6.4361	6.5274	5.8424	5.9399	5.8905	6.5091	6.5537	6.4893	6.7097	6.7946	6.723	6.4466	6.4451	6.45	6.446	6.4419
pos_9285	19-Hydroxycinnzeylanol 19-glucoside	19-ôÇ»ùÐÁÆëÀ­Åµ19-ÆÏÌÑÌÇÜÕ	metab_8549	-	-	-	-	HMDB0036856	pos	-	-	-	-	Lipids and lipid-like molecules	Prenol lipids	527.2471334	M+H-2H2O	C26H42O13	2.1974	0.014519378	-	69.2	-2.765701378	-	Terpene glycosides	6.4594	6.4924	6.5709	5.714	5.8858	5.6999	6.6034	6.6246	6.5448	6.5556	6.6677	6.6306	6.3165	6.3122	6.3281	6.314	6.3159
pos_9291	Gln Glu Leu	-	metab_8555	-	-	-	-	-	pos	-	-	-	-	-	-	389.2034537	M+H	C16H28N4O7	2.1974	0.006224786	51.4	-	0.973736454	-	-	5.5755	5.5028	5.6047	5.6261	5.7351	5.741	6.1039	6.1123	5.9627	5.4639	5.4541	5.7423	5.6065	5.605	5.6064	5.6092	5.6017
pos_9307	Glu Leu Lys	-	metab_8570	-	-	-	-	-	pos	-	-	-	-	-	-	389.240013	M+H	C17H32N4O6	2.1905	0.035075241	59.7	-	1.421342751	-	-	5.3243	5.1085	5.278	4.9289	5.2645	5.0889	5.8246	5.8381	5.7754	5.0309	4.9874	5.2888	5.0453	5.0429	5.0402	5.0071	5.0341
pos_9315	Leu Ser Ala	-	metab_8577	-	-	-	-	-	pos	-	-	-	-	-	-	290.1713759	M+H	C12H23N3O5	2.1905	0.012662813	58.7	-	1.136325629	-	-	6.0407	6.0185	6.1084	5.2619	5.4625	5.463	6.6013	6.6301	6.4719	5.9388	5.8589	6.2269	5.8645	5.863	5.8603	5.8733	5.8597
pos_9324	Leu Ser Glu	-	metab_8584	-	-	-	-	-	pos	-	-	-	-	-	-	348.1770188	M+H	C14H25N3O7	2.1836	0.005141071	63.2	-	1.417659434	-	-	6.096	5.9972	6.1031	5.7755	5.8619	5.8746	6.4733	6.4894	6.3226	5.8345	5.8209	6.1055	5.8932	5.8889	5.8914	5.8939	5.8893
pos_9326	Asp Ile Ala	-	metab_8586	-	-	-	-	-	pos	-	-	-	-	-	-	318.1663815	M+H	C13H23N3O6	2.1836	0.009541365	44.5	-	1.322988108	-	-	6.3295	6.2597	6.3406	6.1417	6.1704	6.2181	6.5768	6.608	6.4711	6.0434	6.0293	6.2592	6.1373	6.146	6.1455	6.148	6.1427
pos_9347	Musabalbisiane C	-	metab_8603	-	-	-	-	HMDB0038682	pos	-	-	-	-	Lipids and lipid-like molecules	Prenol lipids	610.2840586	M+ACN+H	C28H40O12	2.1624	0.005783959	-	80.8	-3.068363897	143183-60-2	Diterpenoids	6.6976	6.7242	6.8047	6.0081	6.1118	6.0678	6.7877	6.8505	6.7956	6.7884	6.8925	6.8694	6.588	6.5922	6.5924	6.5949	6.5927
pos_9353	3-Methylbutanamine	-	metab_8609	-	-	-	C02640	HMDB0031659	pos	-	-	-	-	Organic nitrogen compounds	Organonitrogen compounds	88.11274909	M+H	C5H13N	2.1624	0.015248811	57.9	-	7.728997946	107-85-7	Amines	4.4371	3.9319	3.334	5.9043	5.858	6.0724	4.7323	5.1575	4.8232	4.6387	4.5933	4.4579	5.8104	5.8271	5.8235	5.826	5.8223
pos_9361	Hordatine A	»ô¶û´ïÍ¡A	metab_8615	-	-	-	C08307	HMDB0030461	pos	-	-	-	-	Phenylpropanoids and polyketides	2-arylbenzofuran flavonoids	531.2779994	M+H-2H2O	C28H38N8O5	2.1487	0.081448608	-	63.1	-8.236043658	7073-64-5	_	5.2034	5.2714	5.4342	4.1194	4.257	4.1926	5.6955	5.7555	5.4642	5.3532	5.5333	5.6529	5.0897	5.0993	5.0959	5.0119	5.0966
pos_9369	Serylisoleucine	Ë¿À¼ËØ	metab_8622	-	-	-	-	HMDB0029042	pos	-	-	-	-	Organic acids and derivatives	Carboxylic acids and derivatives	201.1235994	M+H-H2O	C9H18N2O4	2.1487	0.009840295	-	39.9	1.057277917	91086-51-0	Amino acids, peptides, and analogues	5.3847	5.3249	5.4369	6.3272	6.2397	6.264	5.6075	5.6538	5.5194	5.2089	5.2253	5.3678	6.0373	6.0359	6.0314	6.0433	6.0376
pos_9379	Methionyl-Proline	¼×Áòõ£¸¬°±Ëá	metab_8632	-	-	-	-	HMDB0028981	pos	-	-	-	-	Organic acids and derivatives	Carboxylic acids and derivatives	247.1115259	M+H	C10H18N2O3S	2.1418	0.018505649	-	32.7	1.771705547	-	Amino acids, peptides, and analogues	5.8295	5.8886	5.8971	5.6548	5.7195	5.7094	5.9534	5.9211	5.9492	5.0394	4.975	5.2209	5.5145	5.4946	5.5112	5.5137	5.5073
pos_9391	His Phe	-	metab_8643	-	-	-	-	-	pos	-	-	-	-	-	-	303.1456633	M+H	C15H18N4O3	2.1281	0.008012283	71.8	-	1.642893528	-	-	6.0602	6.055	6.0948	6.1427	6.16	6.1799	6.0961	6.1431	6.0837	5.9457	5.9128	5.9269	6.1152	6.1208	6.1172	6.1199	6.1122
pos_9394	L-trans-5-Hydroxy-2-piperidinecarboxylic acid	L-·´Ê½-5-ôÇ»ù-2-ßßà¤ôÈËá	metab_8645	-	-	-	-	HMDB0029426	pos	-	-	-	-	Organic acids and derivatives	Carboxylic acids and derivatives	178.1076031	M+CH3OH+H	C6H11NO3	2.1281	0.06875693	-	39.9	1.507336564	50439-45-7	Amino acids, peptides, and analogues	5.1634	4.6991	4.1001	1.8359	1.8584	1.8469	2.0203	2.0495	2.0102	1.9719	2.9092	2.0401	3.7764	3.8434	3.7921	3.7742	3.7814
pos_9401	Asn Phe	-	metab_8652	-	-	-	-	-	pos	-	-	-	-	-	-	280.1293118	M+H	C13H17N3O4	2.1213	0.017948602	82.1	-	0.463433662	-	-	5.3774	5.2689	5.3412	5.2966	5.3343	5.3279	5.3766	5.3309	5.3565	5.106	5.0163	5.2105	5.2197	5.2182	5.2146	5.2172	5.2342
pos_9402	(S)-Hexahydropyrrolo[1,2-a]pyrazine-1,4-Dione	-	metab_8653	-	-	-	-	HMDB0242137	pos	-	-	-	-	Organic acids and derivatives	Carboxylic acids and derivatives	155.08168	M+H	C7H10N2O2	2.1213	0.015030275	67.6	-	1.142286178	-	Amino acids, peptides, and analogues	6.5044	6.5463	6.5649	6.2536	6.2734	6.2574	6.601	6.6351	6.6107	6.6429	6.688	6.6718	6.5236	6.5366	6.5376	6.5401	6.5378
pos_9403	[3,5-dihydroxy-2-(hydroxymethyl)-6-(2,4,6-trihydroxyphenyl)oxan-4-yl]oxidanesulfonic acid	-	metab_8654	-	-	-	-	-	pos	-	-	-	-	-	-	432.0569319	M+ACN+Na	C12H16O11S	2.1144	0.034066997	-	55.8	-0.462358317	-	-	2.0113	2.0412	3.7254	5.409	5.4842	5.1414	6.689	6.6486	6.3264	2.0318	2.0564	2.1001	6.193	6.1594	6.1881	6.1941	6.1954
pos_9404	Gly Gly Phe Thr	-	metab_8655	-	-	-	-	-	pos	-	-	-	-	-	-	381.1768561	M+H	C17H24N4O6	2.1144	0.019066356	45.6	-	-0.012715702	-	-	5.347	5.3676	5.4844	5.2208	4.7152	4.6391	5.8678	5.9138	5.7873	5.3785	5.516	5.5783	5.1767	5.1806	5.1774	5.1593	5.1721
pos_9413	Leu Ala Lys	-	metab_8663	-	-	-	-	-	pos	-	-	-	-	-	-	331.2343602	M+H	C15H30N4O4	2.1075	0.017047641	44.9	-	1.145534748	-	-	5.7945	5.7523	5.8907	4.2472	4.5786	4.172	6.4086	6.4326	6.2805	5.6845	5.6429	5.9781	5.5538	5.5566	5.5638	5.5556	5.5432
pos_9422	Diplodiatoxin	Ë«µâ¶¾ËØ	metab_8672	-	-	-	-	HMDB0031471	pos	-	-	-	-	Organic acids and derivatives	Keto acids and derivatives	372.2134205	M+ACN+Na	C18H28O4	2.1007	0.041944721	-	52.5	-3.59737376	41060-01-9	Gamma-keto acids and derivatives	5.3036	5.3417	5.4063	3.588	3.1437	3.4992	5.1531	5.0824	4.8676	5.0047	5.2507	4.7269	5.0755	5.1135	5.1173	5.1198	5.1176
pos_9438	Asparaginyl-Proline	Ìì¶¬õ£°·»ù¸¬°±Ëá	metab_8686	-	-	-	-	HMDB0028739	pos	-	-	-	-	Organic acids and derivatives	Carboxylic acids and derivatives	212.1032326	M+H-H2O	C9H15N3O4	2.0938	0.011567276	-	68.3	1.156132138	-	Amino acids, peptides, and analogues	5.9742	6.0705	6.0319	5.5529	5.5988	5.5546	6.0975	6.1179	6.0897	6.0834	6.1097	6.098	5.8169	5.8157	5.82	5.8257	5.8124
pos_9440	L-prolyl-L-proline	-	metab_8688	-	-	-	-	HMDB0011180	pos	-	-	-	-	Organic acids and derivatives	Carboxylic acids and derivatives	195.1130799	M+H-H2O	C10H16N2O3	2.0938	0.011013286	-	61.3	1.299902282	20488-28-2	Amino acids, peptides, and analogues	4.7681	4.8645	4.8574	4.6141	4.6049	4.6144	4.9288	4.9588	4.92	4.9269	5.0113	4.9812	4.8593	4.8679	4.8644	4.872	4.8683
pos_9468	5-Methylthioribose	5-¼×»ùÁò´úºËÌÇ	metab_8713	map01100;map00270	Metabolic pathways;Cysteine and methionine metabolism	´úÐ»Í¾¾¶;°ëë×°±ËáºÍµ°°±Ëá´úÐ»	C03089	HMDB0001087	pos	-	-	Metabolism;Metabolism	Global and overview maps;Amino acid metabolism	Organic oxygen compounds	Organooxygen compounds	222.0798024	M+ACN+H	C6H12O4S	2.0657	0.015406953	-	70.4	1.927108255	624740-12-1	Carbohydrates and carbohydrate conjugates	6.4399	6.2093	5.7583	5.3652	5.3905	5.3501	4.3138	4.2779	4.9139	4.3357	4.3543	4.2784	5.4051	5.4081	5.417	5.421	5.4169
pos_9471	Dianthramine	Dianthramine	metab_8715	-	-	-	C08478	-	pos	-	-	-	-	-	-	290.0670458	M+H	C14H11NO6	2.0589	0.031749416	34.8	-	3.9170027	136945-65-8	-	3.7031	3.3692	2.9312	5.5451	5.457	5.4884	2.9425	3.6719	4.5075	2.8937	2.9185	2.9624	4.9045	4.9311	4.8995	4.9062	4.8972
pos_9474	Dehydroisoandrosterone 3-glucuronide	ÍÑÇâÒìÐÛçÞÍª3-ÆÏÌÑÌÇÈ©Ëá	metab_8718	map01100;map00040;map00053;map01240	Metabolic pathways;Pentose and glucuronate interconversions;Ascorbate and aldarate metabolism;Biosynthesis of cofactors	´úÐ»Í¾¾¶;ÎìÌÇºÍÆÏÌÑÌÇÈ©ËáµÄÏà»¥×ª»¯;¿¹»µÑªËáºÍÈ©Ëá´úÐ»;-	C03033	LMST05010064;HMDB0010327	pos	-	-	Metabolism;Metabolism;Metabolism;Metabolism	Global and overview maps;Carbohydrate metabolism;Carbohydrate metabolism;Global and overview maps	Lipids and lipid-like molecules	Steroids and steroid derivatives	497.272501	M+CH3OH+H	C25H36O8	2.052	0.022706771	-	54.6	-4.325993332	-	Steroidal glycosides	5.9701	6.0797	6.1807	5.5607	5.684	5.5981	6.2436	6.2459	6.1099	6.3477	6.4984	6.3987	6.1313	6.1063	6.1262	6.1288	6.1265
pos_9481	Glu Lys Ser	-	metab_8724	-	-	-	-	-	pos	-	-	-	-	-	-	363.1872383	M+H	C14H26N4O7	2.0451	0.021472192	59.2	-	-0.517174867	-	-	5.9204	5.5948	5.225	5.2337	5.1099	5.1852	5.549	5.5842	5.4108	5.0945	5.3647	5.2569	5.3042	5.3174	5.3034	5.3226	5.3026
pos_9482	4-Mercapto-2-pentanone	4-ÛÏ»ù-2-ÎìÍª	metab_8725	-	-	-	-	HMDB0032376	pos	-	-	-	-	Organic oxygen compounds	Organooxygen compounds	278.1237716	2M+ACN+H	C5H10OS	2.0451	0.01171167	-	33.4	-2.226964573	92585-08-5	Carbonyl compounds	7.0341	6.682	6.3895	5.5766	5.5014	5.5466	5.0886	5.0529	5.6441	5.8765	6.285	5.8953	6.2847	6.2975	6.2939	6.2965	6.2915
pos_9495	Arg Val Leu	-	metab_8736	-	-	-	-	-	pos	-	-	-	-	-	-	387.2719344	M+H	C17H34N6O4	2.0315	0.04964112	62.4	-	1.305725414	-	-	4.9842	5.1896	5.3518	3.4573	3.9088	3.8649	6.0509	6.1349	5.9459	5.0941	4.8911	5.5704	4.9591	4.9149	4.9051	4.9144	4.9222
pos_9497	N-Acetyldjenkolic acid	N-ÒÒõ£ÁÚ±½¶þ¼×Ëá	metab_8737	-	-	-	-	HMDB0029421	pos	-	-	-	-	Organic acids and derivatives	Carboxylic acids and derivatives	297.0577731	M+H	C9H16N2O5S2	2.0315	0.087929639	-	56.6	1.462898734	-	Amino acids, peptides, and analogues	3.3775	3.4077	3.4357	3.2605	5.0039	4.8202	3.4471	3.4765	3.4368	3.3981	3.423	3.467	4.3727	4.3748	4.3617	4.3042	4.4123
pos_9503	Gamma-Glutamylisoleucine	-	metab_8743	-	-	-	-	HMDB0011170	pos	-	-	-	-	Organic acids and derivatives	Carboxylic acids and derivatives	243.1341194	M+H-H2O	C11H20N2O5	2.0246	0.009169324	-	36.3	0.714672027	23632-83-9	Amino acids, peptides, and analogues	4.8564	5.0199	5.1463	5.7519	5.6206	5.6869	5.5138	5.5182	5.452	4.9391	4.6969	5.1897	5.2721	5.2696	5.2701	5.2715	5.2794
pos_9516	(23S)-23,25-dihdroxy-24-oxovitamine D3 23-(beta-glucuronide)	£¨23S£©-23,25-¶þôÇ»ù-24-ÑõÎ¬°·D323-£¨¦Â-ÆÏÌÑÌÇÈ©Ëá£©	metab_8755	-	-	-	-	HMDB0010361	pos	-	-	-	-	Lipids and lipid-like molecules	Steroids and steroid derivatives	315.1661473	M+H+Na	C33H50O10	2.0036	0.022755455	-	59.3	-7.587116875	-	Vitamin D and derivatives	4.7318	5.0243	5.0795	3.8874	4.4256	4.1217	6.0847	6.0806	5.9135	5.3106	5.4206	5.7265	5.2936	5.2856	5.2838	5.3082	5.2889
pos_9530	Lysyl-Tyrosine	-	metab_8765	-	-	-	-	HMDB0028963	pos	-	-	-	-	Organic acids and derivatives	Carboxylic acids and derivatives	342.2027986	M+CH3OH+H	C15H23N3O4	1.9899	0.156559846	-	62.3	1.459287845	35978-98-4	Amino acids, peptides, and analogues	3.4455	4.4676	3.5038	3.3285	3.3513	3.3397	3.5151	3.5445	3.5048	3.6972	4.2087	3.535	4.6398	4.6696	4.5123	4.668	4.7047
pos_9537	N-D-Glucosylarylamine	N-D-ÆÏÌÑÌÇ»ù·¼°·	metab_8772	-	-	-	C03142	-	pos	-	-	-	-	-	-	256.1182177	M+H	C12H17NO5	1.9831	0.013161415	63.7	-	1.052890854	-	-	5.8487	5.823	5.7323	5.9311	5.8794	5.9903	5.3787	5.4853	5.6859	5.9772	5.9061	5.9313	5.9882	6.0027	5.9991	6.0017	5.9978
pos_9552	Columbaridione	¸çÂ×±ÈÑÇ¶þÍª	metab_8785	-	-	-	-	HMDB0040388	pos	-	-	-	-	Lipids and lipid-like molecules	Prenol lipids	345.1665325	M+H	C20H24O5	1.9694	0.180342156	49.3	-	-9.059016259	156162-09-3	Terpene lactones	5.588	4.4257	4.4873	2.8286	3.9596	2.8398	4.9688	4.9826	4.7487	4.661	4.595	4.3221	4.1527	4.2134	4.1578	4.1968	4.332
pos_9556	ALANYL-dl-LEUCINE	-	metab_8789	-	-	-	-	-	pos	-	-	-	-	-	-	203.1393211	M+H	C9H18N2O3	1.9625	0.005103388	67.3	-	1.495112829	-	-	5.7412	5.9895	6.1934	6.4486	6.3734	6.395	6.6246	6.6237	6.5065	5.9046	5.6904	6.2775	6.1338	6.1363	6.1342	6.1393	6.137
pos_9567	3-(5-Methyl-2-furyl)prop-2-enal	3-£¨5-¼×»ù-2-¿·»ù£©±û-2-Ï©È©	metab_8799	-	-	-	-	HMDB0032400	pos	-	-	-	-	Organoheterocyclic compounds	Heteroaromatic compounds	119.0494883	M+H-H2O	C8H8O2	1.9488	0.040014233	-	36.3	2.551241331	5555-90-8	_	0.0214	0.0229	0.0244	5.1082	4.5957	4.4661	0.025	0.3681	0.0244	0.0224	0.194	0.2428	4.171	4.1699	4.2089	4.1689	4.1767
pos_9570	4-Hydroxybenzaldehyde	4-ôÇ»ù±½¼×È©	metab_8802	map01100	Metabolic pathways	´úÐ»Í¾¾¶	C00633	HMDB0011718	pos	-	-	Metabolism	Global and overview maps	Organic oxygen compounds	Organooxygen compounds	123.0443718	M+H	C7H6O2	1.942	0.018469298	81.4	-	2.588558809	123-08-0	Carbonyl compounds	3.8408	4.0317	4.2025	5.6639	5.1523	5.0837	3.7973	3.4741	3.8218	4.0855	4.0342	4.127	4.858	4.8419	4.8383	4.8408	4.841
pos_9573	Leucylproline	ÁÁ°±Ëá¸¬°±Ëá	metab_8804	-	-	-	-	HMDB0011175	pos	-	-	-	-	Organic acids and derivatives	Carboxylic acids and derivatives	273.1195733	M+2Na-H	C11H20N2O3	1.9352	0.008057716	-	50.2	4.452769663	6403-35-6	Amino acids, peptides, and analogues	5.6315	5.6127	5.5419	4.1339	3.7423	4.346	5.8157	5.95	5.9666	6.4198	6.4177	6.453	5.9603	5.9681	5.9622	5.968	5.9637
pos_9574	Ethyl glucuronide	ÒÒ»ùÆÏÌÑÌÇÈ©Ëá	metab_8805	-	-	-	-	HMDB0010325	pos	-	-	-	-	Organic oxygen compounds	Organooxygen compounds	264.1082077	M+ACN+H	C8H14O7	1.9352	0.015828949	-	74.7	1.9336656	17685-04-0	Carbohydrates and carbohydrate conjugates	6.1531	5.8431	5.5802	4.4732	4.48	4.7097	3.4125	3.936	4.4813	5.2127	5.5818	5.2546	5.4936	5.4884	5.4948	5.5053	5.4889
pos_9582	Phenylethylamine	±½ÒÒ°·	metab_8813	map01100;map00360	Metabolic pathways;Phenylalanine metabolism	´úÐ»Í¾¾¶;±½±û°±Ëá´úÐ»	C05332	HMDB0012275	pos	Peptides	Amines	Metabolism;Metabolism	Global and overview maps;Amino acid metabolism	Benzenoids	Benzene and substituted derivatives	122.0967388	M+H	C8H11N	1.9283	0.018548398	68	-	2.584913289	64-04-0	Phenethylamines	4.1091	3.878	3.8527	5.4823	5.4532	5.6922	4.5015	4.8609	4.5956	4.5901	4.5333	4.4779	5.5447	5.5596	5.5606	5.5631	5.5654
pos_9596	Cysteinyl-Threonine	°ëë×°±ËáËÕ°±Ëá	metab_8825	-	-	-	-	HMDB0028785	pos	-	-	-	-	Organic acids and derivatives	Carboxylic acids and derivatives	205.0643553	M+H-H2O	C7H14N2O4S	1.9078	0.032044941	-	46.6	0.971092604	-	Amino acids, peptides, and analogues	2.7743	2.9094	2.8325	4.7725	5.2378	5.3162	3.4403	3.7805	3.7834	3.8686	3.7897	3.7388	5.1154	5.1007	5.0888	5.1164	5.0875
pos_9598	CAMP	-	metab_8826	map04213;map04111;map04113;map01100;map00230	Longevity regulating pathway - multiple species;Cell cycle - yeast;Meiosis - yeast;Metabolic pathways;Purine metabolism	³¤ÊÙµ÷½ÚÍ¾¾¶¡ª¡ª¶àÎïÖÖ;Ï¸°ûÖÜÆÚ-½ÍÄ¸;¼õÊý·ÖÁÑ-½ÍÄ¸;´úÐ»Í¾¾¶;àÑßÊ´úÐ»	C00575	HMDB0000058;60-92-4	pos	Nucleic acids	Cyclic nucleotides	Organismal Systems;Cellular Processes;Cellular Processes;Metabolism;Metabolism	Aging;Cell growth and death;Cell growth and death;Global and overview maps;Nucleotide metabolism	Nucleosides, nucleotides, and analogues	Purine nucleotides	330.0600677	M+H	C10H12N5O6P	1.9009	0.006074613	70.6	-	0.825257534	60-92-4	Cyclic purine nucleotides	6.1208	6.1155	6.1415	5.7828	5.9636	5.8224	6.5556	6.5225	6.4508	6.2311	6.086	6.2345	6.0672	6.0657	6.0635	6.0661	6.0605
pos_9603	Ser Leu	-	metab_8831	-	-	-	-	-	pos	-	-	-	-	-	-	219.1342102	M+H	C9H18N2O4	1.8941	0.009383583	79.9	-	1.268684814	-	-	5.7604	5.9115	6.1484	6.4444	6.3984	6.4404	6.2714	6.2847	6.1616	5.8924	5.6451	6.0876	6.1166	6.1238	6.1203	6.127	6.1247
pos_9648	7,8-Dihydrovomifoliol 9-[rhamnosyl-(1->6)-glucoside]	-	metab_8865	-	-	-	-	HMDB0029770	pos	-	-	-	-	Lipids and lipid-like molecules	Fatty Acyls	499.2517024	M+H-2H2O	C25H42O12	1.8321	0.015581576	-	56.6	-3.877100313	177261-69-7	Fatty acyl glycosides	5.4985	5.552	5.7446	4.6818	4.8378	4.6697	5.9036	5.9067	5.7137	5.8154	6.0393	5.9219	5.5496	5.5315	5.5458	5.543	5.5449
pos_9649	Deoxypyridinoline	ÍÑÑõßÁà¤ßø	metab_8866	-	-	-	-	HMDB0000569	pos	-	-	-	-	Organic acids and derivatives	Carboxylic acids and derivatives	430.230115	M+NH4	C18H28N4O7	1.8321	0.010211961	-	76.6	1.189164936	83462-55-9	Amino acids, peptides, and analogues	5.7411	5.7661	5.8976	5.1561	5.4332	5.3548	5.9925	6.0241	5.863	5.921	6.0333	6.028	5.7243	5.73	5.7245	5.7342	5.7248
pos_9665	N'-Formylkynurenine	N'-¼×õ£»ùÈ®Äò°±Ëá	metab_8877	-	-	-	C02406	1022-31-7	pos	-	-	-	-	-	-	237.0870245	M+H	C11H12N2O4	1.8047	0.072567387	-	75.8	0.174436274	1022-31-7	-	4.0311	3.3797	4.4926	4.8448	4.6838	4.8108	4.753	4.787	4.6432	4.3647	4.6029	4.194	4.6354	4.6053	4.617	4.5498	4.6181
pos_9671	Cinnamic acid	Èâ¹ðËá	metab_8883	-	-	-	C10438	HMDB0000567;HMDB0000930	pos	-	-	-	-	Phenylpropanoids and polyketides	Cinnamic acids and derivatives	131.0494224	M+H-H2O	C9H8O2	1.7978	0.019100616	-	63	1.899083494	140-10-3;621-82-9;102-94-3	Cinnamic acids	5.3935	5.3601	5.3311	5.4331	5.4511	5.419	5.0898	5.0949	5.1698	5.1951	5.237	5.1709	5.2864	5.2925	5.2783	5.2994	5.2958
pos_9682	Asp Arg Ile	-	metab_8893	-	-	-	-	-	pos	-	-	-	-	-	-	403.2305136	M+H	C16H30N6O6	1.7841	0.019360305	74.8	-	1.378413947	-	-	5.554	5.4076	5.4756	5.2942	5.4408	5.4223	6.0986	6.1559	6.0771	5.511	5.484	5.7214	5.4618	5.4547	5.4497	5.4537	5.4709
pos_9684	Leu Ala His	-	metab_8895	-	-	-	-	-	pos	-	-	-	-	-	-	340.1982435	M+H	C15H25N5O4	1.7841	0.040376885	74.4	-	0.922112086	-	-	4.9251	4.8638	5.1467	4.4131	4.6093	4.6671	5.5254	5.5276	5.4175	4.9086	4.7543	5.1029	4.8556	4.8543	4.8446	4.8788	4.8313
pos_9696	{2-[5,7-dihydroxy-2-(4-hydroxyphenyl)-4-oxo-4H-chromen-8-yl]-4,5-dihydroxyoxan-3-yl}oxidanesulfonic acid	-	metab_8907	-	-	-	-	-	pos	-	-	-	-	-	-	500.0890109	M+NH4	C20H18O12S	1.7704	0.038682329	-	52.6	6.821603994	-	-	6.6495	6.4635	6.5269	6.0078	6.0703	6.0447	5.9354	5.8504	6.2842	6.4269	6.3548	6.454	6.3045	6.3395	6.3429	6.3455	6.3432
pos_9716	Phe Asp	-	metab_8927	-	-	-	-	-	pos	-	-	-	-	-	-	281.1135601	M+H	C13H16N2O5	1.7635	0.033538733	55.3	-	1.292549774	-	-	4.6958	4.8748	5.0554	5.1266	5.2171	5.2098	5.5919	5.6184	5.5819	4.7109	4.5618	5.2357	4.9586	4.9519	4.9536	4.9673	4.9277
pos_9723	Tricin 7-glucuronoside	-	metab_8933	-	-	-	-	HMDB0033894	pos	-	-	-	-	Phenylpropanoids and polyketides	Flavonoids	539.1363332	M+CH3OH+H	C23H22O13	1.756	0.010085847	-	82.1	-6.320334362	32769-02-1	Flavonoid glycosides	4.9739	5.1171	4.7551	5.967	5.8646	5.9962	4.8037	4.7622	4.8439	3.9707	3.7268	4.1175	5.5541	5.5438	5.5491	5.5544	5.5521
pos_9729	Asp Phe Phe	-	metab_8938	-	-	-	-	-	pos	-	-	-	-	-	-	428.1784655	M+H	C22H25N3O6	1.756	0.01874973	34.8	-	-7.365791488	-	-	5.536	5.6266	5.7258	4.6092	4.8385	4.7853	5.6926	5.75	5.6552	5.7274	5.7981	5.7923	5.4624	5.4611	5.4423	5.4568	5.4601
pos_9748	Val Pro	-	metab_8954	-	-	-	-	-	pos	-	-	-	-	-	-	215.1393172	M+H	C10H18N2O3	1.756	0.006109839	32.7	-	1.393224537	-	-	6.3072	6.2961	6.3245	6.4006	6.4581	6.4282	6.0292	6.0094	6.0829	6.0924	6.0547	6.084	6.1983	6.2025	6.2018	6.2044	6.2051
pos_9782	ETHYL 1-BENZYL-3-HYDROXY-2-OXO[5H]PYRROLE-4-CARBOXYLATE	-	metab_8986	-	-	-	-	-	pos	-	-	-	-	-	-	262.1076829	M+H	C14H15NO4	1.7286	0.049203562	50	-	1.14331195	-	-	3.8503	3.2401	3.5499	3.9905	3.4947	3.8422	3.2795	3.309	3.2693	4.5044	4.5454	4.5328	4.4427	4.4613	4.4378	4.4021	4.4447
pos_9791	Asp Lys Ile	-	metab_8993	-	-	-	-	-	pos	-	-	-	-	-	-	375.2245562	M+H	C16H30N4O6	1.7011	0.020364234	59.8	-	1.990928511	-	-	5.4431	5.2785	5.4432	5.4292	5.5293	5.5695	5.7984	5.8868	5.7803	5.1444	5.1506	5.4637	5.3075	5.2832	5.2919	5.2976	5.2954
pos_9825	Phenylalanyl-Arginine	-	metab_9024	-	-	-	-	HMDB0028989	pos	-	-	-	-	Organic acids and derivatives	Carboxylic acids and derivatives	366.1486864	M+2Na-H	C15H23N5O3	1.5907	0.017642138	-	74	-7.996003601	1238-09-1	Amino acids, peptides, and analogues	4.2391	4.6536	3.9306	6.3467	6.2537	6.3099	4.2406	3.953	4.0121	3.321	3.3458	3.3898	5.7028	5.7108	5.6978	5.7061	5.6909
pos_9854	3,3'-Thiobispropanoic acid	3,3'-Áò´úË«±ûËá	metab_9045	-	-	-	-	-	pos	-	-	-	-	-	-	161.0268741	M+H-H2O	C6H10O4S	1.5564	0.003864213	-	58	1.025158244	-	-	5.6688	5.7077	5.4872	5.3437	5.3701	5.1238	5.639	5.6798	5.577	2.8676	2.8924	2.9364	5.0642	5.0632	5.0636	5.0674	5.0651
pos_9858	Mascaroside	Âí³ÝÜÈÜÕ	metab_9049	-	-	-	C09132	HMDB0035603	pos	-	-	-	-	Organoheterocyclic compounds	Naphthofurans	542.257453	M+NH4	C26H36O11	1.5496	0.057274089	-	34.5	-4.071687437	55465-97-9	_	5.1649	5.1706	5.3445	3.8549	4.6915	3.5757	5.3542	5.4386	5.3678	5.3451	5.4939	5.4708	5.0531	5.0519	5.1114	5.068	5.0665
pos_9867	Leu Asp Ser	-	metab_9057	-	-	-	-	-	pos	-	-	-	-	-	-	334.1611831	M+H	C13H23N3O7	1.5496	0.020341977	77	-	0.920124605	-	-	5.1945	5.0983	5.2613	4.5563	4.7987	4.6835	5.5976	5.6913	5.4619	5.0167	4.9678	5.2913	4.9655	4.954	4.9507	4.9574	4.9414
pos_9869	Gly Glu Val	-	metab_9059	-	-	-	-	-	pos	-	-	-	-	-	-	304.1504448	M+H	C12H21N3O6	1.5496	0.009506306	64.7	-	0.43850608	-	-	5.8091	5.7569	5.8394	5.5972	5.5631	5.6759	5.8142	5.8872	5.8149	5.7407	5.6992	5.837	5.6838	5.6823	5.691	5.6813	5.6811
pos_9870	Ile Ser Ala	-	metab_9060	-	-	-	-	-	pos	-	-	-	-	-	-	290.171397	M+H	C12H23N3O5	1.5496	0.018235843	49.3	-	1.209258351	-	-	5	5.0117	5.1565	3.2793	3.9455	3.2905	5.9447	5.98	5.8101	4.9536	4.8574	5.4196	4.9441	4.9598	4.9423	4.9409	4.9425
pos_9876	Melledonal C	-	metab_9065	-	-	-	-	HMDB0035866	pos	-	-	-	-	Lipids and lipid-like molecules	Prenol lipids	252.0761279	M+H+Na	C24H29ClO8	1.5496	0.063900431	-	36.1	1.380966265	117458-35-2	Sesquiterpenoids	3.5886	4.3402	3.6419	4.1407	4.8177	5.102	3.5239	3.8933	5.258	5.3405	5.1609	4.9993	5.1054	5.0794	5.1399	5.069	5.101
pos_9887	Guanine	ÄñàÑßÊ	metab_9074	map01100;map00230	Metabolic pathways;Purine metabolism	´úÐ»Í¾¾¶;àÑßÊ´úÐ»	C00242	HMDB0000132;73-40-5	pos	Nucleic acids	Bases	Metabolism;Metabolism	Global and overview maps;Nucleotide metabolism	Organoheterocyclic compounds	Imidazopyrimidines	152.0568743	M+H	C5H5N5O	1.5496	0.010341896	93.2	-	1.244789505	73-40-5	Purines and purine derivatives	6.0998	6.0654	6.1507	5.9207	6.0159	5.9161	6.0997	6.0501	6.0329	5.9425	5.8939	6.0261	5.8979	5.8987	5.8952	5.8945	5.9057
pos_9890	Ala Phe Thr Tyr	-	metab_9077	-	-	-	-	-	pos	-	-	-	-	-	-	501.2310877	M+H	C25H32N4O7	1.5427	0.018408452	44.2	-	-6.573156268	-	-	5.6816	5.7107	5.8243	4.9738	5.2019	5.0295	5.8864	5.9272	5.8142	5.8168	5.954	5.936	5.6179	5.6243	5.6129	5.6086	5.6281
pos_9903	(+/-)-Propionylcarnitine	-	metab_9089	-	-	-	-	-	pos	-	-	-	-	-	-	218.1389384	M+H	C10H19NO4	1.5427	0.017510769	63.1	-	1.169203315	-	-	5.2932	5.0721	4.9946	5.3386	5.6196	5.565	5.0895	5.0827	5.15	5.0568	5.1201	5.0695	5.2925	5.2783	5.2774	5.2755	5.2734
pos_9937	3,4,5-trihydroxy-6-[(3-hydroxybutanoyl)oxy]oxane-2-carboxylic acid	-	metab_9119	-	-	-	-	-	pos	-	-	-	-	-	-	322.1138896	M+ACN+H	C10H16O9	1.5222	0.054433494	-	47.2	2.256291284	-	-	5.495	5.314	5.018	3.8042	4.353	4.2272	4.6727	4.7356	4.7362	4.9353	4.9952	4.8479	5.0315	5.0833	5.0899	5.0538	5.0573
pos_9943	Cis-Piceid	-	metab_9124	-	-	-	-	HMDB0031422	pos	-	-	-	-	Phenylpropanoids and polyketides	Stilbenes	454.1496612	M+ACN+Na	C20H22O8	1.5154	0.030003392	-	72	6.212592513	148766-36-3	Stilbene glycosides	4.104	4.0852	3.4577	3.2825	3.3053	3.2937	3.469	3.4985	4.2619	3.4201	3.445	3.489	5.5602	5.5594	5.5754	5.5386	5.5589
pos_9959	His Leu Ala	-	metab_9137	-	-	-	-	-	pos	-	-	-	-	-	-	340.1983307	M+H	C15H25N5O4	1.5085	0.010527476	87.5	-	1.179209924	-	-	4.7989	4.8728	5.0658	4.8201	4.8649	4.751	5.6985	5.7321	5.5817	4.9609	5.0389	5.3185	5.0673	5.0575	5.0601	5.0579	5.0555
pos_9970	4'-O-Methylglucoliquiritigenin	4'-O-¼×»ù¸Ê²ÝÜÕÔª	metab_9147	-	-	-	-	-	pos	-	-	-	-	-	-	397.1280152	M+H-2H2O	C22H24O9	1.5016	0.040924531	-	49.4	-0.380066536	-	-	6.5836	6.2719	5.8132	4.3556	4.1926	3.4603	1.463	1.4915	4.968	1.4158	1.4398	1.4823	5.2206	5.1825	5.1788	5.1814	5.1873
pos_9982	(2E)-3-[3-(sulfooxy)phenyl]prop-2-enoic acid	-	metab_9159	-	-	-	-	HMDB0124975	pos	-	-	-	-	Phenylpropanoids and polyketides	Cinnamic acids and derivatives	262.0382933	M+NH4	C9H8O6S	1.4948	0.020784853	-	45.6	1.265671307	-	Hydroxycinnamic acids and derivatives	4.7489	4.825	4.7815	4.2244	4.3593	4.2611	4.8437	4.8648	5.0348	4.9976	4.9546	5.0058	4.856	4.8545	4.8472	4.8335	4.8522
pos_9988	Xi-2,3-Dihydro-2-oxo-1H-indole-3-acetic acid	-	metab_9165	-	-	-	-	HMDB0035514	pos	-	-	-	-	Organoheterocyclic compounds	Indoles and derivatives	400.1467906	2M+NH4	C10H9NO3	1.4879	0.012746986	-	70.5	-9.21517835	2971-31-5	Indolyl carboxylic acids and derivatives	4.6833	4.6144	4.1624	5.5891	5.4835	5.6852	4.1144	4.2307	4.697	3.4524	3.6226	3.7691	5.377	5.3738	5.3846	5.3725	5.3705
pos_10002	Ribosylimidazoleacetic acid	-	metab_9177	-	-	-	-	-	pos	-	-	-	-	-	-	259.0927216	M+H	C10H14N2O6	1.481	0.008780705	58.7	-	1.003676213	-	-	5.1636	5.195	5.2251	4.8977	4.8591	4.9191	5.2834	5.2955	5.2407	5.2504	5.3592	5.3755	5.1824	5.1928	5.189	5.1895	5.1896
pos_10003	8-hydroxy Guanine	-	metab_9178	-	-	-	-	-	pos	-	-	-	-	-	-	168.0518309	M+H	C5H5N5O2	1.481	0.025860314	38.7	-	1.377065622	-	-	3.5029	4.4441	3.1646	3.3508	4.6405	4.9392	1.1342	1.1616	1.1247	2.9006	1.112	1.1527	4.4439	4.4689	4.4462	4.4415	4.4466
pos_10015	3-{[3,4-dihydroxy-5-(hydroxymethyl)oxolan-2-yl]oxy}-5,7-dihydroxy-2-(3-hydroxyphenyl)-3,4-dihydro-2H-1-benzopyran-4-one	-	metab_9190	-	-	-	-	-	pos	-	-	-	-	-	-	484.1173702	M+ACN+Na	C20H20O10	1.4605	0.23665211	-	64.8	-9.63191199	-	-	3.5736	3.6037	3.6318	3.932	3.4793	3.4677	5.0714	5.0302	4.4852	3.5942	3.6191	3.6631	4.1372	4.1985	4.138	4.1445	4.3524
pos_10022	2,5-Furandicarboxylic acid	2,5-ß»à«¶þ¼×Ëá	metab_9197	-	-	-	C20450	HMDB0004812	pos	-	-	-	-	Organoheterocyclic compounds	Furans	139.0027334	M+H-H2O	C6H4O5	1.4605	0.018067944	-	60.9	0.951424018	3238-40-2	Furoic acid and derivatives	5.2454	5.3656	5.4894	4.1029	4.4333	4.6392	5.7097	5.7401	5.6193	5.9748	5.911	6.0294	5.6056	5.6256	5.6221	5.6218	5.6223
pos_10058	Aspergillomarasmine A	ÂíÀ­Ë¾Ã÷AÇúÃ¹	metab_9228	-	-	-	-	HMDB0029450	pos	-	-	-	-	Organic acids and derivatives	Carboxylic acids and derivatives	349.1358943	M+ACN+H	C10H17N3O8	1.3852	0.009900302	-	38.3	1.641992676	3484-65-9	Amino acids, peptides, and analogues	6.3495	6.4272	6.5003	5.7273	5.4543	5.6894	6.0962	6.2632	6.1968	6.8375	6.7651	6.8473	6.5223	6.5256	6.5321	6.5221	6.5223
pos_10067	Gamma-Glutamylarginine	-	metab_9237	-	-	-	-	HMDB0029143	pos	-	-	-	-	Organic acids and derivatives	Carboxylic acids and derivatives	286.1506329	M+H-H2O	C11H21N5O5	1.3715	0.016838316	-	62	-1.146908897	31106-03-3	Amino acids, peptides, and analogues	5.4534	5.3852	5.5412	5.1597	5.0659	5.1028	5.4827	5.5124	5.4544	5.6793	5.7436	5.7184	5.6057	5.6043	5.6217	5.6074	5.6055
pos_10077	Hydroxyprolyl-Arginine	ôÇ¸¬°±Ëá¾«°±Ëá	metab_9247	-	-	-	-	HMDB0028857	pos	-	-	-	-	Organic acids and derivatives	Carboxylic acids and derivatives	270.1564374	M+H-H2O	C11H21N5O4	1.3579	0.007066504	-	71.2	1.29344303	-	Amino acids, peptides, and analogues	5.7921	5.8619	5.9183	5.5752	5.6258	5.5846	5.9344	5.9456	5.883	5.9632	6.0326	6.0478	5.8321	5.8374	5.8379	5.8404	5.8382
pos_10081	Itaconic acid	ÒÂ¿µËá	metab_9250	map01100;map00660	Metabolic pathways;C5-Branched dibasic acid metabolism	´úÐ»Í¾¾¶;C5Ö§»¯¶þÔªËá´úÐ»	C00490	HMDB0002092;LMFA01170063	pos	-	-	Metabolism;Metabolism	Global and overview maps;Carbohydrate metabolism	Lipids and lipid-like molecules	Fatty Acyls	131.0342096	M+H	C5H6O4	1.351	0.033219483	38.4	-	2.496001118	97-65-4	Fatty acids and conjugates	4.197	4.1243	3.8298	4.5104	4.4294	4.5597	4.343	4.5336	4.4231	5.0064	4.9719	4.9582	4.8532	4.8884	4.8858	4.8872	4.8779
pos_10084	Val Glu	-	metab_9252	-	-	-	-	-	pos	-	-	-	-	-	-	247.129114	M+H	C10H18N2O5	1.3374	0.002642165	32.2	-	1.080171339	-	-	5.5387	5.7238	5.9546	6.3563	6.3283	6.3113	6.303	6.2953	6.183	5.6112	5.4517	5.9656	5.9059	5.9045	5.9037	5.9063	5.904
pos_10086	2-hydroxy-2-(3-methoxyphenyl)acetic acid	-	metab_9254	-	-	-	-	-	pos	-	-	-	-	-	-	147.0442334	M+H-2H2O	C9H10O4	1.3374	0.03422106	-	38.9	0.975064172	-	-	5.3124	5.4636	5.4685	5.7454	5.5821	5.4892	5.6388	5.6763	5.7026	5.3796	5.4022	5.4353	5.595	5.6339	5.602	5.6116	5.6094
pos_10087	Cysteinyl-Hydroxyproline	-	metab_9255	-	-	-	-	HMDB0028776	pos	-	-	-	-	Organic acids and derivatives	Carboxylic acids and derivatives	276.1014868	M+ACN+H	C8H14N2O4S	1.3305	0.012628635	-	73.1	0.997043485	-	Amino acids, peptides, and analogues	5.4498	5.7582	5.1634	6.7411	6.4014	6.3159	4.9731	5.0405	5.6921	5.773	5.6459	5.4232	5.9648	5.9755	5.9756	5.9794	5.9723
pos_10094	THIODIGLYCOL	-	metab_9260	-	-	-	-	HMDB0042033	pos	-	-	-	-	Organosulfur compounds	Thioethers	123.0476983	M+H	C4H10O2S	1.3168	0.015621258	55	-	2.22281905	111-48-8	Dialkylthioethers	5.7136	5.8941	5.8106	5.9177	6.1281	6.1278	5.8824	5.8957	5.8832	3.9544	3.6632	2.9878	5.8253	5.8421	5.835	5.8411	5.8388
pos_10115	Acetylcarnitine	-	metab_9279	-	-	-	C02571	HMDB0240773;HMDB0000201;LMFA07070060;HMDB0240771	pos	-	-	-	-	Lipids and lipid-like molecules	Fatty Acyls	204.123363	M+H	C9H17NO4	1.2414	0.008762149	34	-	1.617723146	3040-38-8	Fatty acid esters	6.2708	6.1422	6.0398	6.6579	6.6414	6.6402	6.1727	6.2622	6.4083	6.0735	5.9988	6.0213	6.3703	6.3727	6.3745	6.3789	6.3694
pos_10131	Asparaginyl-Glutamic acid	-	metab_9294	-	-	-	-	HMDB0028730	pos	-	-	-	-	Organic acids and derivatives	Carboxylic acids and derivatives	244.093044	M+H-H2O	C9H15N3O6	1.2002	0.017784745	-	55	0.946250156	20917-58-2	Amino acids, peptides, and analogues	5.7535	5.8426	5.7008	5.2785	5.3408	5.3592	5.5131	5.5165	5.5288	5.6037	5.6134	5.6198	5.5592	5.5756	5.5759	5.5783	5.5762
pos_10175	His Leu	-	metab_9337	-	-	-	-	-	pos	-	-	-	-	-	-	269.1610957	M+H	C12H20N4O3	1.111	0.005618136	82.2	-	1.039371508	-	-	6.1749	6.196	6.2115	6.4908	6.5185	6.5205	5.9979	6.0523	6.0503	5.8946	5.8751	5.8798	6.1884	6.1842	6.1834	6.1838	6.188
pos_10186	Lys Asp Ser	-	metab_9347	-	-	-	-	-	pos	-	-	-	-	-	-	349.1721622	M+H	C13H24N4O7	1.0904	0.006330876	31	-	1.110647037	-	-	7.3935	7.2086	6.8856	3.2845	5.0646	5.0959	5.1302	5.2952	5.8087	6.361	6.7716	6.4272	6.7538	6.7524	6.7581	6.7514	6.7518
pos_10187	Thr Pro	-	metab_9348	-	-	-	-	-	pos	-	-	-	-	-	-	217.1185633	M+H	C9H16N2O4	1.0836	0.010183238	45	-	1.295149946	-	-	5.9365	5.9208	5.9248	5.9545	6.0184	5.9559	5.5547	5.5189	5.6796	5.7115	5.6737	5.7118	5.7664	5.7649	5.7626	5.7741	5.7653
pos_10189	4-acetamidobutanoate	-	metab_9349	map01100;map00330	Metabolic pathways;Arginine and proline metabolism	´úÐ»Í¾¾¶;¾«°±ËáºÍ¸¬°±Ëá´úÐ»	C02946	HMDB0003681	pos	-	-	Metabolism;Metabolism	Global and overview maps;Amino acid metabolism	Organic acids and derivatives	Carboxylic acids and derivatives	146.0813473	M+H	C6H11NO3	1.0836	0.007483268	58.4	-	1.224282608	3025-96-5	Amino acids, peptides, and analogues	5.5674	5.5442	5.5003	5.6947	5.7519	5.8517	5.4806	5.6229	5.6033	5.9185	5.9661	5.962	5.9719	5.9761	5.9781	5.9806	5.9782
pos_10197	1-alkyl-2-acylglycerophosphoethanolamine	1-Íé»ù-2-õ£»ù¸ÊÓÍÁ×ËáÒÒ´¼°·	metab_9357	map00565;map01100	Ether lipid metabolism;Metabolic pathways	ÒÒÃÑÖ¬ÖÊ´úÐ»;´úÐ»Í¾¾¶	C04475	HMDB0062185	pos	-	-	Metabolism;Metabolism	Lipid metabolism;Global and overview maps	Lipids and lipid-like molecules	Glycerophospholipids	276.0839542	M+CH3OH+H	C6H14NO7P	1.0698	0.168483203	-	41	-1.338883832	-	Glycerophosphoethanolamines	4.9096	5.1506	5.0545	5.3186	5.3851	5.2219	5.3306	5.2833	5.2316	3.952	4.313	4.3357	4.1434	3.9503	4.1374	4.1416	4.1184
pos_10204	Pyridoxal Phosphate	-	metab_9363	map00730;map01100;map00750;map01240	Thiamine metabolism;Metabolic pathways;Vitamin B6 metabolism;Biosynthesis of cofactors	Áò°·ËØ´úÐ»;´úÐ»Í¾¾¶;Î¬ÉúËØB6´úÐ»;-	C00018	HMDB0001491	pos	Vitamins and cofactors	Cofactors	Metabolism;Metabolism;Metabolism;Metabolism	Metabolism of cofactors and vitamins;Global and overview maps;Metabolism of cofactors and vitamins;Global and overview maps	Organoheterocyclic compounds	Pyridines and derivatives	248.0321058	M+H	C8H10NO6P	1.0424	0.015646975	73.1	-	1.035237726	54-47-7	Pyridine carboxaldehydes	5.0959	5.1221	4.9531	5.3964	5.3651	5.3486	4.9895	5.0104	4.9369	5.3269	5.2738	5.2016	5.3604	5.359	5.3741	5.3579	5.3593
pos_10205	2-Amino-4-oxo-6-(1',2'-dioxoprolyl)-7,8-dihydroxypteridine	2-°±»ù-4-Ñõ´ú-6-£¨1'£¬2'-¶þÑõ±û»ù£©-7,8-¶þôÇ»ùµûà¤	metab_9364	-	-	-	-	-	pos	-	-	-	-	-	-	268.0665633	M+H	C9H9N5O5	1.0355	0.008216173	-	33.9	-4.049772123	-	-	6.3363	6.2313	6.1654	5.2779	5.2025	5.1564	4.8923	4.8031	5.6679	6.0504	6.0303	5.9774	6.0054	6.0123	6.015	6.0116	6.0128
pos_10214	Uridine 5'-diphosphate	ÄòÜÕ5'-¶þÁ×Ëá	metab_9371	map00240;map01100;map01240	Pyrimidine metabolism;Metabolic pathways;Biosynthesis of cofactors	à×à¤´úÐ»;´úÐ»Í¾¾¶;-	C00015	58-98-0	pos	Nucleic acids	Nucleotides	Metabolism;Metabolism;Metabolism	Nucleotide metabolism;Global and overview maps;Global and overview maps	-	-	405.0099146	M+H	C9H14N2O12P2	1.0012	0.016708371	-	32.5	1.091737116	58-98-0	-	4.9702	5.0095	4.9173	5.8199	5.815	5.7819	5.2985	5.472	5.5039	5.9732	6.0019	6.0031	6.018	6.0015	6.0196	6.0155	6.0104
pos_10237	2-Amino-2-methylbutanoate	2-°±»ù-2-¼×»ù¶¡Ëáõ¥	metab_9391	-	-	-	C03571	-	pos	-	-	-	-	-	-	118.0866252	M+H	C5H11NO2	0.9053	0.006493279	82.9	-	3.161788267	-	-	7.1689	7.1467	7.1399	7.203	7.2144	7.184	6.903	6.9507	7.0009	6.9445	6.9712	6.9042	7.0569	7.062	7.0627	7.0643	7.0629
pos_10246	2-[3-Carboxy-3-(methylammonio)propyl]-L-histidine	2-[3-ôÈ»ù-3-£¨¼×°±õ££©±û»ù]-L-×é°±Ëá	metab_9399	-	-	-	C04692	-	pos	-	-	-	-	-	-	271.1403292	M+H	C11H18N4O4	0.8779	0.077726888	32.7	-	0.91702655	-	-	5.514	5.0259	3.5972	1.9054	2.957	3.0492	1.4994	1.5279	2.5925	2.2647	3.5765	2.8304	4.9084	4.8617	4.9564	4.9064	4.9203
pos_10255	Nopaline	ÅµÅÁÁÖ	metab_9408	map02010;map00330	ABC transporters;Arginine and proline metabolism	ABC×ªÔËµ°°×;¾«°±ËáºÍ¸¬°±Ëá´úÐ»	C01682	-	pos	-	-	Environmental Information Processing;Metabolism	Membrane transport;Amino acid metabolism	-	-	305.1457574	M+H	C11H20N4O6	0.8641	0.005452332	65.3	-	0.646476216	22350-70-5	-	5.4015	5.0976	5.254	4.594	4.0555	4.8422	5.5661	5.7204	5.4502	6.1473	6.1726	6.1475	5.8484	5.8482	5.8505	5.853	5.853
pos_10256	Ile Arg	-	metab_9409	-	-	-	-	-	pos	-	-	-	-	-	-	288.2032467	M+H	C12H25N5O3	0.8641	0.00965505	83.3	-	0.802909471	-	-	5.2164	5.5427	5.7544	5.9771	6.012	5.9499	6.3108	6.3492	6.0772	5.4528	5.2122	5.8398	5.6134	5.6198	5.6244	5.6162	5.6165
pos_10261	Glycylproline	¸Ê°±õ£¸¬°±Ëá	metab_9414	-	-	-	-	HMDB0000721	pos	-	-	-	-	Organic acids and derivatives	Carboxylic acids and derivatives	173.0923145	M+H	C7H12N2O3	0.8641	0.00962642	92.7	-	1.428500907	704-15-4	Amino acids, peptides, and analogues	6.5792	6.6411	6.6328	6.5597	6.5459	6.4727	6.3518	6.3831	6.4282	6.5817	6.6195	6.5216	6.5521	6.5477	6.5592	6.5548	6.5525
pos_10271	Acetylhomoserine	ÒÒõ£¸ßË¿°±Ëá	metab_9423	-	-	-	-	HMDB0029423	pos	-	-	-	-	Organic acids and derivatives	Carboxylic acids and derivatives	162.0762531	M+H	C6H11NO4	0.8573	0.007987181	59.8	-	1.048003757	7540-67-2	Amino acids, peptides, and analogues	6.348	6.3821	6.3296	6.608	6.5248	6.5193	6.9569	7.0432	7.0757	6.6102	6.5308	6.5851	6.7221	6.729	6.7288	6.7313	6.7291
pos_10286	Met Thr	-	metab_9435	-	-	-	-	-	pos	-	-	-	-	-	-	251.1062329	M+H	C9H18N2O4S	0.8436	0.007604433	32.2	-	0.913334166	-	-	5.63	5.5002	4.6545	6.8125	6.4628	6.391	6.0971	6.3103	6.4554	4.1889	4.6149	4.1345	6.1076	6.1061	6.1026	6.1058	6.1117
pos_10287	Penmacric acid	ÅçÂíËá	metab_9436	-	-	-	-	HMDB0029436	pos	-	-	-	-	Organic acids and derivatives	Carboxylic acids and derivatives	244.0934522	M+ACN+H	C7H10N2O5	0.8436	0.013078707	-	45.2	3.2429185	55297-13-7	Amino acids, peptides, and analogues	6.0485	6.0466	5.9817	5.9877	6.0309	5.9887	5.9076	5.9449	5.9611	5.8086	5.7625	5.8942	6.0418	6.0549	6.0545	6.0542	6.0548
pos_10288	Glutaminylhydroxyproline	¹È°±õ£°·ôÇ¸¬°±Ëá	metab_9437	-	-	-	-	HMDB0028798	pos	-	-	-	-	Organic acids and derivatives	Carboxylic acids and derivatives	242.1137088	M+H-H2O	C10H17N3O5	0.8436	0.014898793	-	65.6	0.68078752	-	Amino acids, peptides, and analogues	5.6647	5.6644	5.6176	6.2268	6.2341	6.1111	5.7026	5.7052	5.4989	5.898	5.9276	5.9893	6.0992	6.0978	6.0943	6.0968	6.1108
pos_10293	Cytosine	°ûà×à¤	metab_9441	map00240;map01100	Pyrimidine metabolism;Metabolic pathways	à×à¤´úÐ»;´úÐ»Í¾¾¶	C00380	HMDB0000630	pos	Nucleic acids	Bases	Metabolism;Metabolism	Nucleotide metabolism;Global and overview maps	Organoheterocyclic compounds	Diazines	112.0509295	M+H	C4H5N3O	0.8436	0.019558026	86.3	-	3.523237285	71-30-7	Pyrimidines and pyrimidine derivatives	5.6695	5.7271	5.5979	5.2011	5.2803	5.2693	5.5146	5.5313	5.5107	5.5045	5.47	5.5328	5.4608	5.4595	5.4601	5.4585	5.4784
pos_10302	N-Carboxyethyl-gamma-aminobutyric acid	-	metab_9448	-	-	-	-	HMDB0002201	pos	-	-	-	-	Organic acids and derivatives	Carboxylic acids and derivatives	176.0918395	M+H	C7H13NO4	0.8367	0.043112154	30.4	-	0.600876785	4386/3/2	Amino acids, peptides, and analogues	5.475	5.1823	4.8303	3.2449	3.8489	3.2561	3.9362	4.3949	3.5899	4.8614	5.0498	4.7633	5.0977	5.1329	5.1428	5.1406	5.1427
pos_10309	Thr Ala Glu	-	metab_9453	-	-	-	-	-	pos	-	-	-	-	-	-	320.1454674	M+H	C12H21N3O7	0.8299	0.01898552	55.7	-	0.754839008	-	-	6.104	5.927	6.0677	5.927	5.8293	6.0526	5.8723	6.0088	6.0113	6.109	6.0677	6.1742	5.9436	5.9572	5.9369	5.9489	5.9389
pos_10312	Pro Gly Gln	-	metab_9456	-	-	-	-	-	pos	-	-	-	-	-	-	301.1508653	M+H	C12H20N4O5	0.8299	0.002127896	60.7	-	0.729857278	-	-	6.4067	6.476	6.4733	6.1316	6.199	6.1518	6.3717	6.4071	6.4008	6.4342	6.4772	6.4811	6.3372	6.3357	6.3351	6.3347	6.3356
pos_10315	His Val	-	metab_9459	-	-	-	-	-	pos	-	-	-	-	-	-	255.1453526	M+H	C11H18N4O3	0.8299	0.016840222	56.5	-	0.730853605	-	-	5.4061	5.3867	5.4266	5.5765	5.6088	5.605	5.0493	5.1643	5.179	5.1236	5.0209	5.0275	5.291	5.2835	5.28	5.2966	5.2802
pos_10321	2-Amino-3,7-dideoxy-D-threo-hept-6-ulosonic acid	2-°±»ù-3,7-¶þÍÑÑõ-D-ËÕ°±Ëá-hept-6-¹ûÌÇËá	metab_9464	map01100;map00400;map01110	Metabolic pathways;Phenylalanine, tyrosine and tryptophan biosynthesis;Biosynthesis of secondary metabolites	´úÐ»Í¾¾¶;±½±û°±Ëá¡¢ÀÒ°±ËáºÍÉ«°±ËáÉúÎïºÏ³É;´Î¼¶´úÐ»²úÎïµÄÉúÎïºÏ³É	C16850	LMFA01050473;HMDB0304057	pos	-	-	Metabolism;Metabolism;Metabolism	Global and overview maps;Amino acid metabolism;Global and overview maps	Organic acids and derivatives	Carboxylic acids and derivatives	192.086822	M+H	C7H13NO5	0.8299	0.08694382	68.6	-	0.905877331	-	Amino acids, peptides, and analogues	5.719	5.4187	5.1478	3.2005	3.9308	3.5294	3.387	3.4165	3.846	4.5781	4.9857	4.5698	5.0313	4.9477	5.0384	5.0409	5.0383
pos_10322	S-[(E)-Prop-1-enyl]-L-cysteine S-oxide	S-[£¨E£©-±û-1-Ï©»ù]-L-°ëë×°±ËáS-Ñõ»¯Îï	metab_9465	-	-	-	C08295	HMDB0029441	pos	-	-	-	-	Organic acids and derivatives	Carboxylic acids and derivatives	178.0534325	M+H	C6H11NO3S	0.8299	0.022662561	36.4	-	1.08350516	23315-20-0	Amino acids, peptides, and analogues	5.7024	5.99	5.7403	3.993	4.2699	3.4429	5.6447	5.5527	5.4556	4.3335	3.7093	4.1049	4.9908	4.9894	4.9667	4.9787	4.9861
pos_10341	Beta-Nicotinamide mononucleotide	-	metab_9478	map01100;map00760	Metabolic pathways;Nicotinate and nicotinamide metabolism	´úÐ»Í¾¾¶;ÑÌËáºÍÑÌõ£°·´úÐ»	C00455	HMDB0000229	pos	-	-	Metabolism;Metabolism	Global and overview maps;Metabolism of cofactors and vitamins	Nucleosides, nucleotides, and analogues	Pyridine nucleotides	335.0641718	M+H	C11H15N2O8P	0.8162	0.009412641	40.2	-	0.877961962	75414-16-3;1094-61-7	Nicotinamide nucleotides	6.633	6.6457	6.5554	6.6366	6.5962	6.5999	6.3072	6.2465	6.499	6.5097	6.5254	6.3957	6.5911	6.5835	6.5879	6.5905	6.5945
pos_10352	N6-Carbamoyl-DL-Lysine	-	metab_9487	-	-	-	-	-	pos	-	-	-	-	-	-	190.1187886	M+H	C7H15N3O3	0.8094	0.00792274	84.2	-	0.903198289	-	-	5.8861	5.856	5.7841	5.8134	5.7221	5.7973	5.6349	5.7183	5.7545	5.9205	5.8977	5.9393	5.9746	5.9754	5.9719	5.9669	5.9741
pos_10361	Alanylclavam	Alanylclavam	metab_9495	-	-	-	C17360	-	pos	-	-	-	-	-	-	201.0872309	M+H	C8H12N2O4	0.8025	0.016896249	34.7	-	1.237520359	-	-	5.1118	5.1909	5.4032	5.7775	5.7906	5.7496	5.6379	5.662	5.5375	5.3942	5.4055	5.4847	5.4307	5.4255	5.4219	5.4393	5.4222
pos_10362	N-Nitrosoguvacoline	-	metab_9496	-	-	-	C19482	-	pos	-	-	-	-	-	-	171.0765814	M+H	C7H10N2O3	0.8025	0.002930433	30.6	-	0.957351609	55557-02-3	-	5.26	5.1771	5.2965	5.392	5.3914	5.3835	5.1915	5.3593	5.2615	5.7677	5.6753	5.7124	5.5544	5.553	5.5553	5.5521	5.5544
pos_10376	Homoglutamine	-	metab_9507	-	-	-	-	-	pos	-	-	-	-	-	-	161.0922118	M+H	C6H12N2O3	0.7889	0.028716515	70.2	-	0.89422156	-	-	4.2557	4.3659	4.78	5.7598	5.4204	5.311	4.8968	4.9235	4.8157	4.5287	4.3494	4.8029	4.9876	4.9861	5.0152	4.9939	4.987
pos_10377	Niacinamide	ÑÌõ£°·	metab_9508	map01100;map00760;map01240	Metabolic pathways;Nicotinate and nicotinamide metabolism;Biosynthesis of cofactors	´úÐ»Í¾¾¶;ÑÌËáºÍÑÌõ£°·´úÐ»;-	C00153	98-92-0;HMDB0001406	pos	Vitamins and cofactors	Vitamins	Metabolism;Metabolism;Metabolism	Global and overview maps;Metabolism of cofactors and vitamins;Global and overview maps	Organoheterocyclic compounds	Pyridines and derivatives	123.0555902	M+H	C6H6N2O	0.7889	0.01179947	75.8	-	2.465848827	98-92-0	Pyridinecarboxylic acids and derivatives	6.7478	6.788	6.686	6.7954	6.7576	6.7851	6.5736	6.6015	6.6479	6.6572	6.6623	6.6156	6.752	6.7632	6.7641	6.7623	6.7643
pos_10389	Glu Thr	-	metab_9518	-	-	-	-	-	pos	-	-	-	-	-	-	249.1083516	M+H	C9H16N2O6	0.7753	0.056823352	70.2	-	0.962839624	-	-	4.9845	5.0028	5.0665	5.7192	5.6477	5.6739	5.4988	5.4186	5.4825	5.2527	5.3106	5.4494	5.3327	5.3884	5.382	5.3679	5.3403
pos_10397	Hydroxybutyrylglycine	-	metab_9523	-	-	-	-	HMDB0094716	pos	-	-	-	-	Organic acids and derivatives	Carboxylic acids and derivatives	203.1028247	M+ACN+H	C6H11NO4	0.7684	0.05322696	-	31.4	1.187803775	-	Amino acids, peptides, and analogues	5.7329	5.6499	5.6767	5.7323	5.7847	5.7718	5.4544	5.4632	5.5094	5.4991	5.5007	5.461	5.508	5.5572	5.5033	5.514	5.5063
pos_10407	Thr Thr	-	metab_9530	-	-	-	-	-	pos	-	-	-	-	-	-	221.1133767	M+H	C8H16N2O5	0.7617	0.029724711	68	-	0.811521649	-	-	4.5464	4.6809	4.9509	5.7583	5.6916	5.6638	4.8952	4.9331	4.6027	4.8673	4.6142	4.7837	5.1573	5.1345	5.1272	5.1521	5.1518
pos_10418	Acetylcholine	ÒÒõ£µ¨¼î	metab_9539	map00564	Glycerophospholipid metabolism	¸ÊÓÍÁ×Ö¬´úÐ»	C01996	HMDB0000895	pos	Hormones and transmitters	Neurotransmitters	Metabolism	Lipid metabolism	Organic nitrogen compounds	Organonitrogen compounds	146.1176925	M+H	C7H15NO2	0.7549	0.018319065	80	-	0.946145844	51-84-3	Quaternary ammonium salts	5.4703	5.4429	5.1889	6.0802	5.9826	6.1004	5.604	5.7196	5.8541	5.2962	5.4979	5.3308	5.8401	5.8599	5.8526	5.8588	5.8566
pos_10436	Val His	-	metab_9553	-	-	-	-	-	pos	-	-	-	-	-	-	255.1453421	M+H	C11H18N4O3	0.7347	0.062439691	78.6	-	0.689632411	-	-	4.377	4.5925	4.9304	5.6682	5.6027	5.6359	4.7849	4.8884	4.7467	4.4407	3.824	4.3968	4.9711	4.9804	4.9627	4.9659	5.0267
pos_10450	Asn Glu	-	metab_9565	-	-	-	-	-	pos	-	-	-	-	-	-	262.1036374	M+H	C9H15N3O6	0.721	0.009197605	74.3	-	1.056004585	-	-	5.5752	5.493	5.5687	6.0405	6.0355	6.036	5.6114	5.6508	5.6783	5.5329	5.5939	5.5323	5.7774	5.7828	5.7799	5.7749	5.7726
pos_10467	Aspartyl-Arginine	Ìì¶¬°±Ëá¾«°±Ëá	metab_9579	-	-	-	-	HMDB0028747	pos	-	-	-	-	Organic acids and derivatives	Carboxylic acids and derivatives	272.1341371	M+H-H2O	C10H19N5O5	0.7075	0.028862567	-	41.7	-4.12741264	-	Amino acids, peptides, and analogues	5.9152	5.8238	5.7036	5.9438	5.957	5.9794	5.6422	5.8091	5.9803	5.8064	5.9464	5.8399	5.9534	5.9795	5.9686	5.9533	5.9509
pos_10475	Neuraminic acid	Éñ¾­°±Ëá	metab_9587	-	-	-	C06469	HMDB0000830	pos	Carbohydrates	Monosaccharides	-	-	Lipids and lipid-like molecules	Fatty Acyls	250.0936008	M+H-H2O	C9H17NO8	0.7008	0.016845389	-	55.3	5.513286343	114-04-5	Fatty acid esters	6.0713	6.3982	6.2268	6.6887	6.6522	6.5621	6.2803	6.1539	6.0044	4.6905	4.7236	4.7651	5.979	5.9806	5.968	5.9765	5.9637
pos_10481	Cis-4-Hydroxy-D-proline	-	metab_9592	map01100;map00330	Metabolic pathways;Arginine and proline metabolism	´úÐ»Í¾¾¶;¾«°±ËáºÍ¸¬°±Ëá´úÐ»	C03440	HMDB0060460	pos	-	-	Metabolism;Metabolism	Global and overview maps;Amino acid metabolism	Organic acids and derivatives	Carboxylic acids and derivatives	132.065717	M+H	C5H9NO3	0.694	0.023843414	75.6	-	1.506403942	2584-71-6	Amino acids, peptides, and analogues	5.6808	5.6415	5.6178	5.3674	5.4219	5.4463	5.6547	5.7039	5.708	5.6312	5.6975	5.6611	5.5595	5.5851	5.577	5.5839	5.5817
pos_10491	L-2,4-diaminobutyric acid	L-2,4-¶þ°±»ù¶¡Ëá	metab_9602	map01100;map01210;map00260;map01230	Metabolic pathways;2-Oxocarboxylic acid metabolism;Glycine, serine and threonine metabolism;Biosynthesis of amino acids	´úÐ»Í¾¾¶;2-ÑõôÊ»ùËá´úÐ»;¸Ê°±Ëá¡¢Ë¿°±ËáºÍËÕ°±Ëá´úÐ»;°±»ùËáµÄÉúÎïºÏ³É	C03283	HMDB0002362;HMDB0006284	pos	-	-	Metabolism;Metabolism;Metabolism;Metabolism	Global and overview maps;Global and overview maps;Amino acid metabolism;Global and overview maps	Organic acids and derivatives	Carboxylic acids and derivatives	101.0714675	M+H-H2O	C4H10N2O2	0.6806	0.016378496	-	49.5	4.473094878	1758-80-1;305-62-4	Amino acids, peptides, and analogues	5.2005	5.3424	5.2839	5.1296	5.07	5.0763	5.1029	5.0991	5.1099	5.0374	5.0503	5.0878	5.5005	5.4957	5.5101	5.4946	5.4924
pos_10509	Arg Gly Ala Glu	-	metab_9614	-	-	-	-	-	pos	-	-	-	-	-	-	432.2222189	M+H	C16H29N7O7	0.641	0.014278171	36.3	-	4.86113627	-	-	6.1811	6.356	6.1696	6.2163	6.0541	6.1147	5.962	5.9472	5.8637	5.7729	5.8595	5.7987	6.3126	6.3283	6.3171	6.314	6.3174
pos_10511	Lys Glu	-	metab_9616	-	-	-	-	-	pos	-	-	-	-	-	-	276.1560577	M+H	C11H21N3O5	0.641	0.074654037	72	-	2.4005676	-	-	5.1789	5.0509	5.3557	5.6545	5.6783	5.6182	4.9605	4.9485	5.0149	4.2234	4.4398	4.7319	4.9787	4.9493	5.0278	4.9761	5.0181
pos_10517	8,12-dihydroxy-11-chloro-5Z,9Z,14Z,17Z-eicosatetraenoic acid	-	metab_9622	-	-	-	-	LMFA01090066	pos	-	-	-	-	-	-	371.201291	M+H	C20H31ClO4	0.6342	0.039105113	37.5	-	7.907773797	-	-	4.8974	5.1429	5.2827	4.0155	4.0383	4.0267	4.6839	4.9609	4.6195	5.809	5.6398	5.7215	5.3343	5.3005	5.3399	5.3419	5.3396
pos_10535	1-(6-hydroxy-4-methoxy-1-benzofuran-5-yl)ethan-1-one	-	metab_9637	-	-	-	-	-	pos	-	-	-	-	-	-	251.0309668	M+2Na-H	C11H10O4	0.6212	0.008595944	-	36	9.186992917	-	-	6.3848	6.4074	6.395	6.3282	6.2067	6.2675	6.1353	6.2264	6.1863	6.4802	6.4535	6.4834	6.4766	6.4697	6.4777	6.4779	6.4719
pos_10574	Fructoselysine	¹ûÌÇÀµ°±Ëá	metab_9670	-	-	-	C16488	HMDB0252495;HMDB0242138	pos	-	-	-	-	Organic acids and derivatives	Carboxylic acids and derivatives	309.1658452	M+H	C12H24N2O7	0.6011	0.014223567	39.8	-	0.706143158	-	Amino acids, peptides, and analogues	5.9758	6.0019	6.132	5.95	5.9373	5.9321	6.133	6.1446	6.0604	6.035	6.0927	6.1615	6.1777	6.1679	6.1852	6.1752	6.1771
pos_10589	Ser Lys	-	metab_9683	-	-	-	-	-	pos	-	-	-	-	-	-	234.1450671	M+H	C9H19N3O4	0.5808	0.045418086	78.3	-	1.006194756	-	-	5.4859	5.5206	5.5437	5.7828	5.826	5.7712	5.324	5.3583	5.3566	5.2298	5.1504	5.1768	5.3898	5.3716	5.4259	5.3986	5.3961
pos_10590	N-Methyl-a-aminoisobutyric acid	N-¼×»ù-a-°±»ùÒì¶¡Ëá	metab_9684	-	-	-	-	HMDB0002141	pos	-	-	-	-	Organic acids and derivatives	Carboxylic acids and derivatives	118.0866153	M+H	C5H11NO2	0.5808	0.012586753	85.5	-	3.077157491	2566-34-9	Amino acids, peptides, and analogues	6.1551	6.1779	6.1572	6.3646	6.3105	6.3051	5.981	6.0222	6.0826	5.9515	5.964	5.9409	6.1455	6.1566	6.158	6.156	6.1593
pos_10621	Glycyl-Glutamate	¸Ê°±õ£¹È°±Ëá	metab_9707	-	-	-	-	HMDB0028840	pos	-	-	-	-	Organic acids and derivatives	Carboxylic acids and derivatives	249.0455605	M+2Na-H	C7H12N2O5	0.5672	0.038278137	-	43.4	-1.107221209	-	Amino acids, peptides, and analogues	6.2404	6.3285	6.6026	5.538	5.7674	5.6137	6.7451	6.7412	6.5976	6.564	6.6962	6.6877	6.1446	6.1497	6.1862	6.1564	6.1541
pos_10673	Lys Val	-	metab_9738	-	-	-	-	-	pos	-	-	-	-	-	-	246.18146	M+H	C11H23N3O3	0.5536	0.015243512	37.2	-	0.986886625	-	-	5.7892	5.7059	5.707	5.7168	5.8272	5.8053	5.2727	5.3317	5.3645	5.3449	5.193	5.2308	5.5409	5.5316	5.5357	5.5306	5.5464
pos_10679	Ser Pro	-	metab_9743	-	-	-	-	-	pos	-	-	-	-	-	-	203.1028535	M+H	C8H14N2O4	0.5536	0.007064538	33.6	-	1.089051321	-	-	5.5226	5.5456	5.5566	5.5947	5.6344	5.6226	5.3074	5.3643	5.3988	5.2549	5.2644	5.2669	5.402	5.4105	5.4077	5.407	5.4072
pos_10688	4-Hydroxyisoleucine	-	metab_9750	-	-	-	-	-	pos	-	-	-	-	-	-	148.0969668	M+H	C6H13NO3	0.5536	0.059309499	49.3	-	1.00008384	-	-	4.8129	4.839	4.6517	4.5571	4.5484	4.598	4.7829	4.8695	4.984	4.3735	4.4392	4.2512	4.6484	4.7113	4.7081	4.7105	4.6989
pos_10707	Gln Glu	-	metab_9767	-	-	-	-	-	pos	-	-	-	-	-	-	276.1192953	M+H	C10H17N3O6	0.5467	0.008901623	70.4	-	1.030735832	-	-	5.3771	5.488	5.4643	5.8075	5.8777	5.857	5.477	5.4853	5.3924	5.2978	5.338	5.3839	5.7415	5.74	5.7457	5.7459	5.7368
pos_10731	3-(3-hydroxyphenyl)-2-(4-hydroxyphenyl)-4-[(E)-2-phenylethenyl]-2,3-dihydro-1-benzofuran-6-ol	-	metab_9785	-	-	-	-	-	pos	-	-	-	-	-	-	387.1351594	M+H-2H2O	C28H22O4	0.5399	0.013099657	-	33.2	-6.625179771	-	-	6.4367	6.3695	6.3109	6.1441	6.2926	6.2524	6.6547	6.7646	6.7588	6.2985	6.4802	6.3323	6.4829	6.4814	6.4809	6.4929	6.4782
pos_10739	Dihydromaleimide beta-D-glucoside	¶þÇâÂíÀ´õ£ÑÇ°·¦Â-D-ÆÏÌÑÌÇÜÕ	metab_9792	-	-	-	-	HMDB0030277	pos	-	-	-	-	Organic oxygen compounds	Organooxygen compounds	226.0712132	M+H-2H2O	C10H15NO7	0.5399	0.015984088	-	63.7	0.820794296	26696-59-3	Carbohydrates and carbohydrate conjugates	4.8301	4.5816	4.4672	5.6785	5.641	5.7214	4.3249	4.3965	4.5864	5.2233	5.0258	5.1195	5.5643	5.555	5.5744	5.5623	5.5635
pos_10767	Trigonelline	ºùÂ«°Í¼î	metab_9814	map00760	Nicotinate and nicotinamide metabolism	ÑÌËáºÍÑÌõ£°·´úÐ»	C01004	HMDB0000875	pos	-	-	Metabolism	Metabolism of cofactors and vitamins	Alkaloids and derivatives	_	138.0551236	M+H	C7H7NO2	0.5331	0.009649097	63.3	-	1.230946053	535-83-1	_	6.2944	6.2535	6.1806	6.1066	6.1428	6.1936	6.2266	6.3169	6.3271	6.1305	6.1958	6.1487	6.2816	6.2811	6.2816	6.2801	6.2903
pos_10793	D-Tagatose	D-Ëþ¸ñÌÇ	metab_9834	map01100;map00052	Metabolic pathways;Galactose metabolism	´úÐ»Í¾¾¶;°ëÈéÌÇ´úÐ»	C00795	HMDB0003418	pos	Carbohydrates	Monosaccharides	Metabolism;Metabolism	Global and overview maps;Carbohydrate metabolism	Organic oxygen compounds	Organooxygen compounds	163.0602189	M+H-H2O	C6H12O6	0.5196	0.017025258	61.3	-	0.660961103	20197-42-6;87-81-0	Carbohydrates and carbohydrate conjugates	5.1949	5.2182	5.2679	5.0165	4.8954	4.9461	5.2477	5.3031	5.2641	5.4157	5.4543	5.487	5.2648	5.2764	5.26	5.2626	5.2747
pos_10794	2(5H)-Furanone	-	metab_9835	-	-	-	C17601	HMDB0032330	pos	-	-	-	-	Organoheterocyclic compounds	Dihydrofurans	85.02909451	M+H	C4H4O2	0.5196	0.009087447	42.1	-	8.196921138	497-23-4	Furanones	6.0663	6.1319	6.1244	5.9871	5.9165	5.9453	6.1153	6.1515	6.1541	6.2649	6.2461	6.2877	6.1578	6.1661	6.168	6.1652	6.1663
pos_10802	(2Z)-2-(hydroxymethyl)but-2-enoic acid	-	metab_9841	-	-	-	-	-	pos	-	-	-	-	-	-	81.03416492	M+H-2H2O	C5H8O3	0.5129	0.02004496	-	37.7	5.805761593	-	-	5.0756	5.1374	5.1161	5.0887	5.0458	5.0774	5.1441	5.1675	5.2065	5.23	5.2424	5.2224	5.2023	5.1792	5.1957	5.1955	5.1981
pos_10814	Beta-D-Glucosamine	-	metab_9850	-	-	-	C08349	HMDB0030091	pos	-	-	-	-	Organic oxygen compounds	Organooxygen compounds	180.0867619	M+H	C6H13NO5	0.5061	0.014433922	44.7	-	0.63082058	14257-69-3	Carbohydrates and carbohydrate conjugates	5.4039	5.5228	5.6774	5.283	5.3346	5.3105	5.7149	5.7544	5.6242	5.7053	5.7281	5.8045	5.4719	5.4707	5.4746	5.4863	5.4747
pos_10823	Glu Asn	-	metab_9857	-	-	-	-	-	pos	-	-	-	-	-	-	262.103624	M+H	C9H15N3O6	0.4994	0.031772452	72.1	-	1.004717462	-	-	5.5189	5.4598	5.6066	5.9143	5.9469	5.9399	5.5787	5.6176	5.6181	5.508	5.5149	5.5054	5.6818	5.7139	5.7171	5.7043	5.7099
pos_10832	N-Acetyl-D-Glucosamine 6-Phosphate	N-ÒÒõ£-D-°±»ùÆÏÌÑÌÇ6-Á×Ëá	metab_9864	map01100;map00520	Metabolic pathways;Amino sugar and nucleotide sugar metabolism	´úÐ»Í¾¾¶;°±»ùÌÇºÍºËÜÕËáÌÇ´úÐ»	C00357	HMDB0002817;102029-88-9;HMDB0001062	pos	-	-	Metabolism;Metabolism	Global and overview maps;Carbohydrate metabolism	Organic oxygen compounds	Organooxygen compounds	340.0198108	M+K	C8H16NO9P	0.4928	0.057780371	-	76.1	1.278886749	102029-88-9;18191-20-3;73495-11-1	Carbohydrates and carbohydrate conjugates	5.4081	5.2869	5.1671	5.3861	5.3773	5.4368	5.2233	5.2619	5.2631	4.9036	4.8872	4.9254	5.2026	5.2177	5.2427	5.2008	5.1744
pos_10836	Aspartyl-Lysine	Ìì¶¬°±ËáÀµ°±Ëá	metab_9868	-	-	-	-	HMDB0004987;HMDB0028758	pos	-	-	-	-	Organic acids and derivatives	Carboxylic acids and derivatives	262.1400264	M+H	C10H19N3O5	0.4928	0.043704656	48.9	-	1.069205277	5891-51-0	Amino acids, peptides, and analogues	5.2215	5.1185	5.0433	5.1666	5.115	5.0711	4.9047	4.9889	5.1473	5.2677	5.3016	5.4839	5.3415	5.3793	5.3366	5.3349	5.3577
pos_10837	Methionyl-Hydroxyproline	-	metab_9869	-	-	-	-	HMDB0028974	pos	-	-	-	-	Organic acids and derivatives	Carboxylic acids and derivatives	245.0956604	M+H-H2O	C10H18N2O4S	0.4928	0.064699866	-	35.5	0.841594512	148305-57-1	Amino acids, peptides, and analogues	4.9047	4.9486	5.1859	3.9688	3.9916	3.98	4.6751	4.2713	4.1452	4.9325	5.0059	5.0998	5.3217	5.2638	5.2666	5.3154	5.3133
pos_10838	Asn Thr	-	metab_9870	-	-	-	-	-	pos	-	-	-	-	-	-	234.1086719	M+H	C8H15N3O5	0.4928	0.096593108	73.8	-	0.964778434	-	-	5.3345	5.2534	5.4625	5.7314	5.7625	5.7348	5.1269	5.0068	5.0206	4.804	4.629	4.8288	5.3377	5.2291	5.3327	5.3217	5.3194
pos_10842	4-Methylene-L-glutamine	4-ÑÇ¼×»ù-L-¹È°±õ£°·	metab_9874	map00660	C5-Branched dibasic acid metabolism	C5Ö§»¯¶þÔªËá´úÐ»	C01109	-	pos	-	-	Metabolism	Carbohydrate metabolism	-	-	159.0765932	M+H	C6H10N2O3	0.4928	0.031461998	59.4	-	1.104371594	-	-	4.9158	5.0121	5.0577	5.066	5.0475	4.9277	4.9283	4.8868	4.9409	4.7809	4.9339	4.7112	4.8648	4.8373	4.8708	4.8658	4.8703
pos_10843	Methionine sulfoxide	µ°°±ËáÑÇí¿	metab_9875	map00270	Cysteine and methionine metabolism	°ëë×°±ËáºÍµ°°±Ëá´úÐ»	C02989	HMDB0002005;62697-73-8	pos	-	-	Metabolism	Amino acid metabolism	Organic acids and derivatives	Carboxylic acids and derivatives	148.0429038	M+H-H2O	C5H11NO3S	0.4928	0.194303742	-	34.7	1.380333659	62697-73-8;3226-65-1	Amino acids, peptides, and analogues	5.0178	5.1323	5.0352	5.0861	4.7754	4.6558	4.9636	4.9211	5.158	3.5901	3.615	3.659	4.0971	3.8706	4.0591	4.0955	4.0946
pos_10849	6-(6-carboxy-2,3,4-trihydroxyphenoxy)-3,4,5-trihydroxyoxane-2-carboxylic acid	-	metab_9880	-	-	-	-	-	pos	-	-	-	-	-	-	401.0100382	M+K	C13H14O12	0.4859	0.035603715	-	42.8	-4.545629259	-	-	6.1798	6.2068	6.2723	5.5308	5.5731	5.5468	6.4565	6.4908	6.4839	6.3957	6.5441	6.4958	6.0253	5.9869	6.0115	6.0228	6.0208
pos_10852	5'-Deoxy-5'-(methylthio)adenosine	5'-ÍÑÑõ-5'-£¨¼×Áò»ù£©ÏÙÜÕ	metab_9882	map01100;map00270	Metabolic pathways;Cysteine and methionine metabolism	´úÐ»Í¾¾¶;°ëë×°±ËáºÍµ°°±Ëá´úÐ»	C00170	-	pos	-	-	Metabolism;Metabolism	Global and overview maps;Amino acid metabolism	-	-	298.0970378	M+H	C11H15N5O3S	0.4859	0.017033811	72.8	-	0.676427752	2457-80-9	-	6.1923	6.5444	6.4116	6.8213	6.8274	6.7037	6.3813	6.2433	6.1311	4.7974	4.9424	4.6049	6.1092	6.1239	6.1231	6.123	6.1293
pos_10864	L-NMMA	-	metab_9890	-	-	-	C03884	HMDB0029416	pos	-	-	-	-	Organic acids and derivatives	Carboxylic acids and derivatives	189.1347516	M+H	C7H16N4O2	0.4793	0.017000892	48.7	-	0.794063073	17035-90-4	Amino acids, peptides, and analogues	5.8116	5.8715	5.8722	5.8174	5.6055	5.64	5.6632	5.6808	5.7317	5.8841	5.8713	5.9292	5.9197	5.9263	5.9284	5.9309	5.94
pos_10867	Glycerophosphocholine	¸ÊÓÍÁ×Ëáµ¨¼î	metab_9893	map00565;map00564	Ether lipid metabolism;Glycerophospholipid metabolism	ÒÒÃÑÖ¬ÖÊ´úÐ»;¸ÊÓÍÁ×Ö¬´úÐ»	C00670	HMDB0011222;HMDB0008030;HMDB0007963;HMDB0008685;HMDB0008095;HMDB0011225;HMDB0008027;HMDB0008392;HMDB0007931;HMDB0008258;HMDB0008391;HMDB0007929;HMDB0008588;HMDB0008455;HMDB0008357;HMDB0011228;HMDB0008294;HMDB0008458;HMDB0007895;HMDB0008619;HMDB0011226;HMDB0011290;HMDB0011223;HMDB0008555;HMDB0008620;HMDB0007994;HMDB0008521;HMDB0008424;HMDB0008524;HMDB0008094;HMDB0008817;HMDB0008488;HMDB0008422;HMD…	pos	-	-	Metabolism;Metabolism	Lipid metabolism;Lipid metabolism	Lipids and lipid-like molecules	Glycerophospholipids	515.2135448	2M+H	C8H20NO6P	0.4726	0.053315817	97.5	-	1.206468841	28319-77-9	Glycerophosphocholines	5.8638	5.9055	5.4746	6.2503	6.2136	6.2651	5.4905	5.4515	5.5937	4.5394	4.5642	4.6082	5.6983	5.6968	5.6965	5.7113	5.7491
pos_10870	Trans-4-Hydroxy-L-proline	-	metab_9896	map01100;map02010;map00330	Metabolic pathways;ABC transporters;Arginine and proline metabolism	´úÐ»Í¾¾¶;ABC×ªÔËµ°°×;¾«°±ËáºÍ¸¬°±Ëá´úÐ»	C01157	HMDB0000725	pos	Peptides	Amino acids	Metabolism;Environmental Information Processing;Metabolism	Global and overview maps;Membrane transport;Amino acid metabolism	Organic acids and derivatives	Carboxylic acids and derivatives	132.0657185	M+H	C5H9NO3	0.4726	0.009115828	77.2	-	1.518111596	51-35-4	Amino acids, peptides, and analogues	5.4263	5.4148	5.4064	5.1541	5.1924	5.1949	5.4267	5.4787	5.4695	5.411	5.4836	5.4597	5.3397	5.3356	5.3428	5.346	5.3431
pos_10876	Estriol-16-Glucuronide	´ÆÈý´¼-16-ÆÏÌÇÜÕËá	metab_9900	-	-	-	C05504	HMDB0006766	pos	-	-	-	-	Lipids and lipid-like molecules	Steroids and steroid derivatives	447.1982371	M+H-H2O	C24H32O9	0.4592	0.16808403	-	39	-6.693742759	1852-50-2	Steroidal glycosides	4.8807	4.4756	5.3201	4.3283	4.3511	4.3395	4.56	4.5444	4.5047	5.5637	5.6899	5.7134	4.9565	5.1579	5.1084	5.1391	5.1374
pos_10878	(E)-2-Penten-1-ol	£¨E£© -2-ÎìÏ©-1-´¼	metab_9902	-	-	-	-	HMDB0031604	pos	-	-	-	-	Organic oxygen compounds	Organooxygen compounds	104.1074592	M+NH4	C5H10O	0.4592	0.005698279	-	36.1	5.445395075	1576-96-1	Alcohols and polyols	7.4989	7.531	7.526	7.3653	7.393	7.3736	7.4738	7.5187	7.5447	7.4842	7.4301	7.4921	7.4456	7.4511	7.4506	7.4517	7.4508
pos_10881	Rosmic acid	Ãµ¹åËá	metab_9905	-	-	-	-	HMDB0032082	pos	-	-	-	-	Benzenoids	Benzene and substituted derivatives	355.155026	M+H-2H2O	C21H26O7	0.4528	0.064612474	-	61.9	2.629155883	197799-63-6	_	4.2462	4.8768	4.6779	6.6818	6.5379	6.4769	4.4843	4.7625	4.6408	4.2668	4.2917	4.3357	5.6298	5.6287	5.6246	5.6356	5.6894
pos_10885	(S)C(S)S-S-Methylcysteine sulfoxide	£¨S£© C£¨S£©S-S-¼×»ù°ëë×°±ËáÑÇí¿	metab_9909	-	-	-	-	HMDB0029432	pos	-	-	-	-	Organic acids and derivatives	Carboxylic acids and derivatives	134.0272155	M+H-H2O	C4H9NO3S	0.4528	0.057715775	-	41.4	1.255145473	32726-14-0	Amino acids, peptides, and analogues	5.2532	5.2911	5.2004	5.1468	5.2385	4.7476	5.474	5.4765	5.6086	4.761	4.7858	4.8298	4.8128	4.7851	4.7654	4.7676	4.7472
pos_10886	L-Serine	L-Ë¿°±Ëá	metab_9910	map01100;map00564;map01110;map00920;map01240;map00460;map00270;map01200;map01230;map00680;map00600;map02010;map00260;map00261;map00630;map00970	Metabolic pathways;Glycerophospholipid metabolism;Biosynthesis of secondary metabolites;Sulfur metabolism;Biosynthesis of cofactors;Cyanoamino acid metabolism;Cysteine and methionine metabolism;Carbon metabolism;Biosynthesis of amino acids;Methane metabolism;Sphingolipid metabolism;ABC transporters;Glycine, serine and threonine metabolism;Monobactam biosynthesis;Glyoxylate and dicarboxylate metab…	´úÐ»Í¾¾¶;¸ÊÓÍÁ×Ö¬´úÐ»;´Î¼¶´úÐ»²úÎïµÄÉúÎïºÏ³É;Áò´úÐ»;-;Çè»ù°±»ùËá´úÐ»;°ëë×°±ËáºÍµ°°±Ëá´úÐ»;Ì¼´úÐ»;°±»ùËáµÄÉúÎïºÏ³É;¼×Íé´úÐ»;ÇÊÖ¬´úÐ»;ABC×ªÔËµ°°×;¸Ê°±Ëá¡¢Ë¿°±ËáºÍËÕ°±Ëá´úÐ»;µ¥°ÍÌ¹ÉúÎïºÏ³É;ÒÒÈ©ËáºÍ¶þôÈËá´úÐ»;°±õ£tRNAÉúÎïºÏ³É	C00065	56-45-1;HMDB0000187	pos	Peptides	Amino acids	Metabolism;Metabolism;Metabolism;Metabolism;Metabolism;Metabolism;Metabolism;Metabolism;Metabolism;Metabolism;Metabolism;Environmental Information Processing;Metabolism;Metabolism;Metabolism;Genetic Information Processing	Global and overview maps;Lipid metabolism;Global and overview maps;Energy metabolism;Global and overview maps;Metabolism of other amino acids;Amino acid metabolism;Global and overview maps;Global and overview maps;Energy metabolism;Lipid metabolism;Membrane transport;Amino acid metabolism;Biosynthesis of other secondary metabolites;Carbohydrate metabolism;Translation	Organic acids and derivatives	Carboxylic acids and derivatives	106.0503088	M+H	C3H7NO3	0.4528	0.032526954	91.4	-	4.181897174	56-45-1	Amino acids, peptides, and analogues	5.7229	5.7862	5.7738	5.8866	5.8725	5.8974	5.6126	5.6794	5.7142	5.9304	5.9457	5.923	5.8327	5.8596	5.8692	5.8646	5.8622
pos_10905	Gly Val Thr	-	metab_9925	-	-	-	-	-	pos	-	-	-	-	-	-	276.1561351	M+H	C11H21N3O5	0.4393	0.100984748	50.6	-	2.68176051	-	-	5.1244	5.0956	5.0237	5.5394	5.5501	5.55	4.9866	5.048	5.005	4.4975	4.054	3.8014	4.981	4.9	4.8804	4.9096	4.879
pos_10914	3-(Pyrazol-1-yl)-L-alanine	3-£¨ßÁßò-1-»ù£©-L-±û°±Ëá	metab_9933	-	-	-	C01162	-	pos	-	-	-	-	-	-	156.0769379	M+H	C6H9N3O2	0.4393	0.008096754	56.6	-	1.192771224	10162-27-3	-	6.0375	6.1641	6.1178	6.2494	6.2217	6.1921	6.2067	6.2154	6.2871	6.3023	6.3188	6.2422	6.2914	6.3002	6.2966	6.2992	6.2949
pos_10950	Ser His	-	metab_9963	-	-	-	-	-	pos	-	-	-	-	-	-	243.1089644	M+H	C9H14N4O4	0.4256	0.07622817	40	-	0.75613717	-	-	4.5258	4.6519	4.504	5.3997	5.3915	5.3858	4.0881	3.5375	4.4752	3.8195	3.484	3.9049	4.6714	4.6042	4.6462	4.6941	4.6666
pos_10954	Ne-Methyl-L-lysine	-	metab_9967	-	-	-	-	-	pos	-	-	-	-	-	-	161.1286735	M+H	C7H16N2O2	0.4256	0.058915859	49	-	1.369820421	-	-	4.1086	4.3924	4.0371	4.4731	4.3851	4.4353	4.3604	4.3894	4.3972	4.4846	4.4624	4.5205	4.4566	4.5085	4.5132	4.5075	4.5253
pos_11015	Lys Gln	-	metab_10023	-	-	-	-	-	pos	-	-	-	-	-	-	275.1716535	M+H	C11H22N4O4	0.4053	0.039785128	58.9	-	0.991668586	-	-	5.1461	5.1545	5.27	5.3527	5.3784	5.3411	4.9672	5.1263	5.0387	4.6258	4.6364	4.7001	4.9259	4.9256	4.9022	4.951	4.9279
pos_11021	Oxazepam	°ÂÉ³Î÷ãú	metab_10028	-	-	-	C07359	HMDB0014980	pos	-	-	-	-	Organoheterocyclic compounds	Benzodiazepines	287.0576524	M+H	C15H11ClN2O2	0.3985	0.01046268	51.4	-	-1.850393364	604-75-1	1,4-benzodiazepines	5.3374	5.5317	5.3416	5.0596	4.8895	5.0089	5.3742	5.3868	5.313	5.2969	5.364	5.3287	5.3215	5.3332	5.3247	5.329	5.3249
pos_11026	Arginyl-Arginine	-	metab_10032	-	-	-	-	HMDB0028703	pos	-	-	-	-	Organic acids and derivatives	Carboxylic acids and derivatives	166.113914	M+2H	C12H26N8O3	0.3985	0.021914242	-	37.1	1.478901575	15483-27-9	Amino acids, peptides, and analogues	5.0037	5.0615	5.2156	4.1335	4.2923	4.2137	5.0087	5.1875	4.9262	4.992	4.9728	5.1632	4.9395	4.9433	4.9441	4.9486	4.9636
pos_11027	Histidinyl-Arginine	-	metab_10033	-	-	-	-	HMDB0028879	pos	-	-	-	-	Organic acids and derivatives	Carboxylic acids and derivatives	156.5927606	M+2H	C12H21N7O3	0.3985	0.031387389	-	43.4	1.223595095	77369-21-2	Amino acids, peptides, and analogues	4.8261	4.8696	4.8359	4.9414	5.0303	4.9633	4.5371	4.6854	4.5087	4.3604	4.3778	4.3138	4.6548	4.6902	4.6865	4.681	4.6785
pos_11028	Pipecolic Acid	ºú½·Ëá	metab_10034	map01100;map00310;map01110	Metabolic pathways;Lysine degradation;Biosynthesis of secondary metabolites	´úÐ»Í¾¾¶;Àµ°±Ëá½µ½â;´Î¼¶´úÐ»²úÎïµÄÉúÎïºÏ³É	C00408	HMDB0000070;HMDB0000716;MJDBOTE0000664	pos	-	-	Metabolism;Metabolism;Metabolism	Global and overview maps;Amino acid metabolism;Global and overview maps	Organic acids and derivatives	Carboxylic acids and derivatives	130.0864947	M+H	C6H11NO2	0.3985	0.004790205	46.3	-	1.856878786	535-75-1;3105-95-1	Amino acids, peptides, and analogues	6.0766	6.1711	6.1696	6.1468	6.117	6.0682	6.1663	6.2104	6.1728	6.2183	6.2855	6.1883	6.1621	6.1667	6.165	6.1676	6.1653
pos_11102	5-(hydroxymethyl)-2-Furancarboxylic acid	-	metab_10104	-	-	-	C20448	HMDB0002432	pos	-	-	-	-	Organoheterocyclic compounds	Furans	143.0340756	M+H	C6H6O4	0.3372	0.035729952	40.5	-	1.341161873	6338-41-6	Furoic acid and derivatives	5.9838	6.077	6.0689	5.9636	5.9702	5.9706	6.0918	6.1251	6.1231	6.0949	6.1057	6.1483	6.0333	6.0732	6.063	6.0639	6.0695
pos_11104	Furfural	¿·È©	metab_10106	map01100	Metabolic pathways	´úÐ»Í¾¾¶	C14279	HMDB0032914	pos	-	-	Metabolism	Global and overview maps	Organic oxygen compounds	Organooxygen compounds	97.02899843	M+H	C5H4O2	0.3322	0.011089582	64.6	-	6.171874974	1998/1/1	Carbonyl compounds	5.2749	5.357	5.3437	5.2381	5.2312	5.2519	5.3449	5.3777	5.3758	5.3728	5.349	5.4259	5.3359	5.3353	5.3257	5.3366	5.3375
pos_11113	Trans-2-Hexenal	-	metab_10114	-	-	-	C08497	HMDB0031496	pos	-	-	-	-	Organic oxygen compounds	Organooxygen compounds	99.08106725	M+H	C6H10O	0.3125	0.005468964	47.1	-	6.381711019	6728-26-3	Carbonyl compounds	5.0772	5.1147	5.1264	5.0193	5.014	5.0332	5.1391	5.1601	5.1228	5.1562	5.1437	5.1812	5.1438	5.1435	5.1455	5.1425	5.1391
pos_11115	Uracil	Äòà×à¤	metab_10116	map00240;map01100;map00770;map00410	Pyrimidine metabolism;Metabolic pathways;Pantothenate and CoA biosynthesis;beta-Alanine metabolism	à×à¤´úÐ»;´úÐ»Í¾¾¶;·ºËáºÍ¸¨Ã¸AÉúÎïºÏ³É;¦Â-±û°±Ëá´úÐ»	C00106	66-22-8;HMDB0000300;MJDBOTE0000838	pos	Nucleic acids	Bases	Metabolism;Metabolism;Metabolism;Metabolism	Nucleotide metabolism;Global and overview maps;Metabolism of cofactors and vitamins;Metabolism of other amino acids	Organoheterocyclic compounds	Diazines	113.03495	M+H	C4H4N2O2	0.3011	0.026634505	49	-	3.536501855	66-22-8	Pyrimidines and pyrimidine derivatives	4.5713	4.5964	4.611	4.5678	4.6145	4.6184	4.7671	4.7539	4.7707	4.6287	4.6559	4.7316	4.6759	4.6738	4.7003	4.675	4.6882
pos_11126	(S,S)-Butane-2,3-diol	£¨S£¬S£©-¶¡Íé-2,3-¶þ´¼	metab_10127	map00650	Butanoate metabolism	¶¡Ëá´úÐ»	C03046	-	pos	-	-	Metabolism	Carbohydrate metabolism	-	-	73.06558151	M+H-H2O	C4H10O2	0.1419	0.023299015	35.4	-	8.773315408	19132-06-0	-	3.6698	3.7058	3.7218	3.6003	3.596	3.704	3.7545	3.7516	3.6905	3.7792	3.7501	3.7544	3.7712	3.758	3.7496	3.7492	3.7469
pos_11133	6,7-Benzocoumarin	-	metab_10134	-	-	-	C16211	-	pos	-	-	-	-	-	-	197.0599726	M+H	C13H8O2	0.0245	0.011169624	40.5	-	1.359984595	-	-	5.4413	5.4909	5.5072	5.3825	5.3634	5.3807	5.4921	5.4909	5.477	5.4913	5.4643	5.5096	5.4981	5.496	5.4924	5.4927	5.4853
pos_11107	(+)-Camphor	-	metab_10139	map01110	Biosynthesis of secondary metabolites	´Î¼¶´úÐ»²úÎïµÄÉúÎïºÏ³É	C00808	HMDB0059838;LMPR0102120001	pos	-	-	Metabolism	Global and overview maps	Lipids and lipid-like molecules	Prenol lipids	153.1275469	M+H	C10H16O	0.3194	0.023032903	65.1	-	1.021137217	464-49-3	Monoterpenoids	5.2738	5.3488	5.3219	5.2443	5.2419	5.2527	5.3531	5.3776	5.3445	5.3839	5.3548	5.3911	5.336	5.3588	5.3615	5.3551	5.3568
pos_653	2-Hydroxycinnamic acid	2-ôÇ»ùÈâ¹ðËá	metab_10140	map01100;map01110;map00360	Metabolic pathways;Biosynthesis of secondary metabolites;Phenylalanine metabolism	´úÐ»Í¾¾¶;´Î¼¶´úÐ»²úÎïµÄÉúÎïºÏ³É;±½±û°±Ëá´úÐ»	C05838;C01772	HMDB0041592;HMDB0002641	pos	-	-	Metabolism;Metabolism;Metabolism	Global and overview maps;Global and overview maps;Amino acid metabolism	Phenylpropanoids and polyketides	Cinnamic acids and derivatives	182.0814167	M+H, M+NH4	C9H8O3	1.9488	0.019796291	77.1	-	1.630155264	495-79-4;614-60-8	Hydroxycinnamic acids and derivatives	4.895	4.9854	4.9176	6.8538	6.3488	6.2973	4.9336	4.9637	5.1022	4.9396	4.9498	4.9747	5.9768	5.9941	5.9957	5.9982	5.996
pos_2346	4-Aminobutyraldehyde	4-°±»ù¶¡È©	metab_10141	map01100;map00330;map00410	Metabolic pathways;Arginine and proline metabolism;beta-Alanine metabolism	´úÐ»Í¾¾¶;¾«°±ËáºÍ¸¬°±Ëá´úÐ»;¦Â-±û°±Ëá´úÐ»	C00555	HMDB0001080	pos	-	-	Metabolism;Metabolism;Metabolism	Global and overview maps;Amino acid metabolism;Metabolism of other amino acids	Organic oxygen compounds	Organooxygen compounds	70.06588797	M+H-H2O	C4H9NO	0.7753	0.019670384	-	49.7	8.755299749	4390-05-0	Carbonyl compounds	5.9259	5.8763	5.7974	5.876	5.8192	5.8388	5.6467	5.6919	5.698	5.7806	5.7659	5.7482	5.8288	5.8283	5.8405	5.843	5.8471
pos_8575	APC	APC	metab_10142	-	-	-	C16542	HMDB0060661	pos	-	-	-	-	Organic oxygen compounds	Organooxygen compounds	660.2991831	M+ACN+H	C33H38N4O8	3.0328	0.019923123	-	39.4	-5.833366702	-	Carbonyl compounds	5.608	5.6354	5.7621	4.5922	4.2404	4.543	5.8725	5.9311	5.9214	5.5801	5.8464	5.7869	5.3913	5.383	5.3876	5.3707	5.3921
pos_8651	Allysine	Àµ°±Ëá	metab_10143	map01100;map00310;map01110;map00300;map01230	Metabolic pathways;Lysine degradation;Biosynthesis of secondary metabolites;Lysine biosynthesis;Biosynthesis of amino acids	´úÐ»Í¾¾¶;Àµ°±Ëá½µ½â;´Î¼¶´úÐ»²úÎïµÄÉúÎïºÏ³É;Àµ°±ËáÉúÎïºÏ³É;°±»ùËáµÄÉúÎïºÏ³É	C04076	HMDB0001263;HMDB0303320;1962-83-0	pos	-	-	Metabolism;Metabolism;Metabolism;Metabolism;Metabolism	Global and overview maps;Amino acid metabolism;Global and overview maps;Amino acid metabolism;Global and overview maps	Organic acids and derivatives	Carboxylic acids and derivatives	187.1079862	M+ACN+H	C6H11NO3	2.9358	0.016792099	-	40.1	1.843859448	6665-12-9;1962-83-0	Amino acids, peptides, and analogues	4.455	4.3316	4.4414	4.5747	4.6273	4.5961	4.7195	4.757	4.6685	4.3045	4.2709	4.4631	4.3543	4.3544	4.3482	4.3544	4.3678
pos_808	Cytidine monophosphate	Ò»Á×Ëá°ûÜÕ	metab_10144	map00240;map01100	Pyrimidine metabolism;Metabolic pathways	à×à¤´úÐ»;´úÐ»Í¾¾¶	C05822;C00055	63-37-6;HMDB0240312;HMDB0000095	pos	-;Nucleic acids	-;Nucleotides	Metabolism;Metabolism	Nucleotide metabolism;Global and overview maps	Organic oxygen compounds	Organooxygen compounds	356.0831298	M+H-2H2O, M+CH3OH+H	C9H14N3O8P	2.625	0.122205298	-	55.7	-6.009285122	63-37-6;84-52-6	Carbohydrates and carbohydrate conjugates	4.4277	4.0893	3.2589	2.8447	4.0935	3.6849	4.6503	4.6606	4.7175	2.9822	3.0071	3.051	3.6295	3.6532	3.5496	3.6528	3.7
pos_10826	D-Galactose	D-°ëÈéÌÇ	metab_10145	map01100;map00052	Metabolic pathways;Galactose metabolism	´úÐ»Í¾¾¶;°ëÈéÌÇ´úÐ»	C00124	HMDB0003449;HMDB0000143;HMDB0250761;59-23-4;MJDBOTE0001042	pos	Carbohydrates	Monosaccharides	Metabolism;Metabolism	Global and overview maps;Carbohydrate metabolism	Organic oxygen compounds	Organooxygen compounds	198.0974218	M+NH4	C6H12O6	0.4994	0.031699886	-	35.5	1.156231467	7296-64-2;59-23-4;10257-28-0;3646-73-9;59-23-4	Carbohydrates and carbohydrate conjugates	5.6125	5.7449	5.9237	5.3253	5.4236	5.3722	5.9758	6.0086	5.8376	5.9877	6.0124	6.1163	5.626	5.6394	5.6251	5.628	5.6571
pos_1091	Dodecanedioic acid	Ê®¶þÍé¶þËá	metab_10146	map00592;map01110	alpha-Linolenic acid metabolism;Biosynthesis of secondary metabolites	¦Á-ÑÇÂéËá´úÐ»;´Î¼¶´úÐ»²úÎïµÄÉúÎïºÏ³É	C16308	HMDB0000623;LMFA01170009;HMDB0000933	pos	-	-	Metabolism;Metabolism	Lipid metabolism;Global and overview maps	Lipids and lipid-like molecules	Fatty Acyls	213.1487251	M+H-H2O, M+Na	C12H22O4	4.9081	0.041797259	-	67	0.88693132	6402-36-4;693-23-2	Fatty acids and conjugates	5.5343	5.5533	5.1743	4.9374	4.9934	4.9109	4.4593	4.5751	5.0753	4.8544	4.9848	4.7811	5.1199	5.1188	5.111	5.1026	5.0747
pos_7377	Dodecanoic acid	Ê®¶þËá	metab_10147	map01100;map01110;map00061	Metabolic pathways;Biosynthesis of secondary metabolites;Fatty acid biosynthesis	´úÐ»Í¾¾¶;´Î¼¶´úÐ»²úÎïµÄÉúÎïºÏ³É;Ö¬·¾ËáÉúÎïºÏ³É	C02679	LMFA01010012;143-07-7;HMDB0303347;HMDB0303348;HMDB0002262;HMDB0000638	pos	Lipids	Fatty acids	Metabolism;Metabolism;Metabolism	Global and overview maps;Global and overview maps;Lipid metabolism	Lipids and lipid-like molecules	Fatty Acyls	218.2116973	M+NH4	C12H24O2	5.6172	0.034349136	-	43.2	1.20759309	143-07-7;1908-11-8	Fatty acids and conjugates	4.8061	4.7128	4.838	4.7312	4.5157	4.4773	4.8125	4.8167	5.0559	4.9274	4.8597	4.9169	4.9584	4.987	4.9574	4.9547	4.95
pos_26	Dulcitol	°ëÈéÌÇ´¼	metab_10148	map01100;map00052	Metabolic pathways;Galactose metabolism	´úÐ»Í¾¾¶;°ëÈéÌÇ´úÐ»	C01697	HMDB0000107;HMDB0011632	pos	-	-	Metabolism;Metabolism	Global and overview maps;Carbohydrate metabolism	Organic oxygen compounds	Organooxygen compounds	183.0865357	M+H, M+NH4, M+H-H2O, M+H-2H2O	C6H14O6	0.721	0.020151161	91.1	-	1.214256367	488-45-9;608-66-2	Carbohydrates and carbohydrate conjugates	7.4925	7.5235	7.4214	7.6144	7.6037	7.6342	7.5941	7.6693	7.6877	7.5462	7.5941	7.5448	7.6422	7.6563	7.6615	7.6642	7.6617
pos_2417	Fructose 1,6-bisphosphate	1,6-¶þÁ×Ëá¹ûÌÇ	metab_10149	map01100;map01110;map01200;map00051;map01230;map00680;map00010;map00400;map00030	Metabolic pathways;Biosynthesis of secondary metabolites;Carbon metabolism;Fructose and mannose metabolism;Biosynthesis of amino acids;Methane metabolism;Glycolysis / Gluconeogenesis;Phenylalanine, tyrosine and tryptophan biosynthesis;Pentose phosphate pathway	´úÐ»Í¾¾¶;´Î¼¶´úÐ»²úÎïµÄÉúÎïºÏ³É;Ì¼´úÐ»;¹ûÌÇºÍ¸ÊÂ¶ÌÇ´úÐ»;°±»ùËáµÄÉúÎïºÏ³É;¼×Íé´úÐ»;ÌÇ½Í½â/ÌÇÒìÉú;±½±û°±Ëá¡¢ÀÒ°±ËáºÍÉ«°±ËáÉúÎïºÏ³É;ÎìÌÇÁ×ËáÍ¾¾¶	C05378;C00354	HMDB0244240;HMDB0001058;488-69-7	pos	-	-	Metabolism;Metabolism;Metabolism;Metabolism;Metabolism;Metabolism;Metabolism;Metabolism;Metabolism	Global and overview maps;Global and overview maps;Global and overview maps;Carbohydrate metabolism;Global and overview maps;Energy metabolism;Carbohydrate metabolism;Amino acid metabolism;Carbohydrate metabolism	Organic oxygen compounds	Organooxygen compounds	322.9929831	M+H-H2O	C6H14O12P2	0.8573	0.05482409	-	63.7	0.653689946	34693-15-7;488-69-7	Carbohydrates and carbohydrate conjugates	3.5963	3.6265	3.6545	3.8385	3.5021	3.4904	3.6659	3.6953	3.8277	4.4423	4.1839	4.2831	5.054	5.1142	5.0994	5.1016	5.1127
pos_3477	Indole	ßÅßá	metab_10150	map01100;map00400;map01110;map00380	Metabolic pathways;Phenylalanine, tyrosine and tryptophan biosynthesis;Biosynthesis of secondary metabolites;Tryptophan metabolism	´úÐ»Í¾¾¶;±½±û°±Ëá¡¢ÀÒ°±ËáºÍÉ«°±ËáÉúÎïºÏ³É;´Î¼¶´úÐ»²úÎïµÄÉúÎïºÏ³É;É«°±Ëá´úÐ»	C00463	HMDB0000738;HMDB0035924	pos	-	-	Metabolism;Metabolism;Metabolism;Metabolism	Global and overview maps;Amino acid metabolism;Global and overview maps;Amino acid metabolism	Organoheterocyclic compounds	Indoles and derivatives	118.065495	M+H	C8H7N	2.8604	0.00397757	80.5	-	3.155595315	109-97-7;120-72-9	Indoles	5.9746	6.0428	6.0436	6.0395	6.0197	6.0068	6.0172	6.0217	6.0721	6.0704	6.0699	6.0662	6.0655	6.0674	6.0666	6.0687	6.0642
pos_10787	Inulobiose	¾ÕÜÄ	metab_10151	-	-	-	C01711	HMDB0029898	pos	-	-	-	-	Organic oxygen compounds	Organooxygen compounds	360.1503603	M+NH4	C12H22O11	0.5196	0.01799917	-	70.3	0.944838702	470-58-6	Carbohydrates and carbohydrate conjugates	7.2865	7.3849	7.3845	7.1569	7.0292	7.0814	7.2716	7.3458	7.3568	7.5517	7.5069	7.5937	7.4322	7.4358	7.4173	7.4298	7.4371
pos_10291	Isonicotinic acid	ÒìÑÌËá	metab_10152	-	-	-	C07446	HMDB0041912;HMDB0060665	pos	-	-	-	-	Organic acids and derivatives	Carboxylic acids and derivatives	124.0395864	M+H	C6H5NO2	0.8436	0.011672972	77.6	-	2.288189364	55-22-1;2015-20-5	Amino acids, peptides, and analogues	5.372	5.5583	5.3642	5.7518	5.6713	5.6688	5.5066	5.5259	5.4291	5.3651	5.3431	5.3465	5.5447	5.5462	5.557	5.5533	5.551
pos_2291	L-Glutamate	L-¹È°±Ëá	metab_10153	map01100;map00630;map00220;map01200;map00430;map01240;map01210;map00910;map02010;map00860;map00480;map00332;map00250;map01230;map00970;map00340;map01110;map00650;map00330;map00660	Metabolic pathways;Glyoxylate and dicarboxylate metabolism;Arginine biosynthesis;Carbon metabolism;Taurine and hypotaurine metabolism;Biosynthesis of cofactors;2-Oxocarboxylic acid metabolism;Nitrogen metabolism;ABC transporters;Porphyrin and chlorophyll metabolism;Glutathione metabolism;Carbapenem biosynthesis;Alanine, aspartate and glutamate metabolism;Biosynthesis of amino acids;Aminoacyl-tRNA…	´úÐ»Í¾¾¶;ÒÒÈ©ËáºÍ¶þôÈËá´úÐ»;¾«°±ËáÉúÎïºÏ³É;Ì¼´úÐ»;Å£»ÇËáºÍµÍÅ£»ÇËá´úÐ»;-;2-ÑõôÊ»ùËá´úÐ»;µª´úÐ»;ABC×ªÔËµ°°×;ß²ßøÓëÒ¶ÂÌËØ´úÐ»;¹Èë×¸ÊëÄ´úÐ»;Ì¼ÇàÃ¹Ï©ÉúÎïºÏ³É;±û°±Ëá¡¢Ìì¶¬°±ËáºÍ¹È°±Ëá´úÐ»;°±»ùËáµÄÉúÎïºÏ³É;°±õ£tRNAÉúÎïºÏ³É;×é°±Ëá´úÐ»;´Î¼¶´úÐ»²úÎïµÄÉúÎïºÏ³É;¶¡Ëá´úÐ»;¾«°±ËáºÍ¸¬°±Ëá´úÐ»;C5Ö§»¯¶þÔªËá´úÐ»	C00025	HMDB0000148;HMDB0003339;HMDB0060475	pos	Peptides;Hormones and transmitters	Amino acids;Neurotransmitters	Metabolism;Metabolism;Metabolism;Metabolism;Metabolism;Metabolism;Metabolism;Metabolism;Environmental Information Processing;Metabolism;Metabolism;Metabolism;Metabolism;Metabolism;Genetic Information Processing;Metabolism;Metabolism;Metabolism;Metabolism;Metabolism	Global and overview maps;Carbohydrate metabolism;Amino acid metabolism;Global and overview maps;Metabolism of other amino acids;Global and overview maps;Global and overview maps;Energy metabolism;Membrane transport;Metabolism of cofactors and vitamins;Metabolism of other amino acids;Biosynthesis of other secondary metabolites;Amino acid metabolism;Global and overview maps;Translation;Amino acid m…	Organic acids and derivatives	Carboxylic acids and derivatives	148.0605482	M+H	C5H9NO4	0.7075	0.009523166	90.9	-	0.775384435	6893-26-1;56-86-0	Amino acids, peptides, and analogues	6.7303	6.8597	6.7337	7.3647	7.3183	7.3041	7.0067	7.0782	6.8972	6.7131	6.7526	6.7381	7.1001	7.105	7.1115	7.104	7.1056
pos_7289	LysoPC(18:0)	-	metab_10154	map00565;map01100;map00564	Ether lipid metabolism;Metabolic pathways;Glycerophospholipid metabolism	ÒÒÃÑÖ¬ÖÊ´úÐ»;´úÐ»Í¾¾¶;¸ÊÓÍÁ×Ö¬´úÐ»	C04317;C04230	HMDB0011128;HMDB0011149;HMDB0010384	pos	-;Lipids	-;Phospholipids	Metabolism;Metabolism;Metabolism	Lipid metabolism;Global and overview maps;Lipid metabolism	Lipids and lipid-like molecules	Glycerophospholipids	562.3234271	M+K	C26H54NO7P	5.7279	0.061640543	-	47.2	-6.726997833	19420-57-6;74430-89-0;4421-58-3	Glycerophosphocholines	5.4191	5.0318	4.9688	3.8103	4.4777	4.7538	4.4059	4.2872	4.6864	4.2957	4.1942	4.0075	4.7418	4.7776	4.7737	4.7762	4.7159
pos_10380	N-Acetyl-D-glucosamine	N-ÒÒõ£-D-ÆÏÌÑÌÇ°·	metab_10155	map01100;map00520;map02010	Metabolic pathways;Amino sugar and nucleotide sugar metabolism;ABC transporters	´úÐ»Í¾¾¶;°±»ùÌÇºÍºËÜÕËáÌÇ´úÐ»;ABC×ªÔËµ°°×	C00140	HMDB0000254;HMDB0000215;HMDB0244808;HMDB0062641;HMDB0014291;7512-17-6;HMDB0000148;HMDB0000803	pos	Carbohydrates	Monosaccharides	Metabolism;Metabolism;Environmental Information Processing	Global and overview maps;Carbohydrate metabolism;Membrane transport	Organic acids and derivatives	Carboxylic acids and derivatives	222.0974151	M+H	C8H15NO6	0.7821	0.024710327	83.3	-	0.911366975	14131-68-1;110-15-6;7512-17-6;8002-43-5;56-86-0	Dicarboxylic acids and derivatives	5.8694	5.8537	5.8114	5.6624	5.6485	5.6514	5.4959	5.4261	5.6308	5.7718	5.7748	5.6745	5.7402	5.7365	5.7609	5.7356	5.738
pos_7403	Quinone	õ«	metab_10156	-	-	-	C00472	HMDB0003364;106-51-4	pos	-	-	-	-	Organic oxygen compounds	Organooxygen compounds	109.0288594	M+H	C6H4O2	5.5766	0.054781915	48.2	-	4.199028579	106-51-4	Carbonyl compounds	4.2143	4.2328	4.1438	2.2283	2.251	2.2395	3.4616	3.4769	3.8861	3.6178	3.6113	3.5583	3.4366	3.4862	3.4313	3.4462	3.4314
neg_3	13(S)-HpODE	-	metab_10159	map01100;map00591	Metabolic pathways;Linoleic acid metabolism	´úÐ»Í¾¾¶;ÑÇÓÍËá	C04717	HMDB0003871	neg	-	-	Metabolism;Metabolism	Global and overview maps;Lipid metabolism	Lipids and lipid-like molecules	Fatty Acyls	311.223596	M-H2O-H, 2M-H, M+Na-2H, M-H	C18H32O4	6.2475	0.003592798	39.6	-	2.705467334	33964-75-9	Lineolic acids and derivatives	8.7782	8.7193	8.7519	8.2065	8.3245	8.3073	8.9524	8.9424	8.8576	8.7178	8.6779	8.7981	8.6634	8.6631	8.6595	8.6627	8.6626
neg_5	Sucrose	ÕáÌÇ	metab_10161	map01100;map00500;map01110;map02010;map00052	Metabolic pathways;Starch and sucrose metabolism;Biosynthesis of secondary metabolites;ABC transporters;Galactose metabolism	´úÐ»Í¾¾¶;µí·ÛºÍÕáÌÇ´úÐ»;´Î¼¶´úÐ»²úÎïµÄÉúÎïºÏ³É;ABC×ªÔËµ°°×;°ëÈéÌÇ´úÐ»	C00089	57-50-1;HMDB0000258	neg	Carbohydrates	Oligosaccharides	Metabolism;Metabolism;Metabolism;Environmental Information Processing;Metabolism	Global and overview maps;Carbohydrate metabolism;Global and overview maps;Membrane transport;Carbohydrate metabolism	Organic oxygen compounds	Organooxygen compounds	387.1153218	M+Cl, 2M-H, M+FA-H, M-H	C12H22O11	0.5162	0.003869516	55.9	-	2.746657921	57-50-1	Carbohydrates and carbohydrate conjugates	8.3192	8.3703	8.3983	8.2066	8.1047	8.1432	8.2771	8.2966	8.3112	8.5567	8.5404	8.5562	8.4197	8.4211	8.4198	8.4236	8.4224
neg_31	4'-O-Methyl-(-)-epicatechin 3'-O-glucuronide	4'-O-¼×»ù-£¨-£©-±í¶ù²èËØ3'-O-ÆÏÌÇÜÕËá	metab_10187	-	-	-	-	-	neg	-	-	-	-	-	-	479.1167745	M-H2O-H, M-H, M+Na-2H	C22H24O12	1.5499	0.035346542	-	71.9	-5.886961913	-	-	6.7751	6.7593	6.6726	6.7692	6.7056	6.8735	6.4134	6.4482	6.4341	6.4771	6.4365	6.4297	6.6934	6.7265	6.7299	6.7271	6.7301
neg_34	Uridine	ÄòÜÕ	metab_10190	map00240;map01100;map02010	Pyrimidine metabolism;Metabolic pathways;ABC transporters	à×à¤´úÐ»;´úÐ»Í¾¾¶;ABC×ªÔËµ°°×	C00299	58-96-8;HMDB0000296	neg	Nucleic acids	Nucleosides	Metabolism;Metabolism;Environmental Information Processing	Nucleotide metabolism;Global and overview maps;Membrane transport	Nucleosides, nucleotides, and analogues	Pyrimidine nucleosides	243.0626862	M+Cl, M+FA-H, M-H	C9H12N2O6	1.9093	0.008084153	89.8	-	2.639142655	58-96-8	_	7.1818	7.1532	7.0769	7.2896	7.2975	7.2947	6.9246	6.8668	7.0318	7.0262	7.0032	6.9028	7.1959	7.2029	7.2043	7.2015	7.2045
neg_36	6-({8-[2-(acetyloxy)propan-2-yl]-2-oxo-2H,8H,9H-furo[2,3-h]chromen-9-yl}oxy)-3,4,5-trihydroxyoxane-2-carboxylic acid	-	metab_10192	-	-	-	-	-	neg	-	-	-	-	-	-	479.1168021	M-2H, M-H, M-H2O-H	C22H24O12	2.0855	0.003346897	-	71.6	-6.882547723	-	-	7.1801	7.1728	7.0868	7.176	7.1169	7.2989	6.8422	6.8496	6.8602	6.9146	6.878	6.8265	7.1409	7.1397	7.1425	7.1396	7.1426
neg_52	3-Galactosyllactose	3-°ëÈéÌÇ»ùÈéÌÇ	metab_10208	-	-	-	-	HMDB0006599	neg	-	-	-	-	Organic oxygen compounds	Organooxygen compounds	549.1686353	M+Cl, M+FA-H, M-H	C18H32O16	0.8078	0.027085189	-	59.6	2.783760903	273932-91-5	Carbohydrates and carbohydrate conjugates	5.8475	5.9733	5.9922	5.3604	5.4767	5.3128	5.7703	5.6629	5.63	6.1121	5.9133	6.0592	5.7742	5.7453	5.7733	5.7706	5.7677
neg_58	(+/-)12,13-DiHOME	-	metab_10213	-	-	-	-	-	neg	-	-	-	-	-	-	313.2389385	M-H, M+Cl, M+Na-2H	C18H34O4	5.9682	0.005934116	78.5	-	1.608122466	-	-	7.6295	7.6451	7.4022	7.9978	8.0446	8.0768	7.0681	7.062	7.3201	7.3539	7.2818	7.3109	7.7295	7.7309	7.7307	7.7259	7.7257
neg_59	13(S)-HODE	-	metab_10214	map00591	Linoleic acid metabolism	ÑÇÓÍËá	C14762	-	neg	-	-	Metabolism	Lipid metabolism	-	-	295.2284434	M-H, M+FA-H, M-H2O-H	C18H32O3	6.0095	0.005926039	48.8	-	1.940880474	-	-	7.1916	7.2709	7.155	7.4861	7.3537	7.3884	7.0146	6.9083	7.1272	6.8973	6.9189	6.7533	7.1993	7.1992	7.2	7.1952	7.1945
neg_60	9,10,13-TriHOME	9,10,13-TriHOME	metab_10215	map00591	Linoleic acid metabolism	ÑÇÓÍËá	C14835	HMDB0004710	neg	-	-	Metabolism	Lipid metabolism	Lipids and lipid-like molecules	Fatty Acyls	329.2340741	M-H, M+Cl, M+Na-2H	C18H34O5	5.941	0.006163789	-	53.1	2.199295158	29907-57-1	Fatty acids and conjugates	7.5776	7.5386	7.3369	7.6665	7.7645	7.7677	7.0839	7.126	7.3347	7.3111	7.4197	7.2198	7.598	7.6018	7.5988	7.596	7.5949
neg_64	2,3-dinor Prostaglandin E1	-	metab_10219	-	-	-	-	-	neg	-	-	-	-	-	-	325.2028247	M-H2O-H, 2M-H, M-H	C18H30O5	6.2475	0.008523348	71.8	-	2.563888943	-	-	7.4408	7.485	7.471	6.5756	6.6869	6.5994	7.3111	7.3112	7.366	6.7872	6.9586	6.8136	6.8964	6.8978	6.8965	6.9053	6.8995
neg_67	Trans-EKODE-(E)-Ib	-	metab_10222	-	-	-	-	-	neg	-	-	-	-	-	-	309.2080725	M-H, M+FA-H, M-H2O-H	C18H30O4	6.2405	0.003303251	60.8	-	3.028380769	-	-	7.5698	7.5724	7.5986	6.7854	6.8729	6.8393	7.6446	7.6195	7.6115	7.3476	7.4234	7.3957	7.303	7.3057	7.3018	7.3031	7.3034
neg_159	3-Cyano-L-alanine	3-Çè»ù-L-±û°±Ëá	metab_10314	map00460;map01100;map01110	Cyanoamino acid metabolism;Metabolic pathways;Biosynthesis of secondary metabolites	Çè»ù°±»ùËá´úÐ»;´úÐ»Í¾¾¶;´Î¼¶´úÐ»²úÎïµÄÉúÎïºÏ³É	C02512	HMDB0060245	neg	-	-	Metabolism;Metabolism;Metabolism	Metabolism of other amino acids;Global and overview maps;Global and overview maps	Organic acids and derivatives	Carboxylic acids and derivatives	113.0348096	M-H2O-H, M-H	C4H6N2O2	0.4478	0.0234572	42	-	-7.673967942	6232-19-5	Amino acids, peptides, and analogues	4.9526	4.9112	5.0238	4.9273	4.9268	4.9154	4.8996	4.8984	4.9454	4.9521	4.9971	4.9295	5.0284	5.0066	5.0054	5.0067	5.0056
neg_174	Pyrophosphate	½¹Á×ËáÑÎ	metab_10328	map00190	Oxidative phosphorylation	Ñõ»¯Á×Ëá»¯	C00013	HMDB0304340;HMDB0000250;14000-31-8	neg	-	-	Metabolism	Energy metabolism	Homogeneous non-metal compounds	Non-metal oxoanionic compounds	176.9356525	M-H2O-H, M-H	H4O7P2	0.4617	0.01252842	72.1	-	-2.720702135	2466-09-3;14000-31-8	Non-metal pyrophosphates	6.1122	6.1792	6.2138	5.9653	5.9518	5.9578	6.1688	6.1601	6.2124	6.1896	6.2886	6.2361	6.0645	6.0779	6.0763	6.0739	6.0769
neg_177	(4R)-4-Hydroxy-L-glutamic acid	-	metab_10331	map01100;map00330	Metabolic pathways;Arginine and proline metabolism	´úÐ»Í¾¾¶;¾«°±ËáºÍ¸¬°±Ëá´úÐ»	C05947	HMDB0002273	neg	-	-	Metabolism;Metabolism	Global and overview maps;Amino acid metabolism	Organic acids and derivatives	Carboxylic acids and derivatives	162.04036	M-H2O-H, M-H	C5H9NO5	0.4617	0.056396465	41.7	-	-3.500311044	2485-33-8	Amino acids, peptides, and analogues	4.4204	4.6202	4.4059	4.2528	4.4153	4.4471	4.209	4.3491	4.5637	4.7386	4.9373	4.81	4.9093	4.8624	4.921	4.9182	4.9232
neg_190	Alpha-D-Galacturonic acid	-	metab_10343	-	-	-	-	-	neg	-	-	-	-	-	-	229.0121153	M-H, M+Cl	C6H10O7	0.4888	0.004156922	59.4	-	-0.820423984	-	-	6.5069	6.6056	6.2512	6.6719	6.6774	6.6457	5.4568	5.5478	6.4516	6.4916	6.4763	6.1572	6.5974	6.5942	6.5988	6.5984	6.5978
neg_192	L-beta-aspartyl-L-aspartic acid	L-¦Â-Ìì¶¬°±Ëá	metab_10345	-	-	-	-	HMDB0011163	neg	-	-	-	-	Organic acids and derivatives	Peptidomimetics	495.1130572	M-H, 2M-H	C8H12N2O7	0.4888	0.230638099	-	70	1.631104029	-	Hybrid peptides	4.908	5.1417	5.0689	5.6434	5.5844	5.5822	4.3892	4.0862	4.7865	4.7253	4.3372	4.358	5.0946	5.1288	5.1279	4.8501	5.1262
neg_201	Hydroxypropionic acid	ôÇ»ù±ûËá	metab_10354	map01100;map00240;map01200;map00640;map00410	Metabolic pathways;Pyrimidine metabolism;Carbon metabolism;Propanoate metabolism;beta-Alanine metabolism	´úÐ»Í¾¾¶;à×à¤´úÐ»;Ì¼´úÐ»;±ûËá´úÐ»;¦Â-±û°±Ëá´úÐ»	C01013	503-66-2;HMDB0000700	neg	Organic acids	Carboxylic acids	Metabolism;Metabolism;Metabolism;Metabolism;Metabolism	Global and overview maps;Nucleotide metabolism;Global and overview maps;Carbohydrate metabolism;Metabolism of other amino acids	Organic acids and derivatives	Hydroxy acids and derivatives	179.055866	M+FA-H, 2M-H	C3H6O3	0.5162	0.004438333	-	53.9	-8.220584881	503-66-2	Beta hydroxy acids and derivatives	6.4041	6.4254	6.5125	6.2947	6.3872	6.3523	6.4831	6.4763	6.4437	6.4447	6.4937	6.4941	6.4717	6.4757	6.4744	6.4738	6.4768
neg_204	D-Glucose 6-phosphate	D-ÆÏÌÑÌÇ6-Á×Ëá	metab_10357	map01100;map00998;map00500;map01110;map00562	Metabolic pathways;Biosynthesis of various secondary metabolites - part 2;Starch and sucrose metabolism;Biosynthesis of secondary metabolites;Inositol phosphate metabolism	´úÐ»Í¾¾¶;¸÷ÖÖ´ÎÉú´úÐ»ÎïµÄÉúÎïºÏ³É.µÚ2²¿·Ö;µí·ÛºÍÕáÌÇ´úÐ»;´Î¼¶´úÐ»²úÎïµÄÉúÎïºÏ³É;Á×Ëá¼¡´¼´úÐ»	C00092	HMDB0001401;MJDBNL00000132	neg	-	-	Metabolism;Metabolism;Metabolism;Metabolism;Metabolism	Global and overview maps;Biosynthesis of other secondary metabolites;Carbohydrate metabolism;Global and overview maps;Carbohydrate metabolism	Organic oxygen compounds	Organooxygen compounds	259.0229839	M-H2O-H, M-H	C6H13O9P	0.4755	0.014956397	90.8	-	1.391011796	56-73-5	Carbohydrates and carbohydrate conjugates	7.1632	7.1903	7.1705	7.4935	7.4503	7.4484	6.719	6.7521	6.9133	7.2961	7.2328	7.0905	7.2713	7.2813	7.2894	7.2797	7.2827
neg_212	Norophthalmic acid	½µÑÛËá	metab_10365	-	-	-	-	HMDB0005766	neg	-	-	-	-	Organic acids and derivatives	Carboxylic acids and derivatives	274.1052149	M-H, M+FA-H	C10H17N3O6	0.5507	0.010109144	-	75.3	2.748118801	1116-21-8	Amino acids, peptides, and analogues	4.8907	5.0139	4.9862	5.4996	5.573	5.5635	5.0055	5.069	4.9816	4.4794	4.6453	4.4974	5.2024	5.2017	5.2026	5.2114	5.2004
neg_219	Homoanserine	¸ß¶ìÑªÇå	metab_10372	-	-	-	-	HMDB0005767	neg	-	-	-	-	Organic acids and derivatives	Peptidomimetics	299.1366832	M-H, M+FA-H	C11H18N4O3	0.5577	0.052854319	-	59.1	1.54779116	20314-38-9	Hybrid peptides	5.0476	5.0226	5.1458	5.1439	5.2362	5.1458	4.9531	5.0664	4.9368	5.0598	4.9832	4.8238	4.9991	4.953	5.0168	4.9893	4.9922
neg_258	L-Glutamine	L-¹È°±õ£°·	metab_10408	map01100;map00630;map00220;map00230;map01240;map02010;map00910;map01230;map00240;map00250;map00970;map00750	Metabolic pathways;Glyoxylate and dicarboxylate metabolism;Arginine biosynthesis;Purine metabolism;Biosynthesis of cofactors;ABC transporters;Nitrogen metabolism;Biosynthesis of amino acids;Pyrimidine metabolism;Alanine, aspartate and glutamate metabolism;Aminoacyl-tRNA biosynthesis;Vitamin B6 metabolism	´úÐ»Í¾¾¶;ÒÒÈ©ËáºÍ¶þôÈËá´úÐ»;¾«°±ËáÉúÎïºÏ³É;àÑßÊ´úÐ»;-;ABC×ªÔËµ°°×;µª´úÐ»;°±»ùËáµÄÉúÎïºÏ³É;à×à¤´úÐ»;±û°±Ëá¡¢Ìì¶¬°±ËáºÍ¹È°±Ëá´úÐ»;°±õ£tRNAÉúÎïºÏ³É;Î¬ÉúËØB6´úÐ»	C00064	HMDB0003423;HMDB0000641;56-85-9	neg	Peptides	Amino acids	Metabolism;Metabolism;Metabolism;Metabolism;Metabolism;Environmental Information Processing;Metabolism;Metabolism;Metabolism;Metabolism;Genetic Information Processing;Metabolism	Global and overview maps;Carbohydrate metabolism;Amino acid metabolism;Nucleotide metabolism;Global and overview maps;Membrane transport;Energy metabolism;Global and overview maps;Nucleotide metabolism;Amino acid metabolism;Translation;Metabolism of cofactors and vitamins	Organic acids and derivatives	Carboxylic acids and derivatives	145.0612545	M-H2O-H, M-H	C5H10N2O3	0.6479	0.006705589	66.8	-	-5.15323752	5959-95-5;56-85-9	Amino acids, peptides, and analogues	6.3691	6.5409	6.4858	6.5078	6.4789	6.4487	6.2325	6.2055	6.263	6.1952	6.1767	6.1493	6.7059	6.7074	6.7061	6.713	6.7072
neg_288	Ribitol	Àï±´ÍÐ	metab_10438	map01100;map00040;map00740	Metabolic pathways;Pentose and glucuronate interconversions;Riboflavin metabolism	´úÐ»Í¾¾¶;ÎìÌÇºÍÆÏÌÑÌÇÈ©ËáµÄÏà»¥×ª»¯;ºË»ÆËØ´úÐ»	C00474	HMDB0000508	neg	-	-	Metabolism;Metabolism;Metabolism	Global and overview maps;Carbohydrate metabolism;Metabolism of cofactors and vitamins	Organic oxygen compounds	Organooxygen compounds	151.0606253	M-H, M+Cl	C5H12O5	0.724	0.023445104	82.7	-	-3.760076874	488-81-3	Carbohydrates and carbohydrate conjugates	5.6036	5.6493	5.5028	5.6487	5.7106	5.6684	5.632	5.8498	5.5605	6.054	5.985	5.8433	6.0778	6.0792	6.078	6.0792	6.1009
neg_333	1,4-beta-D-Glucan	-	metab_10482	map01100;map00500	Metabolic pathways;Starch and sucrose metabolism	´úÐ»Í¾¾¶;µí·ÛºÍÕáÌÇ´úÐ»	C00760	-	neg	-	-	Metabolism;Metabolism	Global and overview maps;Carbohydrate metabolism	-	-	517.1422353	M-H2O-H, M-H	C18H32O18	0.8427	0.041647921	-	76.1	2.260985588	9004-34-6	-	5.4785	5.5422	5.6355	4.5248	4.6666	4.6335	5.0782	5.1728	5.1509	5.7736	5.6287	5.8043	5.2778	5.2869	5.2858	5.2829	5.2426
neg_345	N-Acetylcystathionine	N-ÒÒõ£ë×ÁòÃÑ	metab_10491	-	-	-	-	HMDB0002381	neg	-	-	-	-	Organic acids and derivatives	Carboxylic acids and derivatives	301.0272828	M+Na-2H, M+K-2H	C9H16N2O5S	0.5647	0.132336912	-	45	2.211831452	20619-80-1	Amino acids, peptides, and analogues	5.4054	5.7457	5.6642	4.227	4.261	4.2431	5.0891	4.6918	4.5237	4.2194	4.2325	4.2272	4.3659	4.2206	4.3447	4.3654	4.3663
neg_360	Cyclic 3-Hydroxymelatonin	-	metab_10506	-	-	-	-	HMDB0060069	neg	-	-	-	-	Organoheterocyclic compounds	Indoles and derivatives	541.2462675	M+FA-H, 2M+FA-H	C13H16N2O3	2.8547	0.008428555	-	40.6	3.294409582	-	Pyrroloindoles	4.868	5.024	5.1384	6.3127	6.3709	6.284	5.5592	5.5735	5.5217	4.8757	4.8308	5.1381	5.5912	5.5926	5.5914	5.5903	5.5993
neg_382	4-Hydroxyphenylacetylglutamic acid	4-ôÇ»ù±½ÒÒõ£¹È°±Ëá	metab_10527	map00350	Tyrosine metabolism	ÀÒ°±Ëá´úÐ»	C05595	HMDB0006061	neg	-	-	Metabolism	Amino acid metabolism	Organic acids and derivatives	Carboxylic acids and derivatives	280.0833022	M-H2O-H, M-H	C13H15NO6	3.2659	0.012090002	-	43.8	2.044084184	1029120-37-3	Amino acids, peptides, and analogues	4.7899	4.2789	4.0815	5.1176	5.0691	5.1656	4.1867	4.4693	4.7807	4.4951	4.7612	4.5548	5.0565	5.0577	5.0648	5.0515	5.0627
neg_396	D-Ribulose	D-ºËÍªÌÇ	metab_10541	map01100;map00040	Metabolic pathways;Pentose and glucuronate interconversions	´úÐ»Í¾¾¶;ÎìÌÇºÍÆÏÌÑÌÇÈ©ËáµÄÏà»¥×ª»¯	C00309	HMDB0000621	neg	Carbohydrates	Monosaccharides	Metabolism;Metabolism	Global and overview maps;Carbohydrate metabolism	Organic oxygen compounds	Organooxygen compounds	149.0449625	M-H, 2M-H	C5H10O5	0.5507	0.015357046	33.1	-	-3.895023101	131064-70-5;488-84-6	Carbohydrates and carbohydrate conjugates	5.0165	4.934	4.9306	5.0313	5.1773	5.1423	4.8496	4.9242	4.9689	4.7886	4.8783	4.8686	4.9891	5.003	5.005	5.0022	5.0052
neg_397	Riboflavin (Vitamin B2)	-	metab_10542	-	-	-	-	-	neg	-	-	-	-	-	-	375.131909	M-H, M+FA-H	C17H20N4O6	3.5977	0.025343146	77.1	-	2.395528748	-	-	5.4218	5.3856	5.3815	5.6755	5.7245	5.6354	4.9984	4.9291	5.0972	5.1216	5.1122	5.0333	5.4639	5.4881	5.4695	5.4612	5.4644
neg_402	4-Hydroxycyclohexylcarboxylic acid	4-ôÇ»ù»·¼º»ùôÈËá	metab_10546	-	-	-	-	HMDB0001988	neg	-	-	-	-	Organic oxygen compounds	Organooxygen compounds	189.0766187	M+FA-H, 2M-H	C7H12O3	3.7189	0.070340985	-	39.2	-1.585522877	17419-81-7	Alcohols and polyols	4.6162	4.398	4.257	5.2015	5.2764	5.2812	4.5103	4.4273	4.137	4.4728	4.0511	4.476	4.2046	4.2151	4.2634	4.202	4.185
neg_452	Polyethylene, oxidized	Ñõ»¯¾ÛÒÒÏ©	metab_10594	-	-	-	-	HMDB0032472	neg	-	-	-	-	Organic acids and derivatives	Keto acids and derivatives	243.1242066	M-H, M+Na-2H	C12H20O5	5.8207	0.004519033	-	53.2	1.676390183	68441-17-8	Medium-chain keto acids and derivatives	6.7543	6.596	6.5519	6.2116	6.347	6.2689	6.2851	6.4012	6.4571	6.2922	6.3985	6.1854	6.493	6.4961	6.4956	6.4984	6.4948
neg_455	3,4-Methylenesebacic acid	3,4-ÑÇ¼×»ù¹ï¶þËá	metab_10597	-	-	-	-	HMDB0059729	neg	-	-	-	-	Lipids and lipid-like molecules	Fatty Acyls	225.1134341	M-H, M+Na-2H	C12H18O4	5.8442	0.011362619	-	48.5	0.890912575	-	Fatty acids and conjugates	5.6889	5.6293	5.5822	5.083	5.2492	5.2262	5.4829	5.5508	5.5989	5.3012	5.3397	5.3839	5.4566	5.4605	5.4668	5.454	5.4575
neg_459	Cryptomeridiol 11-rhamnoside	ÁøÉ¼´¼11ÊóÀîÌÇÜÕ	metab_10601	-	-	-	-	HMDB0038018	neg	-	-	-	-	Lipids and lipid-like molecules	Prenol lipids	431.265941	M-H, M+FA-H	C21H38O6	5.8851	0.043087122	-	51.5	2.265799006	349112-30-7	Sesquiterpenoids	4.2689	4.3864	4.595	2.7543	3.2952	3.8042	5.1614	5.4155	5.3767	4.9632	4.9892	5.8732	4.5779	4.5796	4.5401	4.5755	4.5471
neg_463	9S-hydroxy-11,15-dioxo-5Z,13E-prostadienoic acid	9S-ôÇ»ù-11,15-¶þÑõ»ù-5Z£¬13E-±û¶þËá	metab_10605	-	-	-	C04758	LMFA03010206;HMDB0062297	neg	-	-	-	-	Lipids and lipid-like molecules	Fatty Acyls	395.2059425	M-H2O-H, M+FA-H	C20H30O5	5.9061	0.015223825	-	58.3	-4.930246665	-	Eicosanoids	5.5806	5.5675	5.5941	4.9841	4.9984	4.8711	5.6913	5.701	5.6702	5.4178	5.5752	5.4888	5.4217	5.4288	5.4218	5.4367	5.4221
neg_468	Corchorifatty acid D	¿ÆÊÏËáD	metab_10610	-	-	-	-	HMDB0033243	neg	-	-	-	-	Lipids and lipid-like molecules	Fatty Acyls	307.1923312	M-H2O-H, M-H	C18H28O4	5.9479	0.006843364	-	70.3	2.192382961	-	Lineolic acids and derivatives	7.0156	7.0866	7.0478	6.0162	6.0549	5.9826	6.6636	6.6308	6.8483	6.2015	6.3197	6.1368	6.2619	6.2649	6.2623	6.2588	6.2665
neg_478	PE(18:2/0:0)	-	metab_10619	-	-	-	-	-	neg	-	-	-	-	-	-	476.2794486	M-H, 2M-H	C23H44NO7P	6.0445	0.011243536	98.5	-	2.484234925	-	-	7.0713	7.0938	7.1387	7.2221	7.2283	6.9853	6.5844	6.7581	7.1361	7.0902	7.0054	7.0017	7.0678	7.0692	7.0671	7.0652	7.0568
neg_483	PE(16:0/0:0)	-	metab_10624	-	-	-	-	HMDB0011503;LMGP02050002	neg	-	-	-	-	Lipids and lipid-like molecules	Glycerophospholipids	452.2793907	M-H, 2M-H	C21H44NO7P	6.0864	0.009537077	98.2	-	2.487892904	53862-35-4	Glycerophosphoethanolamines	7.0927	7.214	7.2289	7.0466	7.1889	6.966	6.5813	6.7476	7.1815	7.3972	7.2655	7.2493	7.2605	7.2556	7.2528	7.2501	7.2515
neg_485	1-a,24R,25-Trihydroxyvitamin D2	1-a£¬24R£¬25-ÈýôÇ»ùÎ¬ÉúËØD2	metab_10626	-	-	-	-	HMDB0006227	neg	-	-	-	-	Lipids and lipid-like molecules	Steroids and steroid derivatives	443.3164802	M-H, M+FA-H	C28H44O4	6.115	0.017601935	-	76.1	-0.457446505	-	Vitamin D and derivatives	5.2913	5.2959	5.0416	5.0666	5.1616	5.1698	4.7591	4.9331	5.1309	5.1917	5.1887	5.0644	5.2331	5.2346	5.2469	5.2356	5.2257
neg_487	13-Heptadecyn-1-ol	13-ÆßëÄ-1-´¼	metab_10628	-	-	-	-	HMDB0013813	neg	-	-	-	-	Lipids and lipid-like molecules	Fatty Acyls	297.2441058	M-H, M+FA-H	C17H32O	6.122	0.016274594	-	40.3	1.713406183	-	Fatty alcohols	6.7937	6.6842	6.6938	6.1253	6.1272	6.244	6.7261	6.6251	6.6744	6.2129	6.3587	6.155	6.4293	6.4268	6.4255	6.4287	6.412
neg_489	4-(3-hydroxybutyl)-2-methoxyphenol	-	metab_10630	-	-	-	-	-	neg	-	-	-	-	-	-	241.1084925	M+FA-H, 3M-H	C11H16O3	6.1639	0.020202564	-	38.6	1.760394136	-	-	5.8035	5.7189	5.8177	4.1326	4.5992	4.1172	6.086	6.1385	6.0691	5.0803	5.491	5.1815	5.4861	5.4643	5.4833	5.4835	5.4827
[truncated: 494 more rows]
