# Supplementary material for: Two Strains of Lentinula edodes Differ in Their Transcriptional and Metabolic Patterns and Respond Differently to Thermostress
Source: J Fungi (Basel). 2023 Jan 29;9(2):179. doi: 10.3390/jof9020179 (PMC9961724; doi:10.3390/jof9020179)
Supplement: Supplementary file 1 [file jof-09-00179-s001.zip › Table S3 overview of the rna-seq data.csv]

	Overview of the rna-seq data								Percentage of mapped reads to a reference genome			Genomic region distribution of the clean reads
Sample	Total number of Raw reads	Counts of raw bases	Total number of clean reads	Counts of clean bases	Error rate (%)	Q20 (%)	Q30 (%)	GC content (%)	Total mapped	Multiple mapped	Uniquely mapped	CDS	Intergenic	Introns	3'UTR	5'UTR
CKH80_3	63252054	9551060154	60159000	8779788824	0.0256	97.71	93.7	48.33	45996277(76.46%)	2085503(3.47%)	43910774(72.99%)	51036275.0(92.57%)	1275058.0(2.31%)	2821696.0(5.12%)	0.0(0.0%)	0.0(0.0%)
CKH80_2	53650098	8101164798	50811556	7455118071	0.0253	97.8	93.93	48.49	42364648(83.38%)	1927473(3.79%)	40437175(79.58%)	47531218.0(92.44%)	1157917.0(2.25%)	2727314.0(5.3%)	0.0(0.0%)	0.0(0.0%)
CKH80_1	50987306	7699083206	49590694	7176772695	0.025	97.94	94.21	48.5	39158307(78.96%)	2008969(4.05%)	37149338(74.91%)	43075143.0(92.27%)	1210212.0(2.59%)	2396069.0(5.13%)	0.0(0.0%)	0.0(0.0%)
CKH09_3	62626058	9456534758	60097764	8580686719	0.0255	97.73	93.76	48.55	52034265(86.58%)	2590343(4.31%)	49443922(82.27%)	56914061.0(92.42%)	1506000.0(2.45%)	3161716.0(5.13%)	0.0(0.0%)	0.0(0.0%)
CKH09_2	61149188	9233527388	58849304	8467207141	0.0254	97.78	93.92	48.52	50429623(85.69%)	2533155(4.3%)	47896468(81.39%)	55199790.0(92.33%)	1472142.0(2.46%)	3115655.0(5.21%)	0.0(0.0%)	0.0(0.0%)
CKH09_1	50227674	7584378774	48320768	6957802803	0.025	97.94	94.27	48.54	41470162(85.82%)	2359135(4.88%)	39111027(80.94%)	44445615.0(92.02%)	1327297.0(2.75%)	2525589.0(5.23%)	0.0(0.0%)	0.0(0.0%)
CKN80_3	53171536	8028901936	52528014	7602645835	0.025	97.97	94.22	48.86	45115459(85.89%)	2021966(3.85%)	43093493(82.04%)	52350451.0(92.95%)	1118465.0(1.99%)	2853864.0(5.07%)	0.0(0.0%)	0.0(0.0%)
CKN80_2	48945600	7390785600	48158460	6953828147	0.0248	98.02	94.37	48.95	40877993(84.88%)	1919924(3.99%)	38958069(80.9%)	46619892.0(92.76%)	1055524.0(2.1%)	2584191.0(5.14%)	0.0(0.0%)	0.0(0.0%)
CKN80_1	61477294	9283071394	60412320	8685492265	0.0252	97.9	94.05	48.86	51572156(85.37%)	2266412(3.75%)	49305744(81.62%)	60257185.0(92.94%)	1242552.0(1.92%)	3337183.0(5.15%)	0.0(0.0%)	0.0(0.0%)
CKN09_3	51839276	7827730676	50202544	7262640557	0.0249	97.99	94.35	48.38	39852887(79.38%)	1596121(3.18%)	38256766(76.2%)	46178191.0(92.15%)	1010172.0(2.02%)	2920928.0(5.83%)	0.0(0.0%)	0.0(0.0%)
CKN09_2	63023016	9516475416	61958838	8868632483	0.0251	97.91	94.08	48.48	49984710(80.67%)	1902361(3.07%)	48082349(77.6%)	57968731.0(92.32%)	1168756.0(1.86%)	3651241.0(5.82%)	0.0(0.0%)	0.0(0.0%)
CKN09_1	50369590	7605808090	49402372	7170217919	0.0249	97.98	94.32	48.47	38129387(77.18%)	1468122(2.97%)	36661265(74.21%)	44755699.0(92.51%)	925159.0(1.91%)	2699766.0(5.58%)	0.0(0.0%)	0.0(0.0%)
