# Supplementary material for: Two Strains of Lentinula edodes Differ in Their Transcriptional and Metabolic Patterns and Respond Differently to Thermostress
Source: J Fungi (Basel). 2023 Jan 29;9(2):179. doi: 10.3390/jof9020179 (PMC9961724; doi:10.3390/jof9020179)
Supplement: Supplementary file 1 [file jof-09-00179-s001.zip › Table S4 number of DEGs of of JZB2102217-HS vs JZB2102217 and JZB2102031-HS vs JZB2102031.csv]

Comparsions	total number of DEGs	number of up-regulated DEGs	number of down-regulated DEGs
JZB2102217-HS vs JZB2102031-HS	262	141	121
JZB2102217 vs JZB2102031	1407	730	677
JZB2102031-HS vs JZB2102031	2834	1206	1628
JZB2102217-HS vs JZB2102217	2329	1030	1299
